# Supplementary material for: Cell-surface proteomic profiling identifies CD72 as a regulator of microglial tiling
Source: bioRxiv. 2025 Jun 5:2025.06.02.657480. Preprint. [Version 1] doi: 10.1101/2025.06.02.657480 (PMC12157663; doi:10.1101/2025.06.02.657480)
Supplement: Supplement 3 — Table S2. Excel file containing all clusters’ significant DEGs, related to Figure 2A [file media-3.xlsx]

## Sheet: Microglia
p_val	avg_log2FC	pct.1	pct.2	p_val_adj	cluster	gene
0	4.2258	0.974	0.063	0	Microglia	Ptpn18
0	4.55138	0.987	0.077	0	Microglia	Csf1r
0	4.24972	0.993	0.087	0	Microglia	Aif1
0	4.49681	0.999	0.095	0	Microglia	Laptm5
0	4.62703	0.953	0.061	0	Microglia	Adgre1
0	3.92748	0.955	0.064	0	Microglia	Arhgdib
0	4.52489	0.995	0.105	0	Microglia	Trem2
0	4.38821	0.965	0.083	0	Microglia	Fyb
0	4.39607	0.994	0.117	0	Microglia	Rgs10
0	4.1722	0.997	0.121	0	Microglia	Cd52
0	4.73927	0.938	0.062	0	Microglia	Mpeg1
0	4.48703	0.957	0.087	0	Microglia	Ly86
0	4.34547	0.986	0.121	0	Microglia	Cx3cr1
0	4.2666	0.917	0.052	0	Microglia	Lcp1
0	4.29232	0.922	0.057	0	Microglia	Ms4a6c
0	4.41015	0.963	0.1	0	Microglia	Lrmda
0	4.68567	0.922	0.062	0	Microglia	Unc93b1
0	4.24251	0.998	0.138	0	Microglia	Fcrls
0	4.26315	0.933	0.076	0	Microglia	Ly6e
0	4.51932	0.991	0.134	0	Microglia	Ms4a7
0	4.6722	0.904	0.049	0	Microglia	Bcl2a1b
0	4.5977	0.904	0.051	0	Microglia	Inpp5d
0	5.27317	0.896	0.043	0	Microglia	Fcgr3
0	4.23571	0.901	0.053	0	Microglia	Spi1
0	4.84048	0.904	0.061	0	Microglia	Igf1
0	4.56205	0.892	0.051	0	Microglia	Gngt2
0	4.21901	0.903	0.063	0	Microglia	Cd68
0	4.12815	0.948	0.111	0	Microglia	Apobec1
0	4.41044	1	0.166	0	Microglia	Ctss
0	4.94766	0.876	0.045	0	Microglia	Cd300c2
0	4.14369	0.893	0.065	0	Microglia	Pf4
0	4.08052	0.939	0.111	0	Microglia	Mef2c
0	4.53947	0.876	0.05	0	Microglia	Dock8
0	4.33339	0.903	0.078	0	Microglia	Lst1
0	4.83483	0.871	0.047	0	Microglia	C3ar1
0	4.25515	1	0.181	0	Microglia	Fcer1g
0	3.91071	0.928	0.121	0	Microglia	Lyn
0	4.63301	0.849	0.045	0	Microglia	Myo1f
0	3.924	0.934	0.135	0	Microglia	Ctsc
0	4.17421	0.847	0.049	0	Microglia	Mir142hg
0	5.0761	0.837	0.04	0	Microglia	Tbxas1
0	3.81873	0.851	0.055	0	Microglia	Fxyd5
0	4.3225	0.841	0.05	0	Microglia	Alox5ap
0	4.39206	1	0.213	0	Microglia	C1qc
0	3.71361	0.93	0.149	0	Microglia	Trf
0	4.61455	0.822	0.044	0	Microglia	Cyth4
0	4.5378	1	0.233	0	Microglia	Tyrobp
0	4.34464	0.815	0.048	0	Microglia	Pld4
0	3.67981	0.822	0.057	0	Microglia	Coro1a
0	3.86516	0.818	0.061	0	Microglia	Cmtm7
0	4.40635	0.811	0.055	0	Microglia	Hpgds
0	5.19793	0.812	0.057	0	Microglia	Wfdc17
0	3.61125	0.941	0.186	0	Microglia	Man2b1
0	4.41609	0.795	0.046	0	Microglia	Cybb
0	5.04882	0.79	0.042	0	Microglia	Stab1
0	4.74715	0.788	0.041	0	Microglia	P2ry6
0	4.34169	1	0.254	0	Microglia	C1qb
0	4.58104	0.789	0.043	0	Microglia	Dock2
0	4.84096	0.784	0.039	0	Microglia	Ltc4s
0	3.94188	0.842	0.099	0	Microglia	Lpcat2
0	3.74406	0.94	0.199	0	Microglia	Pmepa1
0	4.60357	0.784	0.044	0	Microglia	Fli1
0	4.72561	0.771	0.037	0	Microglia	Tnfaip8l2
0	4.389	0.776	0.044	0	Microglia	Ptprc
0	4.01041	0.912	0.183	0	Microglia	Tmcc3
0	4.71779	0.767	0.042	0	Microglia	Ctla2b
0	4.79857	0.76	0.038	0	Microglia	Adap2
0	4.05446	0.815	0.095	0	Microglia	Ehd4
0	3.58834	0.784	0.067	0	Microglia	Pycard
0	3.97692	0.789	0.074	0	Microglia	Mafb
0	3.90992	0.782	0.069	0	Microglia	Arhgap15
0	4.21448	0.758	0.047	0	Microglia	Otulinl
0	4.99818	0.742	0.034	0	Microglia	Cd84
0	4.73176	0.746	0.038	0	Microglia	Ncf1
0	4.54318	0.744	0.04	0	Microglia	Ms4a6b
0	3.94677	0.771	0.068	0	Microglia	Apbb1ip
0	4.18868	0.743	0.045	0	Microglia	Ms4a6d
0	4.37213	1	0.304	0	Microglia	C1qa
0	4.21242	0.763	0.067	0	Microglia	Plek
0	4.39995	0.734	0.042	0	Microglia	Pou2f2
0	3.52608	0.808	0.119	0	Microglia	Ntpcr
0	3.86602	0.787	0.098	0	Microglia	Ppm1h
0	4.46364	0.731	0.042	0	Microglia	Irf8
0	3.32029	0.89	0.205	0	Microglia	Abhd12
0	3.64382	0.856	0.171	0	Microglia	Slc9a9
0	3.06862	0.988	0.304	0	Microglia	Arpc1b
0	5.09239	0.714	0.033	0	Microglia	Gpr34
0	3.50155	0.999	0.319	0	Microglia	Cyba
0	4.32486	0.718	0.042	0	Microglia	Cd53
0	4.13294	0.732	0.056	0	Microglia	Prkcb
0	4.58151	0.725	0.049	0	Microglia	Hpgd
0	3.95673	0.76	0.085	0	Microglia	Inpp4b
0	3.19023	0.866	0.192	0	Microglia	Dab2
0	4.43423	0.707	0.037	0	Microglia	Gpr65
0	3.20393	0.797	0.129	0	Microglia	Gusb
0	3.06356	0.969	0.303	0	Microglia	Ctsh
0	4.01699	0.717	0.051	0	Microglia	Lgals9
0	4.19558	0.71	0.044	0	Microglia	Fermt3
0	4.01906	0.707	0.044	0	Microglia	Ptgs1
0	3.82233	0.742	0.08	0	Microglia	Lhfpl2
0	3.29202	0.807	0.146	0	Microglia	Tgfbr1
0	2.84421	0.973	0.314	0	Microglia	Ucp2
0	3.85373	0.767	0.11	0	Microglia	Mertk
0	4.41899	0.703	0.046	0	Microglia	P2ry12
0	3.47119	0.8	0.147	0	Microglia	Nrp1
0	4.5427	0.689	0.037	0	Microglia	Gm26740
0	3.08517	0.927	0.276	0	Microglia	Itgb5
0	3.77167	0.997	0.348	0	Microglia	Hexb
0	3.78177	0.771	0.123	0	Microglia	Mitf
0	4.71159	0.684	0.036	0	Microglia	Pik3ap1
0	2.81801	0.875	0.228	0	Microglia	Elmo1
0	3.6877	0.728	0.082	0	Microglia	Limd2
0	4.80088	0.679	0.034	0	Microglia	Itgam
0	4.41366	0.684	0.04	0	Microglia	Fcgr1
0	4.05613	0.686	0.044	0	Microglia	Ptpn6
0	3.78095	0.705	0.064	0	Microglia	Cxcl16
0	3.34625	0.79	0.149	0	Microglia	Ldlrad4
0	3.90741	0.683	0.043	0	Microglia	Rac2
0	4.07143	0.691	0.051	0	Microglia	Lair1
0	4.08313	0.679	0.042	0	Microglia	Ikzf1
0	4.66667	0.668	0.034	0	Microglia	Ifi207
0	3.0616	0.973	0.34	0	Microglia	Lgmn
0	4.06981	0.674	0.041	0	Microglia	Gpr183
0	2.9022	0.781	0.151	0	Microglia	Dock10
0	4.28911	0.667	0.039	0	Microglia	Rbm47
0	4.26612	0.666	0.039	0	Microglia	Tmem119
0	4.43245	0.666	0.039	0	Microglia	Nckap1l
0	3.10048	0.847	0.221	0	Microglia	Ssh2
0	3.02243	0.805	0.18	0	Microglia	Sirpa
0	2.96668	0.897	0.274	0	Microglia	Gab2
0	3.32793	0.763	0.141	0	Microglia	Lipa
0	4.41371	0.655	0.036	0	Microglia	Tnfrsf11a
0	3.69682	0.674	0.056	0	Microglia	Gmfg
0	4.60133	0.648	0.031	0	Microglia	Arhgap45
0	2.72744	0.879	0.263	0	Microglia	Zfhx3
0	3.11789	0.742	0.128	0	Microglia	Plekho1
0	4.73575	0.648	0.035	0	Microglia	Ctla2a
0	2.81685	0.91	0.3	0	Microglia	Creg1
0	3.31602	0.993	0.384	0	Microglia	Grn
0	3.61564	0.682	0.075	0	Microglia	Frmd4b
0	4.04478	0.667	0.06	0	Microglia	Vsir
0	3.88136	0.66	0.059	0	Microglia	Ubash3b
0	2.60772	0.821	0.222	0	Microglia	Tnfaip8
0	2.86156	0.772	0.178	0	Microglia	Itga6
0	2.69704	0.838	0.248	0	Microglia	Dock4
0	2.74404	0.879	0.292	0	Microglia	Mef2a
0	3.44229	0.674	0.088	0	Microglia	Sh3kbp1
0	3.96131	0.629	0.043	0	Microglia	Slfn2
0	2.54425	0.822	0.236	0	Microglia	Rnase4
0	3.26617	0.989	0.406	0	Microglia	Bst2
0	4.19081	0.621	0.038	0	Microglia	Bin2
0	4.47899	0.613	0.031	0	Microglia	Blnk
0	4.73124	0.999	0.421	0	Microglia	Lyz2
0	3.90818	0.627	0.049	0	Microglia	Gng2
0	2.56355	0.912	0.336	0	Microglia	Blvrb
0	2.93913	0.777	0.201	0	Microglia	Hdac9
0	3.8103	0.632	0.058	0	Microglia	Pde3b
0	2.6084	0.79	0.217	0	Microglia	Tpd52
0	4.26281	0.698	0.125	0	Microglia	Spp1
0	4.0894	0.611	0.039	0	Microglia	Vav1
0	2.33335	0.787	0.218	0	Microglia	Psmb8
0	4.10814	0.606	0.04	0	Microglia	Cfh
0	4.35677	0.599	0.035	0	Microglia	Cd180
0	2.7312	0.735	0.172	0	Microglia	Pip4k2a
0	2.67774	0.926	0.366	0	Microglia	Ctsa
0	2.84663	0.738	0.178	0	Microglia	Ifngr1
0	5.81239	0.576	0.017	0	Microglia	Clec4n
0	2.67031	0.765	0.208	0	Microglia	Rab8b
0	1.36568	0.881	0.325	0	Microglia	Ifi27l2a
0	2.56003	0.887	0.334	0	Microglia	Ftl1-ps1
0	3.79755	0.604	0.052	0	Microglia	4933406I18Rik
0	4.2005	0.59	0.038	0	Microglia	Rab3il1
0	4.57983	0.58	0.031	0	Microglia	Lmo2
0	2.41477	0.792	0.244	0	Microglia	Efhd2
0	2.5019	0.788	0.24	0	Microglia	Hebp1
0	4.05473	0.589	0.041	0	Microglia	Ncf2
0	2.33177	0.814	0.266	0	Microglia	Fam49b
0	2.54228	0.838	0.293	0	Microglia	Rreb1
0	2.66687	0.737	0.193	0	Microglia	Runx1
0	2.30445	0.815	0.272	0	Microglia	Ostf1
0	2.63217	0.743	0.201	0	Microglia	Tgfbr2
0	5.2394	0.559	0.02	0	Microglia	Rftn1
0	2.41221	0.858	0.319	0	Microglia	Ophn1
0	2.49049	0.955	0.417	0	Microglia	Maf
0	4.84991	0.562	0.025	0	Microglia	Gm5086
0	4.05152	0.576	0.039	0	Microglia	Gpsm3
0	2.81717	0.692	0.155	0	Microglia	Bin1
0	2.64577	0.694	0.158	0	Microglia	Slc6a6
0	4.89996	0.564	0.028	0	Microglia	Aoah
0	4.04224	0.569	0.035	0	Microglia	Hcls1
0	3.04433	0.645	0.113	0	Microglia	Specc1
0	2.69863	0.683	0.151	0	Microglia	Ifngr2
0	2.8527	0.67	0.139	0	Microglia	AU020206
0	4.73641	0.558	0.028	0	Microglia	Slco2b1
0	2.96367	0.648	0.119	0	Microglia	Wipf1
0	4.44523	0.56	0.031	0	Microglia	Slc15a3
0	2.3851	0.947	0.42	0	Microglia	Sat1
0	3.06424	0.629	0.103	0	Microglia	Ankrd44
0	3.21156	0.626	0.1	0	Microglia	P2rx4
0	3.61724	0.573	0.047	0	Microglia	Plcg2
0	2.45394	0.761	0.236	0	Microglia	Gna12
0	2.37261	0.837	0.312	0	Microglia	Ptprj
0	2.41641	0.802	0.278	0	Microglia	Picalm
0	3.10592	0.627	0.106	0	Microglia	Il10rb
0	2.54353	0.688	0.17	0	Microglia	Rhog
0	4.58282	0.544	0.027	0	Microglia	Evi2a
0	4.24561	0.549	0.032	0	Microglia	Epsti1
0	2.64406	0.969	0.457	0	Microglia	Serinc3
0	3.03235	0.608	0.097	0	Microglia	Ppp1r18
0	4.13863	0.543	0.034	0	Microglia	Cd48
0	2.9528	0.629	0.12	0	Microglia	Rnf150
0	4.57276	0.54	0.031	0	Microglia	Ccr1
0	4.07388	0.541	0.033	0	Microglia	Klhl6
0	3.26453	0.577	0.07	0	Microglia	Arrb2
0	2.79532	0.644	0.14	0	Microglia	Lgals3bp
0	3.03105	0.608	0.107	0	Microglia	Hk2
0	2.73582	0.731	0.23	0	Microglia	Tanc2
0	3.45351	0.995	0.496	0	Microglia	Selenop
0	4.03917	0.552	0.054	0	Microglia	Zdhhc14
0	2.38313	0.759	0.264	0	Microglia	Myo5a
0	3.56526	0.535	0.041	0	Microglia	Milr1
0	3.20052	0.593	0.099	0	Microglia	Kctd12
0	2.02495	0.837	0.345	0	Microglia	Ifnar2
0	4.06681	0.523	0.034	0	Microglia	Nrros
0	4.35753	0.519	0.033	0	Microglia	Rapsn
0	2.03586	0.847	0.361	0	Microglia	Rnaset2a
0	2.14121	0.793	0.309	0	Microglia	Dleu2
0	2.54197	0.965	0.481	0	Microglia	Hexa
0	4.00049	0.517	0.034	0	Microglia	Itgb2
0	3.91256	0.515	0.035	0	Microglia	Mndal
0	2.58219	0.703	0.224	0	Microglia	Syngr1
0	2.09314	0.862	0.384	0	Microglia	Mbnl1
0	4.59043	0.505	0.027	0	Microglia	C5ar1
0	4.30963	0.506	0.029	0	Microglia	Ppfia4
0	3.90772	0.511	0.036	0	Microglia	Tgfb1
0	3.81083	0.523	0.05	0	Microglia	Ifi204
0	4.2177	0.503	0.03	0	Microglia	Lcp2
0	2.17955	0.692	0.223	0	Microglia	Ptbp3
0	3.82336	0.512	0.045	0	Microglia	F11r
0	4.04725	0.505	0.039	0	Microglia	Tmem86a
0	2.54046	0.883	0.418	0	Microglia	Plxdc2
0	4.12927	0.494	0.029	0	Microglia	Arhgap30
0	1.94142	0.742	0.277	0	Microglia	Skap2
0	2.11203	0.747	0.284	0	Microglia	Plin2
0	1.67377	0.891	0.428	0	Microglia	Tspo
0	4.75758	0.483	0.02	0	Microglia	Il10ra
0	2.05218	0.766	0.304	0	Microglia	Akap13
0	2.71222	0.996	0.535	0	Microglia	Sh3bgrl3
0	3.01286	0.546	0.086	0	Microglia	Crlf2
0	3.56956	0.506	0.046	0	Microglia	Hck
0	3.7462	0.501	0.043	0	Microglia	Tm6sf1
0	4.02952	0.5	0.042	0	Microglia	Mylip
0	1.69999	0.918	0.461	0	Microglia	Anxa3
0	3.61664	0.506	0.051	0	Microglia	Ptk2b
0	4.42074	0.482	0.027	0	Microglia	March1
0	2.20383	0.851	0.397	0	Microglia	Srgap2
0	2.24157	0.625	0.171	0	Microglia	Hprt
0	4.49499	0.478	0.025	0	Microglia	Cd37
0	4.91884	0.471	0.02	0	Microglia	Ccr5
0	4.26839	0.479	0.028	0	Microglia	Rapgef5
0	4.82775	0.471	0.021	0	Microglia	Adap2os
0	2.56661	0.986	0.539	0	Microglia	Ctsz
0	4.94541	0.468	0.022	0	Microglia	Mrc1
0	3.19485	0.507	0.061	0	Microglia	Srgn
0	2.81255	0.555	0.111	0	Microglia	Pnpla7
0	2.98589	0.531	0.088	0	Microglia	Tmem37
0	3.11175	0.52	0.077	0	Microglia	Rps6ka1
0	2.28467	0.588	0.145	0	Microglia	Abracl
0	4.31999	0.473	0.03	0	Microglia	Entpd1
0	3.83295	0.478	0.036	0	Microglia	Chn2
0	1.75105	0.88	0.44	0	Microglia	Vamp8
0	2.35303	0.604	0.164	0	Microglia	Pold4
0	1.92627	0.732	0.293	0	Microglia	Rgs2
0	4.55688	0.457	0.022	0	Microglia	Tlr7
0	4.74172	0.454	0.02	0	Microglia	Abcc3
0	1.91822	0.731	0.298	0	Microglia	Rtcb
0	4.77928	0.452	0.02	0	Microglia	Cd33
0	4.72022	0.45	0.019	0	Microglia	Fgd2
0	3.66554	0.463	0.034	0	Microglia	Selplg
0	3.77764	0.461	0.033	0	Microglia	Aim2
0	1.88227	0.619	0.192	0	Microglia	Gsn
0	4.19609	0.453	0.026	0	Microglia	Nlrp1b
0	3.96557	0.467	0.042	0	Microglia	Cd14
0	1.96014	0.72	0.295	0	Microglia	Fat3
0	4.45293	0.446	0.022	0	Microglia	Arhgap25
0	4.4969	0.447	0.023	0	Microglia	Tmem273
0	3.88935	0.458	0.035	0	Microglia	Cd72
0	2.63554	0.551	0.129	0	Microglia	Cxcl14
0	2.78957	0.523	0.103	0	Microglia	Trim30a
0	1.70372	0.811	0.391	0	Microglia	Pnp
0	3.77649	0.449	0.03	0	Microglia	Apoc2
0	4.18819	0.446	0.027	0	Microglia	Abi3
0	1.81561	0.686	0.268	0	Microglia	Bmyc
0	2.24212	0.601	0.184	0	Microglia	Cttnbp2nl
0	3.87771	0.455	0.04	0	Microglia	Arhgap22
0	4.30328	0.444	0.032	0	Microglia	Gab3
0	2.44969	0.554	0.144	0	Microglia	Zfp710
0	4.36082	0.434	0.024	0	Microglia	Arl11
0	1.69454	0.775	0.366	0	Microglia	Asah1
0	2.56396	0.518	0.109	0	Microglia	Twf2
0	1.79308	0.712	0.303	0	Microglia	Scamp2
0	4.1108	0.435	0.027	0	Microglia	Syk
0	4.60145	0.43	0.023	0	Microglia	Rasgrp3
0	1.84294	0.657	0.252	0	Microglia	Rnaset2b
0	4.14157	0.432	0.027	0	Microglia	Snx20
0	4.32088	0.429	0.024	0	Microglia	Btk
0	1.70704	0.734	0.331	0	Microglia	Camk1
0	2.67928	0.497	0.095	0	Microglia	Ang
0	1.85088	0.712	0.31	0	Microglia	Tbc1d5
0	3.59359	0.447	0.046	0	Microglia	Pla2g15
0	3.68604	0.44	0.039	0	Microglia	Prkcd
0	2.82874	0.483	0.083	0	Microglia	Zeb2os
0	1.7279	0.819	0.419	0	Microglia	Snx5
0	1.74167	0.701	0.302	0	Microglia	Cap1
0	3.09379	0.44	0.042	0	Microglia	Glipr1
0	4.0614	0.426	0.028	0	Microglia	Adcy7
0	2.85374	0.481	0.084	0	Microglia	Slc7a8
0	1.71761	0.741	0.345	0	Microglia	Rap1gds1
0	1.9183	0.618	0.224	0	Microglia	Sft2d1
0	4.79415	0.41	0.017	0	Microglia	Cd86
0	1.86065	0.662	0.271	0	Microglia	Rap2a
0	2.96641	0.459	0.07	0	Microglia	Casp8
0	4.45043	0.411	0.022	0	Microglia	Susd3
0	4.04954	0.421	0.033	0	Microglia	Ptpre
0	3.55664	0.42	0.032	0	Microglia	AW112010
0	4.1742	0.413	0.025	0	Microglia	Kcnk13
0	3.5209	0.42	0.033	0	Microglia	Slamf9
0	2.05492	0.682	0.297	0	Microglia	Wwp1
0	1.5608	0.653	0.268	0	Microglia	Junb
0	3.1186	0.431	0.048	0	Microglia	Gatm
0	1.71469	0.7	0.317	0	Microglia	Serp1
0	1.70515	0.677	0.295	0	Microglia	Ptpn1
0	4.53403	0.401	0.019	0	Microglia	Plxna4os1
0	3.31318	0.436	0.054	0	Microglia	Lsp1
0	4.12769	0.406	0.025	0	Microglia	Cyp4f18
0	4.1569	0.409	0.028	0	Microglia	Irf5
0	2.06901	0.57	0.191	0	Microglia	St6gal1
0	1.95174	0.579	0.201	0	Microglia	Tcn2
0	2.55035	0.486	0.109	0	Microglia	Atp13a2
0	1.10971	0.713	0.337	0	Microglia	Dhrs3
0	4.74012	0.394	0.019	0	Microglia	Fcgr2b
0	1.86723	0.588	0.214	0	Microglia	Sptlc2
0	2.62727	0.472	0.099	0	Microglia	Zfp36
0	2.5726	0.489	0.116	0	Microglia	Snx29
0	2.4819	0.495	0.122	0	Microglia	Cndp2
0	3.2891	0.423	0.051	0	Microglia	Sipa1
0	1.64576	0.659	0.288	0	Microglia	Stx7
0	3.60091	0.403	0.033	0	Microglia	Clec12a
0	3.20748	0.426	0.056	0	Microglia	Rab32
0	3.54226	0.41	0.04	0	Microglia	Plcl2
0	1.61868	0.66	0.291	0	Microglia	Etv6
0	2.37955	0.487	0.118	0	Microglia	Ncoa3
0	4.14388	0.396	0.028	0	Microglia	Slc37a2
0	2.26765	0.504	0.136	0	Microglia	Evl
0	2.20696	0.506	0.138	0	Microglia	Cerk
0	3.1387	0.501	0.134	0	Microglia	Hgsnat
0	1.93063	0.648	0.283	0	Microglia	Snx24
0	3.60104	0.411	0.046	0	Microglia	Fgf13
0	1.84306	0.596	0.232	0	Microglia	Slc12a6
0	4.37726	0.385	0.022	0	Microglia	Lilrb4a
0	2.2358	0.49	0.13	0	Microglia	Adam15
0	4.0427	0.386	0.026	0	Microglia	Hcst
0	2.01033	0.546	0.187	0	Microglia	Abr
0	1.53823	0.81	0.451	0	Microglia	Foxn3
0	3.98565	0.384	0.025	0	Microglia	Sp110
0	2.20954	0.505	0.146	0	Microglia	Arhgap17
0	2.83114	0.432	0.073	0	Microglia	Dusp6
0	4.62952	0.377	0.019	0	Microglia	Tlr13
0	3.5021	0.395	0.038	0	Microglia	Gmip
0	4.03992	0.38	0.023	0	Microglia	Nfam1
0	4.45607	0.375	0.019	0	Microglia	Smagp
0	1.39727	0.859	0.504	0	Microglia	Actr3
0	1.70594	0.938	0.583	0	Microglia	Rrbp1
0	3.4494	0.398	0.044	0	Microglia	Stard9
0	4.04647	0.378	0.024	0	Microglia	Wdfy4
0	1.45671	0.625	0.271	0	Microglia	Mpp1
0	1.5534	0.675	0.322	0	Microglia	Bmp2k
0	4.3669	0.373	0.02	0	Microglia	Slc11a1
0	3.57984	0.388	0.037	0	Microglia	Pon3
0	2.12682	0.502	0.151	0	Microglia	Mapk14
0	3.40761	0.393	0.043	0	Microglia	Lpxn
0	4.28005	0.372	0.022	0	Microglia	Il21r
0	2.65496	0.444	0.095	0	Microglia	Cyth1
0	1.60572	0.939	0.591	0	Microglia	Erp29
0	2.68802	0.44	0.092	0	Microglia	Irak2
0	4.0935	0.374	0.026	0	Microglia	Ccl12
0	2.19357	0.481	0.133	0	Microglia	Syngr2
0	2.37942	0.458	0.112	0	Microglia	Dgkd
0	3.87061	0.373	0.027	0	Microglia	Fes
0	3.23535	0.39	0.045	0	Microglia	Pla2g4a
0	1.37142	0.843	0.498	0	Microglia	Arpc5
0	1.49022	0.749	0.404	0	Microglia	Wasf2
0	3.9207	0.37	0.025	0	Microglia	Ncf4
0	4.0342	0.368	0.024	0	Microglia	Sp100
0	4.14583	0.364	0.022	0	Microglia	Ifi203
0	1.44765	0.686	0.345	0	Microglia	Ccdc12
0	3.99926	0.367	0.028	0	Microglia	Tlr2
0	1.56922	0.879	0.54	0	Microglia	Sdcbp
0	3.49365	0.379	0.041	0	Microglia	Tmem106a
0	1.52662	0.603	0.265	0	Microglia	Epn1
0	1.38721	0.731	0.393	0	Microglia	Grb2
0	3.09637	0.394	0.057	0	Microglia	1700017B05Rik
0	1.38603	0.689	0.352	0	Microglia	Scarb2
0	1.33186	0.822	0.486	0	Microglia	Pid1
0	2.08257	0.472	0.136	0	Microglia	Tec
0	2.08373	0.482	0.146	0	Microglia	Itpr2
0	2.59271	0.431	0.095	0	Microglia	Tbc1d9
0	3.37239	0.375	0.04	0	Microglia	Fmnl3
0	1.51084	0.605	0.27	0	Microglia	Shisa5
0	1.41786	0.896	0.561	0	Microglia	Slc8a1
0	4.3194	0.355	0.021	0	Microglia	Il4ra
0	1.75252	0.585	0.251	0	Microglia	Rcbtb2
0	2.61063	0.423	0.089	0	Microglia	H2-DMa
0	1.35663	0.869	0.536	0	Microglia	Arpc4
0	2.53388	0.407	0.075	0	Microglia	Nrp2
0	4.54308	0.346	0.015	0	Microglia	9930111J21Rik2
0	1.87136	0.51	0.181	0	Microglia	Prex1
0	4.54725	0.345	0.016	0	Microglia	Neurl3
0	4.54851	0.347	0.018	0	Microglia	Pkib
0	2.63286	0.407	0.079	0	Microglia	Blvra
0	2.20385	0.445	0.118	0	Microglia	B4galt1
0	1.55131	0.621	0.294	0	Microglia	Taok3
0	2.7248	0.368	0.041	0	Microglia	Tgfbi
0	3.66914	0.354	0.027	0	Microglia	Igsf6
0	2.14345	0.497	0.17	0	Microglia	Osbpl8
0	1.92836	0.479	0.152	0	Microglia	H2-T23
0	1.9268	0.477	0.15	0	Microglia	Ap1s2
0	2.12235	0.445	0.119	0	Microglia	Grk2
0	2.66431	0.4	0.075	0	Microglia	Tcirg1
0	3.48679	0.355	0.03	0	Microglia	Samsn1
0	1.85114	0.502	0.178	0	Microglia	Dram2
0	2.32377	0.433	0.11	0	Microglia	Mtus1
0	3.97824	0.349	0.026	0	Microglia	Rtn4rl1
0	3.67198	0.354	0.031	0	Microglia	Mctp1
0	1.44217	0.706	0.383	0	Microglia	Zswim6
0	1.24824	0.726	0.405	0	Microglia	Hacd4
0	1.38326	0.71	0.39	0	Microglia	Cebpzos
0	1.38064	0.794	0.475	0	Microglia	Diaph2
0	3.47385	0.356	0.037	0	Microglia	Fmn1
0	3.97092	0.342	0.023	0	Microglia	Gna15
0	1.3315	0.751	0.432	0	Microglia	Atp2b1
0	1.20556	0.774	0.455	0	Microglia	Arhgdia
0	4.03557	0.34	0.022	0	Microglia	Was
0	4.01941	0.339	0.022	0	Microglia	Tnfrsf13b
0	1.46866	0.78	0.463	0	Microglia	Ulk2
0	2.23786	0.401	0.085	0	Microglia	Igf2bp3
0	3.42493	0.355	0.039	0	Microglia	Stk10
0	3.987	0.337	0.023	0	Microglia	Pik3cg
0	2.12701	0.431	0.118	0	Microglia	Csk
0	4.01472	0.338	0.025	0	Microglia	Slc16a10
0	2.56907	0.393	0.08	0	Microglia	Slc29a3
0	3.23878	0.364	0.051	0	Microglia	Reps2
0	1.84406	0.946	0.633	0	Microglia	Zeb2
0	1.2127	0.766	0.454	0	Microglia	Rnf130
0	2.27807	0.418	0.107	0	Microglia	Litaf
0	1.2608	0.836	0.525	0	Microglia	Lamtor1
0	1.54037	0.939	0.628	0	Microglia	H2-D1
0	3.6172	0.343	0.034	0	Microglia	Cfp
0	3.6181	0.34	0.033	0	Microglia	Tbc1d8
0	2.3489	0.995	0.688	0	Microglia	Npc2
0	2.81521	0.368	0.061	0	Microglia	Tifa
0	1.47933	0.785	0.479	0	Microglia	Sash1
0	3.73943	0.336	0.03	0	Microglia	Slc7a7
0	4.47585	0.321	0.017	0	Microglia	Csf2rb
0	4.24949	0.321	0.019	0	Microglia	Lrmp
0	2.61255	0.374	0.072	0	Microglia	Dse
0	4.13767	0.323	0.021	0	Microglia	Tmem173
0	2.99239	0.354	0.053	0	Microglia	Sema4d
0	3.69423	0.326	0.026	0	Microglia	Elf4
0	1.15183	0.819	0.519	0	Microglia	Rap1b
0	3.7128	0.326	0.028	0	Microglia	Tnfrsf1b
0	2.43269	0.38	0.083	0	Microglia	Tep1
0	2.66447	0.364	0.068	0	Microglia	Clec2d
0	4.0287	0.318	0.025	0	Microglia	Tmem140
0	3.49556	0.325	0.033	0	Microglia	Arhgap19
0	4.26125	0.309	0.017	0	Microglia	Itga4
0	2.93635	0.363	0.072	0	Microglia	Nfkbiz
0	4.55373	0.305	0.015	0	Microglia	Ighm
0	3.52186	0.318	0.03	0	Microglia	Dok3
0	3.75264	0.312	0.025	0	Microglia	Sp140
0	4.16735	0.306	0.019	0	Microglia	Sla
0	2.92029	0.338	0.053	0	Microglia	Arhgef6
0	3.15368	0.329	0.045	0	Microglia	Rnasel
0	4.53509	0.296	0.013	0	Microglia	Cd300a
0	3.12118	0.322	0.04	0	Microglia	Rel
0	3.9758	0.302	0.021	0	Microglia	BC028528
0	4.11329	0.3	0.02	0	Microglia	Clec4a2
0	1.33049	0.948	0.671	0	Microglia	Cotl1
0	3.32186	0.306	0.03	0	Microglia	Lat2
0	1.14821	0.879	0.604	0	Microglia	Epb41l2
0	3.57826	0.3	0.027	0	Microglia	Pik3cd
0	3.24027	0.301	0.029	0	Microglia	AI662270
0	3.83302	0.29	0.022	0	Microglia	Tagap
0	4.23748	0.283	0.016	0	Microglia	A630001G21Rik
0	4.23707	0.282	0.016	0	Microglia	Rhoh
0	1.11995	0.891	0.63	0	Microglia	Tmem50a
0	3.88872	0.283	0.023	0	Microglia	Fblim1
0	1.50563	0.969	0.71	0	Microglia	Arpc3
0	1.16763	0.862	0.604	0	Microglia	Cyfip1
0	3.89729	0.277	0.021	0	Microglia	Zbp1
0	1.56711	0.948	0.692	0	Microglia	Akr1a1
0	3.94136	0.276	0.02	0	Microglia	Rasa4
0	4.17747	0.272	0.017	0	Microglia	Sh3bp2
0	4.60963	0.268	0.013	0	Microglia	Prkch
0	1.01458	0.845	0.591	0	Microglia	Taldo1
0	4.07851	0.269	0.017	0	Microglia	Lrrc25
0	4.66792	0.26	0.012	0	Microglia	Gm38843
0	4.18265	0.263	0.016	0	Microglia	Gpr160
0	4.66285	0.259	0.014	0	Microglia	Ccl3
0	1.16098	0.967	0.724	0	Microglia	Tmem176a
0	1.12147	0.896	0.654	0	Microglia	Gdi2
0	1.0185	0.877	0.639	0	Microglia	Lamtor4
0	1.14642	0.863	0.631	0	Microglia	Cltc
0	0.94824	0.893	0.667	0	Microglia	Uba52
0	1.2087	0.881	0.656	0	Microglia	Abca1
0	1.48119	0.981	0.768	0	Microglia	Arpc2
0	1.33738	0.832	0.629	0	Microglia	Cstb
0	3.64968	0.999	0.802	0	Microglia	Ctsd
0	1.06163	0.963	0.78	0	Microglia	Atp6v0b
0	1.18802	0.981	0.803	0	Microglia	Marcks
0	2.15031	0.999	0.824	0	Microglia	B2m
0	1.66059	0.996	0.85	0	Microglia	Atox1
0	1.26946	0.987	0.844	0	Microglia	Pfn1
0	2.83579	1	0.862	0	Microglia	Ctsb
0	1.46075	0.993	0.864	0	Microglia	Clta
0	0.864868	0.976	0.865	0	Microglia	Cdc42
0	0.839461	0.975	0.869	0	Microglia	Rpl35
0	1.24884	0.976	0.876	0	Microglia	Atp6v0c
0	1.3571	0.997	0.908	0	Microglia	Rpl10
0	0.87413	0.986	0.901	0	Microglia	Prdx5
0	0.671626	0.98	0.905	0	Microglia	Tmem176b
0	1.0357	0.995	0.929	0	Microglia	Cfl1
0	0.734887	0.986	0.922	0	Microglia	Rpl31
0	0.87482	0.994	0.933	0	Microglia	Rack1
0	0.654275	0.985	0.925	0	Microglia	Rps6
0	0.97727	0.99	0.93	0	Microglia	Psap
0	0.624998	0.988	0.942	0	Microglia	Rpl7a
0	0.74405	0.997	0.956	0	Microglia	Rpl29
0	0.874197	0.997	0.965	0	Microglia	Rpl12
0	0.711106	0.998	0.972	0	Microglia	Rpl22
0	0.960565	1	0.981	0	Microglia	Rps25
0	0.646081	0.999	0.982	0	Microglia	Rps5
0	0.764409	0.999	0.985	0	Microglia	Rps3
0	0.584587	0.999	0.985	0	Microglia	Rps26
0	0.610009	0.999	0.986	0	Microglia	Rps7
0	1.02877	1	0.988	0	Microglia	Rps11
0	0.938536	1	0.989	0	Microglia	Rps28
0	0.520281	1	0.99	0	Microglia	Rpl27
0	0.542175	1	0.991	0	Microglia	Rps3a1
0	0.504017	1	0.991	0	Microglia	Rpl13a
0	0.59054	1	0.991	0	Microglia	Rpl17
0	0.461266	1	0.991	0	Microglia	Rps4x
0	0.607019	1	0.992	0	Microglia	Serf2
0	0.637525	1	0.992	0	Microglia	Rpl6
0	0.859337	1	0.992	0	Microglia	Rps19
0	0.564778	1	0.992	0	Microglia	Rps15a
0	1.13804	1	0.993	0	Microglia	Rps12
0	0.528905	0.999	0.992	0	Microglia	Rps15
0	0.744088	1	0.993	0	Microglia	Rps23
0	0.562637	1	0.993	0	Microglia	Rps18
0	0.786501	1	0.993	0	Microglia	Rpl39
0	0.622288	1	0.994	0	Microglia	Rpl34
0	0.757478	1	0.994	0	Microglia	Rps20
0	0.864773	1	0.994	0	Microglia	Rpl32
0	0.611422	1	0.994	0	Microglia	Rpl28
0	0.617134	1	0.994	0	Microglia	Rps13
0	0.659019	1	0.994	0	Microglia	Rplp2
0	0.59519	1	0.994	0	Microglia	Rpl18a
0	0.829147	1	0.994	0	Microglia	Rpl37
0	0.551287	1	0.994	0	Microglia	Rpl30
0	0.741024	1	0.995	0	Microglia	Rps9
0	0.532496	1	0.995	0	Microglia	Rps16
0	0.97161	1	0.995	0	Microglia	Rpl27a
0	0.68718	1	0.995	0	Microglia	Rpl26
0	1.21273	1	0.995	0	Microglia	Rps24
0	0.479325	1	0.996	0	Microglia	Rps21
0	0.610369	1	0.996	0	Microglia	Rpl11
0	0.495639	1	0.996	0	Microglia	Rpl13
0	0.884538	1	0.996	0	Microglia	Rps27a
0	0.964212	1	0.996	0	Microglia	Rpl35a
0	0.635704	1	0.996	0	Microglia	Rps10
0	0.820171	1	0.997	0	Microglia	Rpl37a
0	0.814385	1	0.997	0	Microglia	Cst3
0	1.09727	1	0.997	0	Microglia	Actb
0	2.45192	1	0.997	0	Microglia	Ftl1
0	0.704794	1	0.997	0	Microglia	Rpl23
0	0.613089	1	0.997	0	Microglia	Rpl19
0	1.57166	1	0.997	0	Microglia	Rps29
0	1.08034	1	0.997	0	Microglia	Itm2b
0	0.499541	1	0.998	0	Microglia	Rps8
0	1.48914	1	0.998	0	Microglia	Fau
0	2.14843	0.996	0.997	0	Microglia	Apoe
0	0.629311	1	0.999	0	Microglia	Rplp1
0	0.46301	1	0.999	0	Microglia	Eef1a1
0	0.587609	1	0.999	0	Microglia	Tpt1
0	0.487848	1	0.999	0	Microglia	Rps14
0	0.806052	1	0.999	0	Microglia	Fth1
0	2.17899	1	0.999	0	Microglia	Tmsb4x
1.42128e-307	0.447633	1	0.993	2.56896e-303	Microglia	Rpl36
1.86228e-307	1.99715	0.464	0.148	3.36607e-303	Microglia	Fkbp15
3.45634e-307	0.959569	0.885	0.662	6.24734e-303	Microglia	H2-K1
8.44554e-307	5.00965	0.248	0.011	1.52653e-302	Microglia	Cd83
1.55476e-306	2.4456	0.383	0.087	2.81022e-302	Microglia	Lacc1
1.59756e-306	2.67728	0.344	0.061	2.88759e-302	Microglia	Edem1
3.29303e-306	4.01018	0.263	0.018	5.95215e-302	Microglia	Parvg
6.37275e-306	1.55127	0.598	0.271	1.15187e-301	Microglia	Lrch1
1.26509e-305	3.87033	0.266	0.019	2.28665e-301	Microglia	Trim14
1.11251e-304	2.52708	0.356	0.069	2.01087e-300	Microglia	Mgat4a
1.45832e-304	3.84107	0.264	0.018	2.63592e-300	Microglia	Clec4d
3.22577e-304	5.10696	0.24	0.008	5.83058e-300	Microglia	Ms4a4a
6.97744e-304	4.71232	0.244	0.01	1.26117e-299	Microglia	Csf3r
3.43285e-303	2.4672	0.371	0.08	6.20488e-299	Microglia	Dnase2a
3.50653e-303	2.34463	0.377	0.082	6.33806e-299	Microglia	Ifi30
1.54435e-302	4.96445	0.242	0.009	2.79142e-298	Microglia	Slfn5
1.97593e-302	4.58413	0.247	0.012	3.5715e-298	Microglia	F630028O10Rik
2.5173e-302	1.39441	0.666	0.363	4.55003e-298	Microglia	Gns
4.73899e-302	0.66689	0.97	0.862	8.56572e-298	Microglia	Clic1
1.06739e-301	4.08683	0.257	0.016	1.92931e-297	Microglia	Trpv2
2.74325e-301	1.313	0.679	0.373	4.95842e-297	Microglia	Sec11c
1.81816e-299	2.55368	0.363	0.076	3.28633e-295	Microglia	Sgk1
1.08257e-298	1.83853	0.488	0.17	1.95674e-294	Microglia	Morc3
5.74116e-298	3.70399	0.264	0.02	1.03771e-293	Microglia	Msr1
2.42209e-297	0.572885	0.989	0.938	4.37792e-293	Microglia	Rpl36a
2.93823e-297	3.7745	0.258	0.017	5.31085e-293	Microglia	Rgs1
9.63382e-297	0.82188	0.902	0.732	1.74131e-292	Microglia	Rnasek
2.43027e-295	2.1068	0.402	0.102	4.39272e-291	Microglia	Psmb9
2.33554e-294	4.36325	0.25	0.015	4.22149e-290	Microglia	Cmah
4.65503e-294	3.34137	0.279	0.029	8.41397e-290	Microglia	Ptpro
8.97104e-294	1.77971	0.504	0.187	1.62152e-289	Microglia	Rap2b
2.32114e-291	1.21945	0.699	0.394	4.19545e-287	Microglia	Actr2
2.61112e-290	1.52361	0.602	0.296	4.71959e-286	Microglia	Atp6v0a1
4.86342e-290	4.04244	0.249	0.016	8.79064e-286	Microglia	Traf3ip3
7.51873e-290	4.04905	0.251	0.017	1.35901e-285	Microglia	St8sia4
3.14956e-288	1.66733	0.514	0.196	5.69283e-284	Microglia	Grik3
3.28608e-287	0.368205	0.913	0.7	5.9396e-283	Microglia	H2afz
2.54602e-286	2.47731	0.367	0.084	4.60194e-282	Microglia	Arhgap24
3.42057e-286	2.23865	0.434	0.138	6.18269e-282	Microglia	Fnip2
1.25602e-285	3.8687	0.253	0.019	2.27025e-281	Microglia	Col14a1
5.44509e-285	1.53791	0.563	0.246	9.84201e-281	Microglia	Elk3
1.58013e-283	1.79485	0.49	0.182	2.85608e-279	Microglia	Akap10
9.07566e-283	3.07125	0.303	0.046	1.64043e-278	Microglia	Ell2
1.01473e-281	1.50544	0.574	0.261	1.83413e-277	Microglia	Cmip
7.68984e-281	3.26517	0.28	0.034	1.38994e-276	Microglia	Frrs1
9.81098e-281	2.64015	0.327	0.061	1.77333e-276	Microglia	Hpcal1
8.16478e-280	0.588839	0.986	0.954	1.47578e-275	Microglia	Lamp1
3.33656e-278	3.78207	0.245	0.018	6.03084e-274	Microglia	Cysltr1
2.76985e-276	2.46037	0.349	0.077	5.0065e-272	Microglia	Sdf2l1
1.64129e-275	1.67061	0.507	0.198	2.96663e-271	Microglia	Psmb10
1.74886e-275	2.9628	0.322	0.061	3.16107e-271	Microglia	Pde7b
8.02974e-275	3.05127	0.284	0.039	1.45138e-270	Microglia	Slc16a6
1.05201e-274	1.88566	0.439	0.141	1.90152e-270	Microglia	Arhgap18
4.56219e-274	1.59814	0.519	0.21	8.24616e-270	Microglia	Pgd
6.5187e-274	3.37712	0.266	0.029	1.17826e-269	Microglia	Cebpa
8.19448e-274	2.81592	0.316	0.058	1.48115e-269	Microglia	Adgb
1.30976e-272	0.928729	0.826	0.576	2.36738e-268	Microglia	Ppp1ca
5.3352e-271	1.70581	0.487	0.176	9.64337e-267	Microglia	Olfml3
2.1383e-270	1.54003	0.537	0.231	3.86497e-266	Microglia	Hmox2
1.14408e-268	1.83012	0.45	0.154	2.06793e-264	Microglia	Renbp
2.14121e-268	2.59197	0.328	0.067	3.87024e-264	Microglia	Dclre1c
2.84412e-268	2.42257	0.345	0.078	5.14075e-264	Microglia	Bcl2l11
2.89159e-268	1.53735	0.546	0.242	5.22654e-264	Microglia	Rnpep
5.18154e-268	4.12311	0.228	0.013	9.36564e-264	Microglia	Themis2
1.42915e-267	4.53273	0.222	0.01	2.58318e-263	Microglia	Ms4a14
1.70791e-267	1.7452	0.465	0.167	3.08705e-263	Microglia	Fbxw4
4.08713e-267	1.84228	0.446	0.151	7.38748e-263	Microglia	AC149090.1
5.89906e-267	3.98985	0.232	0.015	1.06625e-262	Microglia	Hhex
1.88023e-266	1.7097	0.476	0.175	3.39851e-262	Microglia	Crlf3
4.23767e-266	1.73112	0.49	0.192	7.65959e-262	Microglia	Mthfs
9.57033e-266	3.72301	0.237	0.018	1.72984e-261	Microglia	Tifab
1.08413e-265	2.8368	0.291	0.045	1.95956e-261	Microglia	Rcsd1
2.59294e-265	0.392621	1	0.995	4.68673e-261	Microglia	Rps27
5.22642e-265	1.08107	0.739	0.468	9.44676e-261	Microglia	Rab5if
7.93619e-265	1.34554	0.619	0.319	1.43447e-260	Microglia	Adipor1
1.28474e-264	1.89796	0.48	0.186	2.32217e-260	Microglia	Stat1
3.66885e-263	1.40318	0.603	0.312	6.63144e-259	Microglia	Snx2
1.43865e-262	4.20465	0.224	0.013	2.60036e-258	Microglia	Sash3
3.33153e-262	3.98137	0.232	0.017	6.02174e-258	Microglia	Slfn8
2.32301e-261	3.6842	0.24	0.021	4.19883e-257	Microglia	Gm17268
5.41776e-261	2.05874	0.367	0.093	9.7926e-257	Microglia	Daglb
3.97261e-259	1.05577	0.74	0.472	7.18049e-255	Microglia	Tmem14c
1.20105e-258	1.56528	0.516	0.216	2.1709e-254	Microglia	S1pr1
2.21067e-258	4.60661	0.218	0.011	3.99578e-254	Microglia	Xdh
8.37895e-258	2.01727	0.395	0.117	1.5145e-253	Microglia	Sqor
2.65378e-257	1.03502	0.758	0.501	4.79671e-253	Microglia	Psme1
2.76288e-256	3.3892	0.239	0.021	4.99391e-252	Microglia	Clec5a
5.64268e-256	2.25194	0.351	0.087	1.01991e-251	Microglia	Snx30
7.92273e-256	1.87981	0.432	0.149	1.43203e-251	Microglia	Ifnar1
9.52411e-256	1.30929	0.607	0.309	1.72148e-251	Microglia	Prr13
1.22931e-255	1.37656	0.561	0.252	2.22198e-251	Microglia	Cacna1d
1.92539e-255	3.96713	0.224	0.015	3.48015e-251	Microglia	Arap3
4.08418e-255	1.10285	0.717	0.434	7.38215e-251	Microglia	Myh9
5.44086e-255	3.98367	0.224	0.015	9.83436e-251	Microglia	Havcr2
1.84302e-253	4.21298	0.217	0.012	3.33126e-249	Microglia	Gm26510
7.42329e-253	1.91231	0.418	0.138	1.34176e-248	Microglia	Skil
2.10038e-251	2.72383	0.288	0.049	3.79645e-247	Microglia	Arap1
1.268e-250	1.57369	0.511	0.219	2.29192e-246	Microglia	Elf1
1.54568e-250	2.36071	0.325	0.072	2.79383e-246	Microglia	Sgk3
2.30134e-250	3.52579	0.242	0.025	4.15967e-246	Microglia	Abhd15
3.34616e-250	1.51396	0.521	0.227	6.04819e-246	Microglia	Mvb12a
1.63685e-249	1.20776	0.679	0.402	2.95861e-245	Microglia	Dennd1a
1.88087e-249	1.07905	0.661	0.342	3.39968e-245	Microglia	Emp3
2.28969e-249	0.837273	0.847	0.641	4.13861e-245	Microglia	Brk1
3.2055e-249	1.71011	0.471	0.183	5.79393e-245	Microglia	Samhd1
3.39602e-249	1.40819	0.317	0.064	6.13831e-245	Microglia	Igfbp4
3.79892e-249	1.60846	0.487	0.197	6.86655e-245	Microglia	Itsn2
9.39475e-249	0.832481	0.859	0.667	1.6981e-244	Microglia	Tpm3
1.10373e-247	1.93983	0.431	0.156	1.99499e-243	Microglia	Vps13c
3.52019e-247	3.00061	0.268	0.04	6.36275e-243	Microglia	Ddx60
3.87866e-246	3.75322	0.224	0.018	7.01067e-242	Microglia	Phf11b
1.17967e-245	1.53996	0.545	0.259	2.13226e-241	Microglia	Itgav
1.78475e-245	3.89933	0.22	0.016	3.22594e-241	Microglia	Pilra
1.98439e-245	3.72243	0.224	0.018	3.58679e-241	Microglia	Inka1
3.08667e-245	3.19849	0.248	0.03	5.57915e-241	Microglia	Cmtm8
7.27522e-245	4.06444	0.217	0.015	1.315e-240	Microglia	Arhgef3
1.65073e-244	4.04034	0.217	0.015	2.9837e-240	Microglia	Plk3
1.75646e-243	3.50719	0.232	0.023	3.17479e-239	Microglia	Stap1
6.45685e-243	1.86429	0.401	0.127	1.16708e-238	Microglia	Triap1
3.77131e-242	1.87678	0.422	0.147	6.81664e-238	Microglia	Parp8
2.94514e-241	2.1666	0.343	0.087	5.32334e-237	Microglia	Vav3
5.69257e-241	1.06354	0.752	0.517	1.02893e-236	Microglia	Chd9
2.58803e-240	0.53096	0.989	0.961	4.67787e-236	Microglia	Gabarap
3.66e-240	4.35976	0.205	0.011	6.61545e-236	Microglia	Ccl6
5.62875e-240	4.16949	0.208	0.012	1.0174e-235	Microglia	Tal1
2.22479e-239	2.85024	0.284	0.053	4.02131e-235	Microglia	E230029C05Rik
2.45692e-239	4.02748	0.212	0.014	4.44089e-235	Microglia	Naip2
2.45736e-239	3.44809	0.226	0.021	4.44167e-235	Microglia	Fmnl1
4.35588e-239	0.723034	0.908	0.759	7.87325e-235	Microglia	Ssr4
5.21011e-238	2.08653	0.359	0.101	9.41727e-234	Microglia	Tnfsf12
1.66857e-235	1.58538	0.465	0.183	3.01593e-231	Microglia	Gltp
9.48275e-235	2.0865	0.337	0.087	1.71401e-230	Microglia	Exoc6
2.64805e-234	1.56218	0.505	0.223	4.78635e-230	Microglia	Hivep3
2.93317e-233	2.71261	0.268	0.045	5.3017e-229	Microglia	Ldlrap1
6.26264e-233	1.61509	0.464	0.185	1.13197e-228	Microglia	Orai1
9.52934e-233	3.5764	0.226	0.023	1.72243e-228	Microglia	Ifi211
1.1978e-232	3.76507	0.213	0.017	2.16502e-228	Microglia	Rasal3
4.0504e-232	2.3025	0.311	0.071	7.32111e-228	Microglia	Man2a1
4.27106e-232	3.63794	0.216	0.019	7.71994e-228	Microglia	Sh2d1b1
7.32478e-232	4.29719	0.198	0.011	1.32395e-227	Microglia	P2ry13
9.10704e-232	3.87359	0.207	0.015	1.6461e-227	Microglia	Il16
1.33622e-231	1.58606	0.48	0.202	2.41522e-227	Microglia	Agps
2.29548e-231	3.22088	0.267	0.046	4.14907e-227	Microglia	Lpl
4.9899e-231	3.19353	0.237	0.029	9.01924e-227	Microglia	Plxnd1
8.16308e-231	3.54226	0.22	0.021	1.47548e-226	Microglia	Tlr4
8.57562e-229	1.65706	0.438	0.164	1.55004e-224	Microglia	Tmem164
1.30995e-228	2.29061	0.308	0.071	2.36774e-224	Microglia	Epb41
1.54335e-228	1.87959	0.38	0.12	2.7896e-224	Microglia	Arhgef2
2.69177e-228	2.85794	0.255	0.04	4.86538e-224	Microglia	Gcnt1
4.97411e-227	1.66576	0.431	0.16	8.9907e-223	Microglia	Myo9b
5.43278e-227	1.79256	0.406	0.142	9.81976e-223	Microglia	Ap1b1
1.47559e-226	3.69815	0.209	0.017	2.66713e-222	Microglia	Lyl1
3.55249e-226	4.67979	0.188	0.008	6.42112e-222	Microglia	Cd200r1
6.68784e-226	5.1116	0.184	0.006	1.20883e-221	Microglia	Kynu
6.77182e-226	1.64529	0.445	0.175	1.22401e-221	Microglia	Adam17
8.7103e-226	2.75202	0.266	0.047	1.57439e-221	Microglia	Plxnc1
1.48103e-225	1.47463	0.528	0.255	2.67696e-221	Microglia	Aftph
2.35858e-225	2.47604	0.285	0.058	4.26314e-221	Microglia	Sh3bp1
2.5237e-225	2.02013	0.362	0.109	4.56159e-221	Microglia	Lpar6
4.21072e-224	2.50337	0.287	0.06	7.61088e-220	Microglia	Mknk1
2.16374e-223	1.74476	0.411	0.146	3.91096e-219	Microglia	Ddi2
2.24393e-222	2.4001	0.299	0.068	4.05591e-218	Microglia	Enc1
2.7049e-222	4.75146	0.186	0.008	4.8891e-218	Microglia	Clec4a3
4.64594e-222	3.64414	0.21	0.019	8.39754e-218	Microglia	Cyp27a1
1.98367e-221	1.81303	0.38	0.122	3.58548e-217	Microglia	Vrk2
2.20307e-221	1.65294	0.427	0.161	3.98205e-217	Microglia	Sfmbt1
5.75388e-221	1.30773	0.565	0.292	1.04001e-216	Microglia	Retreg1
2.08127e-220	2.01792	0.346	0.1	3.7619e-216	Microglia	Tspan14
3.17165e-220	2.86206	0.247	0.039	5.73276e-216	Microglia	Uba7
5.23401e-220	4.8019	0.183	0.007	9.46048e-216	Microglia	Pirb
8.34073e-220	0.91028	0.767	0.538	1.50759e-215	Microglia	Gm2000
5.30544e-219	4.76568	0.183	0.008	9.58957e-215	Microglia	Fcgr4
6.39246e-218	1.40853	0.509	0.236	1.15544e-213	Microglia	Uvrag
1.35029e-216	2.56688	0.262	0.048	2.44066e-212	Microglia	Rgs19
5.48439e-216	3.44559	0.205	0.018	9.91304e-212	Microglia	Gpr84
6.97388e-215	3.16553	0.225	0.029	1.26053e-210	Microglia	2610203C22Rik
1.55654e-214	2.76825	0.244	0.039	2.81344e-210	Microglia	Casp1
2.09901e-214	1.54474	0.465	0.199	3.79396e-210	Microglia	Cept1
2.33365e-214	1.57262	0.451	0.187	4.21806e-210	Microglia	Rin2
3.25992e-214	2.3135	0.289	0.065	5.8923e-210	Microglia	Lrch4
1.5424e-213	4.50595	0.18	0.008	2.78789e-209	Microglia	Gm12185
1.6052e-212	1.68888	0.421	0.162	2.90141e-208	Microglia	Pacs1
1.82489e-212	1.91315	0.35	0.106	3.29849e-208	Microglia	Rtp4
4.75569e-212	1.9028	0.358	0.113	8.5959e-208	Microglia	Stk17b
1.07759e-211	0.923046	0.771	0.555	1.94774e-207	Microglia	Gnaq
7.61387e-210	1.94061	0.347	0.106	1.37621e-205	Microglia	Map3k5
7.95774e-210	1.35123	0.534	0.267	1.43836e-205	Microglia	Smap2
3.06628e-209	2.39878	0.285	0.065	5.5423e-205	Microglia	Rnf19b
7.55062e-209	1.94072	0.38	0.136	1.36478e-204	Microglia	Anapc15
9.08995e-209	1.62492	0.413	0.157	1.64301e-204	Microglia	Pkn1
1.28525e-208	2.01223	0.359	0.118	2.3231e-204	Microglia	Parp14
7.97508e-208	3.41139	0.204	0.02	1.4415e-203	Microglia	0610040J01Rik
4.21978e-207	2.54936	0.25	0.044	7.62725e-203	Microglia	Tent5a
4.6071e-207	3.79534	0.189	0.014	8.32733e-203	Microglia	B3gnt8
2.40676e-206	2.85258	0.233	0.036	4.35022e-202	Microglia	Tmem104
2.3647e-205	1.6465	0.403	0.15	4.2742e-201	Microglia	Dgkz
4.65077e-205	1.30651	0.557	0.292	8.40627e-201	Microglia	Atp8a1
1.0801e-204	3.40551	0.202	0.021	1.95228e-200	Microglia	Cd34
2.25008e-204	3.22009	0.21	0.025	4.06702e-200	Microglia	Rin3
3.12384e-204	0.590095	0.944	0.845	5.64634e-200	Microglia	Rpl36al
3.24678e-204	0.87238	0.77	0.553	5.86856e-200	Microglia	Nmt1
2.3259e-203	3.24671	0.207	0.023	4.20406e-199	Microglia	Arhgap4
9.97776e-203	0.474465	0.99	0.962	1.80348e-198	Microglia	Rpl10a
1.41631e-202	4.10042	0.181	0.012	2.55997e-198	Microglia	Nlrp3
1.75929e-202	2.45071	0.257	0.051	3.17991e-198	Microglia	Manba
4.01614e-202	1.75972	0.362	0.119	7.25917e-198	Microglia	Plod1
2.061e-201	1.6369	0.399	0.149	3.72525e-197	Microglia	Fam89b
2.13708e-201	4.48913	0.171	0.008	3.86277e-197	Microglia	Ptafr
2.39496e-201	3.53481	0.199	0.021	4.3289e-197	Microglia	Rab20
3.85155e-201	2.6948	0.236	0.039	6.96168e-197	Microglia	Ttc7
6.39158e-201	2.22048	0.28	0.065	1.15528e-196	Microglia	Rassf2
8.59031e-201	1.62943	0.393	0.144	1.5527e-196	Microglia	Apobec3
9.88598e-201	1.85348	0.284	0.064	1.78689e-196	Microglia	Fam111a
1.05786e-200	1.86367	0.354	0.116	1.91207e-196	Microglia	Tbc1d22a
2.94197e-200	0.383578	0.999	0.991	5.31761e-196	Microglia	Rpl18
2.99449e-199	2.28351	0.28	0.066	5.41254e-195	Microglia	Snx8
9.85671e-199	3.29922	0.203	0.023	1.7816e-194	Microglia	Slc16a7
1.77155e-197	3.30447	0.199	0.022	3.20207e-193	Microglia	Raet1e
5.99454e-197	0.942825	0.712	0.472	1.08351e-192	Microglia	Susd6
6.89971e-196	0.633446	0.921	0.79	1.24712e-191	Microglia	Cox7a2l
9.85471e-196	4.47913	0.167	0.008	1.78124e-191	Microglia	Dennd1c
1.52729e-195	0.402705	0.999	0.98	2.76058e-191	Microglia	Rpsa
3.81497e-195	1.39617	0.51	0.251	6.89555e-191	Microglia	Maml3
4.11902e-195	3.40043	0.188	0.017	7.44513e-191	Microglia	Arhgap9
7.02751e-193	1.63031	0.42	0.176	1.27022e-188	Microglia	Rnf213
7.50428e-193	1.20773	0.58	0.327	1.3564e-188	Microglia	Iqgap1
1.21914e-192	3.25971	0.197	0.022	2.20359e-188	Microglia	Itga9
2.53571e-192	3.69334	0.18	0.015	4.5833e-188	Microglia	Itgal
6.29107e-192	3.60286	0.182	0.015	1.13711e-187	Microglia	Cryba4
7.52893e-192	1.4683	0.472	0.222	1.36085e-187	Microglia	Ninj1
9.77091e-192	1.56255	0.408	0.163	1.76609e-187	Microglia	Git2
3.65497e-191	1.09565	0.652	0.408	6.60635e-187	Microglia	Sesn1
1.02855e-190	3.60158	0.181	0.016	1.85911e-186	Microglia	5430427O19Rik
1.68295e-190	0.982957	0.686	0.455	3.04193e-186	Microglia	Jmjd1c
2.11222e-190	4.52557	0.163	0.008	3.81783e-186	Microglia	Gm5431
4.72137e-189	3.70514	0.176	0.014	8.53388e-185	Microglia	Gsdmd
9.86897e-189	0.370645	0.999	0.992	1.78382e-184	Microglia	Rpl8
1.07572e-188	2.63547	0.234	0.043	1.94436e-184	Microglia	Agmo
3.5356e-188	4.26612	0.166	0.01	6.39059e-184	Microglia	Pik3r5
7.13215e-188	0.835734	0.764	0.547	1.28914e-183	Microglia	Aldh2
1.2055e-187	2.37178	0.249	0.052	2.17894e-183	Microglia	Ehbp1l1
2.35967e-187	1.02933	0.693	0.476	4.26511e-183	Microglia	Serpinb6a
2.59299e-187	3.85591	0.173	0.013	4.68683e-183	Microglia	Arhgap27
2.74025e-187	2.18814	0.276	0.07	4.953e-183	Microglia	Ly96
4.96371e-187	1.48632	0.431	0.185	8.97191e-183	Microglia	Npc1
2.69864e-186	2.96928	0.207	0.03	4.87779e-182	Microglia	Alpk1
4.1046e-186	3.2477	0.191	0.022	7.41907e-182	Microglia	Hlx
4.80681e-186	1.6246	0.388	0.151	8.68831e-182	Microglia	Gtf2h2
6.40524e-186	1.1271	0.575	0.327	1.15775e-181	Microglia	Capza1
1.31054e-185	0.756128	0.819	0.623	2.3688e-181	Microglia	Tln1
4.46257e-185	3.05052	0.2	0.026	8.06609e-181	Microglia	Apobr
5.21533e-185	3.65245	0.178	0.016	9.42672e-181	Microglia	AB124611
1.20003e-184	2.65737	0.224	0.039	2.16906e-180	Microglia	Sh2b3
2.26914e-184	2.72089	0.222	0.039	4.10146e-180	Microglia	Dusp7
3.57223e-184	3.022	0.2	0.027	6.45681e-180	Microglia	Il15
6.2793e-184	1.11801	0.593	0.347	1.13498e-179	Microglia	Pan3
7.58359e-184	3.02444	0.197	0.025	1.37073e-179	Microglia	Arid3a
7.6875e-184	1.68517	0.361	0.13	1.38952e-179	Microglia	Vasp
8.07095e-184	0.388072	0.997	0.981	1.45882e-179	Microglia	Rps17
9.95527e-184	3.14651	0.29	0.086	1.79941e-179	Microglia	Gpnmb
3.63097e-183	4.011	0.166	0.011	6.56298e-179	Microglia	Tlr8
1.09296e-182	3.95549	0.17	0.013	1.97553e-178	Microglia	Cst7
1.10718e-182	4.40682	0.158	0.008	2.00122e-178	Microglia	4930430E12Rik
1.50222e-182	1.40335	0.445	0.201	2.71527e-178	Microglia	Snap23
2.47118e-182	1.22085	0.536	0.286	4.46665e-178	Microglia	Slc43a2
2.9354e-181	1.33977	0.489	0.246	5.30574e-177	Microglia	Lpin2
4.57703e-181	1.38638	0.488	0.245	8.27297e-177	Microglia	Fchsd2
6.09178e-181	1.74394	0.318	0.098	1.10109e-176	Microglia	Nt5dc2
6.90791e-181	2.00217	0.291	0.082	1.24861e-176	Microglia	Prcp
2.09305e-180	2.42343	0.236	0.048	3.78319e-176	Microglia	B4galnt1
2.83279e-180	1.29715	0.476	0.231	5.12027e-176	Microglia	Rpl10-ps3
3.94332e-180	2.51632	0.234	0.047	7.12756e-176	Microglia	Arhgap10
6.79191e-180	2.44844	0.234	0.047	1.22764e-175	Microglia	Nfatc2
1.20175e-179	1.38506	0.453	0.21	2.17216e-175	Microglia	Synj1
5.49074e-179	1.79874	0.337	0.115	9.92451e-175	Microglia	Gas7
1.68538e-178	2.92975	0.195	0.026	3.04632e-174	Microglia	Pygl
3.72773e-178	0.808169	0.759	0.548	6.73787e-174	Microglia	Fuca1
4.37407e-178	0.930756	0.423	0.168	7.90613e-174	Microglia	Tuba1c
1.22863e-177	1.52719	0.391	0.158	2.22075e-173	Microglia	Glb1
2.42328e-177	1.33619	0.491	0.251	4.38008e-173	Microglia	Kif13b
2.76502e-177	3.18281	0.18	0.019	4.99777e-173	Microglia	Def6
7.32473e-177	0.63359	0.883	0.752	1.32395e-172	Microglia	Sh3glb1
7.42399e-177	1.3465	0.495	0.254	1.34189e-172	Microglia	Hmox1
1.68999e-176	2.13458	0.263	0.066	3.05465e-172	Microglia	Klc4
8.55437e-176	2.58889	0.219	0.04	1.5462e-171	Microglia	Rab7b
1.05495e-174	1.7398	0.332	0.113	1.90683e-170	Microglia	Heatr5a
5.38731e-174	0.78047	0.783	0.591	9.73757e-170	Microglia	Pitpna
1.44565e-173	3.1672	0.183	0.022	2.61302e-169	Microglia	Cela1
2.41126e-173	1.79218	0.335	0.118	4.35836e-169	Microglia	Galnt7
2.92541e-173	2.3646	0.238	0.052	5.28769e-169	Microglia	Disc1
1.66049e-172	4.33619	0.152	0.008	3.00134e-168	Microglia	Ifi209
3.53741e-172	2.47293	0.228	0.047	6.39386e-168	Microglia	Prxl2b
3.551e-172	2.47619	0.227	0.046	6.41843e-168	Microglia	Zfp810
2.9901e-171	0.43079	0.983	0.947	5.4046e-167	Microglia	Rpl23a
5.09641e-171	4.33646	0.151	0.009	9.21177e-167	Microglia	8030442B05Rik
6.47283e-170	3.60574	0.161	0.013	1.16996e-165	Microglia	H2-DMb1
1.5347e-169	1.61228	0.352	0.132	2.77396e-165	Microglia	Ralb
3.10184e-169	2.574	0.213	0.04	5.60657e-165	Microglia	Paox
1.10103e-168	4.12421	0.151	0.009	1.99011e-164	Microglia	Cdh23
3.23602e-168	1.19632	0.508	0.268	5.84911e-164	Microglia	Commd8
7.58745e-168	1.2991	0.509	0.279	1.37143e-163	Microglia	Pld3
1.45379e-167	2.97808	0.185	0.026	2.62773e-163	Microglia	Kif21b
4.631e-167	2.3265	0.222	0.045	8.37054e-163	Microglia	Cryl1
4.75439e-167	1.36036	0.446	0.212	8.59355e-163	Microglia	Nrip1
6.03252e-167	4.31741	0.151	0.01	1.09038e-162	Microglia	Tnf
1.15183e-166	4.00188	0.152	0.01	2.08194e-162	Microglia	Fcrl1
1.91085e-166	0.682164	0.896	0.811	3.45386e-162	Microglia	Atp6v1g1
2.3229e-166	1.68668	0.343	0.128	4.19865e-162	Microglia	Osbpl11
4.85146e-166	2.29015	0.236	0.054	8.76902e-162	Microglia	Pld1
4.95606e-166	1.74177	0.328	0.116	8.95807e-162	Microglia	Zc3hav1
5.94256e-166	1.77406	0.315	0.107	1.07412e-161	Microglia	Rassf3
1.46719e-165	3.64465	0.158	0.013	2.65194e-161	Microglia	Adssl1
1.66808e-165	1.54551	0.358	0.138	3.01505e-161	Microglia	Colgalt1
3.67055e-165	4.70614	0.142	0.007	6.63451e-161	Microglia	Gm2629
4.07474e-165	2.09675	0.244	0.059	7.3651e-161	Microglia	Morrbid
9.53878e-165	2.55808	0.209	0.039	1.72413e-160	Microglia	Stat6
1.52871e-164	2.12545	0.247	0.061	2.76315e-160	Microglia	Stxbp2
1.66191e-164	2.95993	0.19	0.029	3.0039e-160	Microglia	Icam1
2.85049e-164	1.33017	0.37	0.143	5.15226e-160	Microglia	Dctpp1
3.43813e-164	4.24005	0.145	0.008	6.21442e-160	Microglia	Gm2245
4.57527e-164	1.01053	0.597	0.365	8.2698e-160	Microglia	Abi1
4.91677e-164	1.61757	0.353	0.138	8.88705e-160	Microglia	Naglu
1.14195e-163	4.59985	0.14	0.006	2.06407e-159	Microglia	Ifi206
1.6507e-163	2.38997	0.225	0.049	2.98364e-159	Microglia	Clcn5
9.52917e-163	1.95547	0.277	0.081	1.7224e-158	Microglia	Swap70
2.31015e-162	2.86492	0.19	0.03	4.17559e-158	Microglia	Gal3st4
8.03003e-162	1.47607	0.379	0.157	1.45143e-157	Microglia	Hfe
2.10278e-161	2.3116	0.214	0.043	3.80077e-157	Microglia	Tnfrsf21
2.12535e-161	0.673498	0.672	0.411	3.84157e-157	Microglia	Mgat5
6.77548e-161	2.22209	0.23	0.052	1.22467e-156	Microglia	Madd
1.16116e-160	1.68027	0.328	0.119	2.09879e-156	Microglia	Atp7a
1.58835e-160	0.860778	0.69	0.48	2.87095e-156	Microglia	Use1
2.0725e-160	3.83195	0.15	0.012	3.74605e-156	Microglia	Rubcnl
2.08616e-160	5.53139	0.132	0.004	3.77074e-156	Microglia	5033421B08Rik
2.744e-160	4.25556	0.142	0.008	4.95977e-156	Microglia	Cmklr1
3.95814e-160	1.8855	0.278	0.084	7.15434e-156	Microglia	Zfp385a
4.68041e-160	3.81618	0.15	0.012	8.45983e-156	Microglia	Adrb2
4.83184e-160	2.39855	0.216	0.045	8.73355e-156	Microglia	Nagpa
7.15973e-160	1.2556	0.497	0.269	1.29412e-155	Microglia	Arsb
1.25622e-159	3.92814	0.146	0.01	2.27061e-155	Microglia	Ebi3
1.05354e-158	1.53233	0.361	0.146	1.90428e-154	Microglia	Tmem87b
1.66206e-157	1.38613	0.391	0.168	3.00417e-153	Microglia	P2rx7
3.48268e-157	1.19423	0.476	0.246	6.29494e-153	Microglia	Aup1
4.52772e-157	1.50893	0.35	0.136	8.18386e-153	Microglia	Coro1c
5.30298e-157	1.7177	0.315	0.112	9.58514e-153	Microglia	Tbc1d14
4.98955e-156	0.854394	0.698	0.504	9.01861e-152	Microglia	Rap1a
6.28914e-156	1.98464	0.263	0.076	1.13676e-151	Microglia	Irak4
5.35046e-155	2.06033	0.24	0.061	9.67096e-151	Microglia	Acsl5
5.72844e-155	1.31577	0.435	0.211	1.03542e-150	Microglia	Arhgap31
1.65567e-154	2.2736	0.225	0.053	2.99262e-150	Microglia	Rffl
1.75825e-154	3.57804	0.15	0.013	3.17803e-150	Microglia	I830077J02Rik
2.62465e-154	2.98993	0.169	0.022	4.74406e-150	Microglia	Sh2b2
3.29703e-154	2.4484	0.207	0.043	5.95938e-150	Microglia	Esyt1
3.43317e-154	4.40875	0.134	0.006	6.20546e-150	Microglia	Hvcn1
5.2419e-154	1.23616	0.46	0.234	9.47473e-150	Microglia	Peli1
1.8547e-153	4.23287	0.139	0.009	3.35237e-149	Microglia	Trim55
1.97014e-153	3.93554	0.147	0.012	3.56104e-149	Microglia	Slc40a1
1.06063e-152	3.43854	0.154	0.016	1.9171e-148	Microglia	Gpr155
1.38792e-152	1.45113	0.407	0.191	2.50866e-148	Microglia	Slc38a6
3.23713e-152	0.4149	0.985	0.959	5.85111e-148	Microglia	Oaz1
9.97511e-152	0.977494	0.588	0.364	1.803e-147	Microglia	Wdfy3
2.4411e-151	1.56863	0.339	0.133	4.41228e-147	Microglia	Znrf2
3.16567e-151	1.67297	0.312	0.114	5.72194e-147	Microglia	Atg7
1.25542e-150	3.81063	0.141	0.01	2.26917e-146	Microglia	Atp1a3
2.24329e-150	2.74012	0.178	0.028	4.05475e-146	Microglia	Dok1
4.85494e-150	1.65258	0.316	0.117	8.7753e-146	Microglia	Lrrc8d
9.22359e-150	1.30614	0.39	0.172	1.66716e-145	Microglia	Dcxr
1.32848e-149	3.99524	0.137	0.009	2.40123e-145	Microglia	Galnt3
1.83624e-149	1.15306	0.48	0.251	3.31901e-145	Microglia	Rnf180
5.0735e-149	4.64322	0.128	0.006	9.17035e-145	Microglia	Cd200r4
1.10373e-148	1.77137	0.283	0.093	1.99499e-144	Microglia	Filip1l
1.27368e-148	3.03674	0.158	0.019	2.30218e-144	Microglia	Rassf5
2.97819e-148	1.2684	0.436	0.216	5.38309e-144	Microglia	Zfp652
3.6507e-148	1.58126	0.296	0.1	6.59864e-144	Microglia	Baz1a
6.25538e-148	1.20324	0.458	0.237	1.13066e-143	Microglia	Stk4
7.6589e-148	1.28396	0.424	0.206	1.38435e-143	Microglia	Mvb12b
3.67802e-147	2.71619	0.178	0.03	6.64801e-143	Microglia	S1pr2
5.19175e-147	2.07267	0.223	0.055	9.38408e-143	Microglia	Htatip2
1.90574e-146	1.88014	0.245	0.068	3.44462e-142	Microglia	Sh3pxd2a
4.7751e-146	3.35997	0.153	0.018	8.63099e-142	Microglia	Ccdc152
1.26518e-145	1.82214	0.268	0.084	2.28681e-141	Microglia	Hps3
1.72547e-145	1.41804	0.379	0.169	3.1188e-141	Microglia	Mapkapk2
1.15671e-143	1.87416	0.253	0.076	2.09075e-139	Microglia	Itpripl2
1.29962e-143	0.892238	0.652	0.45	2.34907e-139	Microglia	Fcho2
4.20906e-143	2.11294	0.229	0.061	7.60787e-139	Microglia	Pgap1
1.76237e-142	1.55815	0.32	0.124	3.18548e-138	Microglia	Stxbp5
2.46215e-142	3.61405	0.14	0.013	4.45034e-138	Microglia	Gm13710
3.36977e-142	1.3756	0.383	0.175	6.09087e-138	Microglia	Golm1
3.96208e-142	3.50671	0.139	0.012	7.16145e-138	Microglia	Tnni2
7.13794e-142	1.3988	0.364	0.159	1.29018e-137	Microglia	Map3k1
1.10239e-141	1.53494	0.274	0.088	1.99257e-137	Microglia	Nav1
1.18632e-141	1.58843	0.307	0.114	2.14427e-137	Microglia	Fam3c
1.41687e-141	2.05039	0.23	0.062	2.561e-137	Microglia	Csf2ra
1.87109e-141	2.23556	0.212	0.051	3.38199e-137	Microglia	1600014C10Rik
1.97027e-141	1.12939	0.511	0.298	3.56127e-137	Microglia	Eps15
3.46598e-141	1.11872	0.502	0.29	6.26475e-137	Microglia	Sgpl1
4.37463e-141	1.54635	0.309	0.115	7.90715e-137	Microglia	Bach1
6.24377e-141	1.00869	0.519	0.295	1.12856e-136	Microglia	Arl4c
6.31097e-141	1.27745	0.425	0.214	1.14071e-136	Microglia	Ier5
8.69994e-141	1.73511	0.278	0.095	1.57251e-136	Microglia	Gnpda1
5.99347e-140	0.779791	0.699	0.491	1.08332e-135	Microglia	2410006H16Rik
2.35021e-139	2.34649	0.194	0.042	4.248e-135	Microglia	B3galnt1
3.88538e-139	4.04924	0.127	0.008	7.02283e-135	Microglia	Asb2
5.01849e-139	3.92242	0.129	0.009	9.07092e-135	Microglia	Saa3
6.73363e-139	1.28896	0.373	0.166	1.2171e-134	Microglia	Il6ra
7.84949e-139	3.28897	0.141	0.014	1.41879e-134	Microglia	Coro2a
1.01681e-138	1.02959	0.519	0.301	1.83788e-134	Microglia	Dnm2
1.02518e-138	1.61937	0.302	0.114	1.85301e-134	Microglia	Cmtm6
3.30104e-138	0.765004	0.697	0.497	5.96664e-134	Microglia	Comt
3.95555e-138	0.91625	0.596	0.386	7.14967e-134	Microglia	Psme2
6.34336e-138	2.38531	0.189	0.039	1.14656e-133	Microglia	Cyb5r1
6.65734e-138	1.38173	0.372	0.171	1.20331e-133	Microglia	Maco1
1.05533e-137	2.73311	0.175	0.032	1.90751e-133	Microglia	Tnfaip2
1.49679e-137	1.11719	0.526	0.322	2.70544e-133	Microglia	Msrb1
7.17583e-137	1.89565	0.245	0.074	1.29703e-132	Microglia	Rab11fip5
7.59601e-137	0.369901	0.976	0.883	1.37298e-132	Microglia	Gpx1
5.0743e-136	1.95304	0.266	0.091	9.1718e-132	Microglia	Fam20c
5.74261e-136	0.871722	0.628	0.424	1.03798e-131	Microglia	Nptn
7.30079e-136	1.06388	0.478	0.26	1.31962e-131	Microglia	Akr1b3
8.07127e-136	0.553144	0.897	0.762	1.45888e-131	Microglia	Lgals1
9.11837e-136	3.10282	0.145	0.017	1.64815e-131	Microglia	Rinl
5.766e-135	2.15988	0.212	0.054	1.04221e-130	Microglia	Abcd2
1.19301e-134	1.84281	0.25	0.079	2.15637e-130	Microglia	Nfatc1
2.71042e-134	1.71132	0.256	0.081	4.89909e-130	Microglia	Fry
3.17191e-134	0.807039	0.621	0.4	5.73323e-130	Microglia	Cenpx
3.77533e-134	2.09016	0.204	0.05	6.82391e-130	Microglia	H2-M3
5.20506e-134	2.28785	0.188	0.041	9.40815e-130	Microglia	Adap1
6.37967e-134	1.51693	0.341	0.147	1.15313e-129	Microglia	Plxna4
7.24707e-134	2.92567	0.15	0.02	1.30991e-129	Microglia	Emilin1
8.79972e-134	0.828555	0.692	0.503	1.59055e-129	Microglia	Camk2d
1.90534e-133	1.37609	0.36	0.162	3.4439e-129	Microglia	Acp2
2.90281e-133	1.25133	0.397	0.192	5.24684e-129	Microglia	Map3k3
3.35719e-133	4.0389	0.13	0.012	6.06813e-129	Microglia	Ccl4
6.05663e-133	3.68938	0.13	0.011	1.09474e-128	Microglia	Ccl9
7.06959e-133	1.03646	0.503	0.289	1.27783e-128	Microglia	Nfkb1
1.16721e-132	3.61868	0.127	0.01	2.10974e-128	Microglia	Psd4
2.26611e-132	4.28349	0.119	0.007	4.09599e-128	Microglia	Rnase6
6.0748e-132	0.275772	1	0.996	1.09802e-127	Microglia	Rpl9
1.76497e-131	1.22163	0.427	0.222	3.19018e-127	Microglia	Gas6
2.63288e-131	1.00263	0.539	0.332	4.75893e-127	Microglia	Rabep1
6.84686e-131	0.343773	0.993	0.977	1.23757e-126	Microglia	Gnai2
7.9071e-131	3.69054	0.126	0.01	1.42921e-126	Microglia	Pik3r6
8.76666e-131	4.18197	0.118	0.007	1.58457e-126	Microglia	Csf2rb2
8.91547e-131	0.732552	0.703	0.512	1.61147e-126	Microglia	Ap2s1
1.11428e-130	0.922401	0.575	0.365	2.01406e-126	Microglia	Zfp36l2
1.87245e-130	3.99088	0.119	0.007	3.38445e-126	Microglia	Hk3
2.44773e-130	3.22189	0.138	0.016	4.42428e-126	Microglia	Guca1a
3.78405e-130	4.0115	0.12	0.008	6.83968e-126	Microglia	Mfng
4.92886e-130	1.81806	0.258	0.087	8.90892e-126	Microglia	Oasl2
7.49992e-130	3.94873	0.12	0.008	1.35561e-125	Microglia	E330020D12Rik
7.62646e-130	4.79884	0.111	0.004	1.37848e-125	Microglia	Siglece
1.30185e-129	3.84107	0.12	0.008	2.35309e-125	Microglia	Ms4a4c
6.15162e-129	4.09467	0.117	0.007	1.11191e-124	Microglia	Ccdc88b
5.45885e-128	1.62264	0.27	0.095	9.86686e-124	Microglia	Rasa3
8.48237e-128	1.19012	0.412	0.21	1.53319e-123	Microglia	Gpcpd1
1.04846e-127	1.35242	0.344	0.152	1.8951e-123	Microglia	B4galt6
1.57159e-127	1.04844	0.514	0.314	2.84064e-123	Microglia	Akirin1
2.5381e-127	3.37139	0.131	0.014	4.58762e-123	Microglia	Pgm2l1
5.00495e-127	1.38291	0.329	0.14	9.04645e-123	Microglia	Dock11
6.58296e-127	1.96786	0.22	0.064	1.18987e-122	Microglia	Tmem141
7.11176e-127	2.62916	0.158	0.027	1.28545e-122	Microglia	Map11
7.98937e-127	2.37746	0.173	0.035	1.44408e-122	Microglia	Slc36a1
8.25934e-127	3.47112	0.128	0.013	1.49288e-122	Microglia	Ifi47
1.9146e-126	1.7377	0.244	0.079	3.46064e-122	Microglia	Coro7
4.47114e-126	1.70421	0.265	0.095	8.08159e-122	Microglia	Nfxl1
7.07123e-126	3.3866	0.125	0.011	1.27812e-121	Microglia	Fam129a
2.45681e-125	1.1502	0.402	0.201	4.44068e-121	Microglia	Plbd2
6.38723e-125	0.598378	0.807	0.658	1.15449e-120	Microglia	Ndufv3
1.71998e-124	1.02698	0.504	0.3	3.10886e-120	Microglia	Rasa1
3.22432e-124	4.02285	0.116	0.008	5.82795e-120	Microglia	Bmp2
3.49731e-124	1.52579	0.295	0.117	6.32139e-120	Microglia	Ppcdc
5.69462e-124	1.05393	0.473	0.269	1.0293e-119	Microglia	Tpp2
5.91722e-124	1.22823	0.39	0.194	1.06954e-119	Microglia	Vps54
2.40178e-123	1.99696	0.193	0.048	4.34121e-119	Microglia	Fkbp5
4.46947e-123	0.947201	0.559	0.363	8.07857e-119	Microglia	Cpd
5.16525e-123	0.892441	0.583	0.388	9.33619e-119	Microglia	Atp6v0d1
7.15601e-123	0.946056	0.534	0.332	1.29345e-118	Microglia	Fnip1
5.52383e-122	3.18948	0.129	0.014	9.98433e-118	Microglia	Runx3
1.15535e-121	3.95549	0.113	0.007	2.08829e-117	Microglia	Tpbgl
2.04056e-121	1.2207	0.366	0.174	3.6883e-117	Microglia	Rab4b
4.12197e-121	0.925835	0.575	0.376	7.45047e-117	Microglia	Glul
9.58789e-121	1.00393	0.487	0.287	1.73301e-116	Microglia	Dnmt3a
1.06299e-120	1.11045	0.424	0.226	1.92135e-116	Microglia	Atxn7l1
1.38066e-120	1.62218	0.271	0.102	2.49554e-116	Microglia	Tbc1d4
1.45574e-120	4.08029	0.11	0.007	2.63125e-116	Microglia	C5ar2
2.17113e-120	1.36682	0.32	0.138	3.92431e-116	Microglia	AI413582
2.5043e-120	2.91468	0.142	0.021	4.52653e-116	Microglia	Gdpd3
7.38041e-120	1.33797	0.331	0.148	1.33401e-115	Microglia	Pip4p1
1.01338e-119	1.3796	0.315	0.134	1.83169e-115	Microglia	Sdc3
1.32332e-119	0.977459	0.501	0.299	2.39191e-115	Microglia	Cbl
1.3414e-119	1.11785	0.433	0.238	2.42459e-115	Microglia	Cflar
1.49236e-119	3.78287	0.115	0.009	2.69744e-115	Microglia	Bcl2a1d
2.45342e-119	3.65887	0.116	0.01	4.43456e-115	Microglia	Il2rg
6.85986e-119	1.71834	0.236	0.077	1.23992e-114	Microglia	Dglucy
1.46794e-118	1.64907	0.261	0.096	2.65331e-114	Microglia	Trim30d
1.60282e-118	3.70291	0.121	0.012	2.8971e-114	Microglia	Bank1
2.70216e-118	1.20785	0.394	0.203	4.88415e-114	Microglia	Rragc
2.95911e-118	0.871258	0.594	0.402	5.34859e-114	Microglia	Fbxl17
5.47181e-118	3.97089	0.108	0.007	9.89029e-114	Microglia	Lyzl4
1.40661e-117	2.32783	0.161	0.032	2.54244e-113	Microglia	Trim47
1.64692e-117	0.944037	0.547	0.358	2.9768e-113	Microglia	Rbpj
1.99877e-117	0.641463	0.866	0.797	3.61277e-113	Microglia	Bri3
3.21057e-117	0.913222	0.474	0.271	5.8031e-113	Microglia	Btg1
4.33249e-117	1.55611	0.289	0.118	7.83097e-113	Microglia	Ints6l
7.1774e-117	1.04878	0.452	0.256	1.29732e-112	Microglia	Galc
7.39747e-116	1.49149	0.297	0.125	1.33709e-111	Microglia	Parp9
9.08681e-116	3.1582	0.125	0.015	1.64244e-111	Microglia	Cracr2b
3.76972e-115	2.06744	0.188	0.05	6.81376e-111	Microglia	Plekhm1
5.32254e-115	1.23062	0.386	0.201	9.62049e-111	Microglia	Nadk
7.90813e-115	2.09096	0.189	0.05	1.42939e-110	Microglia	Gm26542
8.52027e-115	1.9137	0.199	0.056	1.54004e-110	Microglia	Coa4
1.26046e-114	3.37357	0.116	0.011	2.27829e-110	Microglia	Prdm1
1.52643e-114	1.20739	0.407	0.222	2.75902e-110	Microglia	Mmp14
2.87171e-114	2.28229	0.169	0.039	5.19062e-110	Microglia	Slc26a11
3.50317e-114	1.15779	0.389	0.2	6.33198e-110	Microglia	Tet3
4.24354e-114	1.0414	0.462	0.268	7.67019e-110	Microglia	Extl3
6.66654e-114	0.391286	0.971	0.935	1.20498e-109	Microglia	Sem1
1.00257e-113	3.23361	0.123	0.015	1.81214e-109	Microglia	G530011O06Rik
1.04e-113	1.43401	0.306	0.135	1.8798e-109	Microglia	Nrbf2
2.69966e-113	1.88445	0.196	0.055	4.87964e-109	Microglia	Isyna1
3.1111e-113	2.65771	0.147	0.027	5.62331e-109	Microglia	Birc3
3.12349e-113	1.67215	0.24	0.084	5.64571e-109	Microglia	Gdpd5
3.2244e-113	3.2171	0.12	0.013	5.8281e-109	Microglia	C130050O18Rik
3.83891e-113	3.90666	0.105	0.007	6.93883e-109	Microglia	Naip5
4.01784e-113	1.31984	0.347	0.168	7.26225e-109	Microglia	Rp2
5.71817e-113	0.976432	0.477	0.283	1.03356e-108	Microglia	Dnajb14
5.89603e-113	4.11162	0.105	0.007	1.06571e-108	Microglia	Cd5l
8.79643e-113	3.096	0.119	0.013	1.58996e-108	Microglia	Myo1g
2.70412e-112	0.831093	0.55	0.356	4.88769e-108	Microglia	Necap2
3.30671e-112	1.26275	0.358	0.176	5.97688e-108	Microglia	Znrf1
8.53276e-112	0.756158	0.63	0.439	1.5423e-107	Microglia	Irf2
1.14064e-111	1.50451	0.268	0.105	2.0617e-107	Microglia	Rab43
1.16265e-111	4.12118	0.102	0.006	2.10149e-107	Microglia	Gm46224
1.66612e-111	0.500985	0.856	0.726	3.01152e-107	Microglia	Capzb
2.10987e-111	1.53578	0.256	0.096	3.81359e-107	Microglia	Dera
2.31674e-111	0.616726	0.783	0.644	4.18751e-107	Microglia	Ypel3
3.78245e-111	1.69734	0.226	0.076	6.83678e-107	Microglia	Mvp
2.15877e-110	0.328493	0.983	0.953	3.90197e-106	Microglia	Rpl5
3.07628e-110	1.20931	0.353	0.172	5.56037e-106	Microglia	Gak
3.91131e-110	0.637289	0.856	0.805	7.06969e-106	Microglia	Calr
5.12307e-110	0.834914	0.561	0.371	9.25995e-106	Microglia	Atp6ap1
1.11996e-109	4.33584	0.098	0.005	2.02432e-105	Microglia	Olfr111
1.94395e-109	3.81393	0.104	0.008	3.51368e-105	Microglia	Ggt5
1.97013e-109	3.45368	0.11	0.01	3.561e-105	Microglia	Gm33370
5.58065e-109	1.83079	0.202	0.061	1.0087e-104	Microglia	Acox3
5.88534e-109	2.35928	0.164	0.039	1.06377e-104	Microglia	Scn1b
7.43498e-109	1.31721	0.32	0.147	1.34387e-104	Microglia	Cers6
1.53163e-108	1.52825	0.256	0.098	2.76841e-104	Microglia	Fgd3
2.58741e-108	4.45882	0.096	0.005	4.67675e-104	Microglia	Lilr4b
2.65822e-108	1.1219	0.379	0.195	4.80473e-104	Microglia	Tmem135
1.22251e-107	1.1746	0.385	0.204	2.20968e-103	Microglia	Herc4
2.98788e-107	1.14126	0.383	0.201	5.40059e-103	Microglia	Pag1
3.23568e-107	1.30356	0.332	0.159	5.8485e-103	Microglia	2510009E07Rik
1.10876e-106	2.2253	0.159	0.036	2.00408e-102	Microglia	1600002K03Rik
3.26399e-106	0.683164	0.664	0.486	5.89967e-102	Microglia	Rab5c
9.32778e-106	1.89227	0.194	0.058	1.686e-101	Microglia	Aph1c
1.78754e-105	2.40295	0.144	0.029	3.23098e-101	Microglia	Slc25a45
1.9445e-105	1.9868	0.189	0.055	3.51468e-101	Microglia	Tent5c
2.41818e-105	0.832062	0.613	0.445	4.37087e-101	Microglia	Kpna4
2.82642e-105	0.61675	0.736	0.577	5.10876e-101	Microglia	Timm10b
3.01772e-105	2.8144	0.124	0.018	5.45452e-101	Microglia	Hgf
3.46358e-105	1.36562	0.309	0.143	6.26041e-101	Microglia	Uap1l1
4.29181e-105	2.80731	0.122	0.017	7.75745e-101	Microglia	Rhbdf2
5.55903e-105	1.4228	0.272	0.112	1.00479e-100	Microglia	Pald1
1.04451e-104	1.25787	0.336	0.164	1.88796e-100	Microglia	Plekhm3
1.08707e-104	0.898981	0.479	0.288	1.96488e-100	Microglia	Gm11808
1.11758e-104	3.20985	0.118	0.016	2.02003e-100	Microglia	Flt1
3.67367e-104	2.90708	0.126	0.02	6.64016e-100	Microglia	1700003F12Rik
5.52458e-104	3.91695	0.098	0.007	9.98568e-100	Microglia	Chst1
6.79214e-104	1.58149	0.235	0.086	1.22768e-99	Microglia	Mroh1
7.37471e-104	1.53194	0.238	0.088	1.33298e-99	Microglia	Ubtd1
1.45642e-103	1.31929	0.3	0.134	2.63249e-99	Microglia	Mrtfa
1.52591e-103	0.973894	0.414	0.227	2.75807e-99	Microglia	Ten1
1.58407e-103	0.258226	1	0.994	2.86321e-99	Microglia	Rpl24
2.72911e-103	3.6983	0.1	0.008	4.93286e-99	Microglia	Gm28417
4.73319e-103	0.914151	0.487	0.305	8.55525e-99	Microglia	Atp6v1b2
4.80504e-103	0.884438	0.546	0.372	8.68512e-99	Microglia	Dtnbp1
7.0801e-103	3.70737	0.099	0.008	1.27973e-98	Microglia	Pwwp2b
1.65973e-102	0.834495	0.163	0.039	2.99997e-98	Microglia	Ccl2
2.98168e-102	4.21611	0.092	0.005	5.38938e-98	Microglia	Gm26714
3.18984e-102	0.932983	0.474	0.29	5.76564e-98	Microglia	Cdc42se2
3.85991e-102	4.18227	0.093	0.005	6.97679e-98	Microglia	Igf1os
4.38735e-102	0.888228	0.498	0.313	7.93013e-98	Microglia	Nek7
5.31813e-102	2.06848	0.171	0.045	9.61251e-98	Microglia	Nr6a1os
5.57811e-102	1.11317	0.354	0.179	1.00824e-97	Microglia	Akt1
6.85746e-102	0.742808	0.627	0.452	1.23949e-97	Microglia	Tor1aip1
8.62715e-102	2.03499	0.175	0.049	1.55936e-97	Microglia	Fzd7
9.33275e-102	1.40659	0.259	0.104	1.68689e-97	Microglia	Elovl1
1.04707e-101	3.62587	0.1	0.008	1.89257e-97	Microglia	Oas1a
1.10507e-101	1.81186	0.18	0.051	1.99741e-97	Microglia	Ppfibp2
1.55581e-101	0.424111	0.911	0.834	2.81213e-97	Microglia	Atp6v1f
1.86557e-101	1.31464	0.295	0.133	3.37202e-97	Microglia	5031439G07Rik
2.57789e-101	3.8689	0.095	0.007	4.65953e-97	Microglia	Tfec
4.46986e-101	4.07612	0.093	0.006	8.07927e-97	Microglia	Gm21188
5.98919e-101	3.24563	0.106	0.011	1.08255e-96	Microglia	Phf11d
7.62069e-101	3.95069	0.095	0.007	1.37744e-96	Microglia	Tmem221
1.53199e-100	4.68863	0.086	0.003	2.76907e-96	Microglia	Ifi213
5.16119e-100	1.3705	0.272	0.115	9.32885e-96	Microglia	Tbc1d16
8.01762e-100	1.17346	0.362	0.191	1.44918e-95	Microglia	Enox2
1.39548e-99	1.1928	0.321	0.154	2.52232e-95	Microglia	Edem2
1.76953e-99	2.29479	0.145	0.032	3.19842e-95	Microglia	Arrdc1
1.79038e-99	3.89431	0.093	0.006	3.2361e-95	Microglia	Tlr1
1.82383e-99	0.220881	1	0.995	3.29657e-95	Microglia	Rpl21
3.71576e-99	0.814844	0.545	0.367	6.71624e-95	Microglia	Glmp
3.90451e-99	1.14158	0.337	0.166	7.0574e-95	Microglia	Hsd17b11
4.1691e-99	0.233395	1	0.993	7.53564e-95	Microglia	Rplp0
5.01092e-99	3.98658	0.091	0.006	9.05724e-95	Microglia	Ppp1r3b
6.54819e-99	2.19672	0.152	0.036	1.18358e-94	Microglia	Pacc1
1.10655e-98	0.686637	0.633	0.464	2.00008e-94	Microglia	Arf1
1.29208e-98	3.3512	0.103	0.011	2.33544e-94	Microglia	Tnfsf13b
1.7008e-98	1.86748	0.18	0.053	3.0742e-94	Microglia	Gramd1a
1.75928e-98	0.992575	0.427	0.249	3.1799e-94	Microglia	Setd3
3.53514e-98	1.56053	0.227	0.084	6.38977e-94	Microglia	Pfkfb3
3.81178e-98	0.834868	0.516	0.336	6.8898e-94	Microglia	Tapbp
3.84664e-98	4.59443	0.087	0.004	6.95281e-94	Microglia	Cd300lf
4.65553e-98	1.25496	0.299	0.137	8.41488e-94	Microglia	Ncoa7
4.97678e-98	1.31196	0.276	0.12	8.99552e-94	Microglia	Tpst2
8.96493e-98	1.62176	0.213	0.075	1.62041e-93	Microglia	Acsl4
9.56038e-98	0.771798	0.582	0.408	1.72804e-93	Microglia	Jak1
1.10418e-97	0.586914	0.82	0.716	1.99581e-93	Microglia	Wnk1
2.68134e-97	1.58495	0.221	0.08	4.84653e-93	Microglia	Slc35c2
3.48017e-96	1.69304	0.197	0.065	6.29041e-92	Microglia	Dnase1l1
3.79754e-96	1.85059	0.175	0.051	6.86405e-92	Microglia	Wdr81
4.28388e-96	1.20831	0.327	0.162	7.74312e-92	Microglia	Gtdc1
4.31412e-96	2.75384	0.119	0.02	7.79776e-92	Microglia	Dhx58
6.52044e-96	2.51127	0.471	0.339	1.17857e-91	Microglia	Fabp5
6.89313e-96	0.632877	0.697	0.542	1.24593e-91	Microglia	Kansl1
1.3945e-95	4.4817	0.084	0.004	2.52056e-91	Microglia	Kcnk6
1.47638e-95	1.18681	0.306	0.144	2.66856e-91	Microglia	Fuca2
3.24561e-95	2.36076	0.137	0.029	5.86643e-91	Microglia	Slc46a3
7.19993e-95	2.18016	0.155	0.04	1.30139e-90	Microglia	Gla
8.93475e-95	1.25819	0.331	0.17	1.61496e-90	Microglia	Znfx1
1.27046e-94	0.966646	0.405	0.228	2.29635e-90	Microglia	Mob1a
1.44134e-94	1.8059	0.183	0.057	2.60522e-90	Microglia	Lrp5
1.69745e-94	1.33633	0.262	0.112	3.06814e-90	Microglia	Slc45a4
5.09873e-94	0.567934	0.718	0.552	9.21596e-90	Microglia	Txndc17
7.56312e-94	1.34569	0.274	0.122	1.36703e-89	Microglia	Rab40c
8.01089e-94	2.97455	0.107	0.014	1.44797e-89	Microglia	Fam217b
9.63115e-94	3.47538	0.094	0.009	1.74083e-89	Microglia	Slc2a6
1.29122e-93	1.18946	0.319	0.158	2.33387e-89	Microglia	Mafg
2.24874e-93	5.07811	0.078	0.002	4.0646e-89	Microglia	Slit1
2.29158e-93	2.11666	0.128	0.025	4.14202e-89	Microglia	Gpx3
2.29224e-93	3.62401	0.092	0.008	4.14322e-89	Microglia	Trpm2
3.73754e-93	3.1319	0.101	0.012	6.7556e-89	Microglia	Evi2
4.36706e-93	1.33667	0.26	0.111	7.89347e-89	Microglia	Map3k14
1.52548e-92	0.764075	0.565	0.395	2.75731e-88	Microglia	Clint1
3.40514e-92	1.46021	0.235	0.094	6.15479e-88	Microglia	Ppard
3.64326e-92	2.96207	0.118	0.021	6.58519e-88	Microglia	Cd38
4.81045e-92	1.07653	0.376	0.21	8.69489e-88	Microglia	Arhgap39
5.75009e-92	3.52328	0.095	0.009	1.03933e-87	Microglia	Nfkbid
7.04471e-92	2.48923	0.121	0.022	1.27333e-87	Microglia	Il13ra1
7.41379e-92	1.17864	0.491	0.336	1.34004e-87	Microglia	Nav3
8.30448e-92	1.24948	0.323	0.164	1.50104e-87	Microglia	Fn1
1.01792e-91	1.05132	0.373	0.206	1.83989e-87	Microglia	Atg10
1.34964e-91	1.00115	0.39	0.22	2.43948e-87	Microglia	Dnajc13
1.83251e-91	2.18768	0.139	0.032	3.31226e-87	Microglia	Shtn1
3.7278e-91	0.674696	0.642	0.48	6.738e-87	Microglia	Cux1
6.32441e-91	0.807669	0.513	0.34	1.14314e-86	Microglia	Fam174a
1.11526e-90	2.25795	0.131	0.028	2.01583e-86	Microglia	Acsl1
1.18444e-90	1.51441	0.228	0.09	2.14088e-86	Microglia	B3gnt2
1.41503e-90	2.40958	0.123	0.024	2.55767e-86	Microglia	Zfp992
1.88092e-90	1.86097	0.163	0.047	3.39975e-86	Microglia	Nme4
2.42429e-90	1.2516	0.276	0.125	4.3819e-86	Microglia	Hps4
2.58786e-90	2.00096	0.155	0.042	4.67756e-86	Microglia	Xylt2
2.67587e-90	0.960858	0.408	0.239	4.83664e-86	Microglia	Smg1
3.32518e-90	2.79527	0.106	0.015	6.01025e-86	Microglia	Pde8a
4.14839e-90	0.506228	0.783	0.641	7.49821e-86	Microglia	Rac1
5.15815e-90	1.09412	0.342	0.18	9.32335e-86	Microglia	Abl1
7.37324e-90	1.43097	0.256	0.112	1.33271e-85	Microglia	Gpr137b
1.07211e-89	1.1848	0.307	0.151	1.93784e-85	Microglia	Tfe3
1.19242e-89	1.09938	0.326	0.166	2.15529e-85	Microglia	Tbk1
1.24847e-89	1.21895	0.29	0.137	2.25661e-85	Microglia	Cyb5r4
1.57787e-89	3.00457	0.099	0.012	2.85201e-85	Microglia	Parvb
3.87572e-89	4.26944	0.08	0.004	7.00537e-85	Microglia	Cnr2
3.34126e-88	2.56358	0.113	0.02	6.03933e-84	Microglia	Kcnn4
9.66066e-88	1.56397	0.2	0.072	1.74616e-83	Microglia	Ccdc71l
1.23851e-87	2.78353	0.104	0.015	2.23861e-83	Microglia	Dennd2c
1.91404e-87	1.26289	0.267	0.121	3.45963e-83	Microglia	Tmem189
5.72678e-87	1.47497	0.224	0.09	1.03511e-82	Microglia	Mmd
6.19891e-87	1.04177	0.34	0.18	1.12045e-82	Microglia	Ppp6r1
7.54129e-87	0.626845	0.702	0.567	1.36309e-82	Microglia	Asap1
1.17487e-86	1.20995	0.29	0.141	2.12358e-82	Microglia	Hmgcl
1.38606e-86	1.93545	0.15	0.041	2.5053e-82	Microglia	Shkbp1
1.63458e-86	2.19014	0.133	0.031	2.9545e-82	Microglia	Zbtb34
4.35328e-86	3.33609	0.087	0.008	7.86856e-82	Microglia	Insyn2b
7.83608e-86	3.23687	0.091	0.01	1.41637e-81	Microglia	Adam3
1.92974e-85	1.84179	0.154	0.044	3.488e-81	Microglia	Etv1
1.93663e-85	0.771671	0.519	0.35	3.50046e-81	Microglia	Galnt1
3.04563e-85	4.55864	0.078	0.004	5.50497e-81	Microglia	Il1b
8.28924e-85	0.941889	0.415	0.252	1.49828e-80	Microglia	Kansl1l
8.56842e-85	1.45896	0.22	0.088	1.54874e-80	Microglia	Zfp90
1.15956e-84	0.895387	0.463	0.298	2.0959e-80	Microglia	Mdfic
1.36393e-84	0.65073	0.623	0.463	2.46529e-80	Microglia	Ppt1
3.15338e-84	0.811416	0.516	0.351	5.69974e-80	Microglia	Osbpl9
3.18936e-84	2.55891	0.111	0.02	5.76476e-80	Microglia	Sema4c
5.313e-84	1.08689	0.324	0.17	9.60325e-80	Microglia	Nt5c2
7.39159e-84	4.408	0.074	0.004	1.33603e-79	Microglia	Cd300lb
1.0307e-83	1.30818	0.258	0.118	1.86299e-79	Microglia	Anxa4
1.51223e-83	3.78579	0.079	0.006	2.73336e-79	Microglia	Gm47754
2.40242e-83	1.07132	0.336	0.182	4.34238e-79	Microglia	Rptor
2.42753e-83	1.37002	0.229	0.095	4.38776e-79	Microglia	Sirt7
3.40347e-83	0.784233	0.502	0.336	6.15178e-79	Microglia	Otulin
4.795e-83	1.05653	0.325	0.17	8.66696e-79	Microglia	Snx18
8.2049e-83	1.46421	0.206	0.079	1.48304e-78	Microglia	Mapkapk3
8.55878e-83	0.641815	0.563	0.382	1.547e-78	Microglia	Rassf4
1.02967e-82	3.44679	0.084	0.008	1.86113e-78	Microglia	AI467606
1.0335e-82	1.01928	0.391	0.236	1.86805e-78	Microglia	Dpy19l4
1.61262e-82	2.84107	0.097	0.014	2.9148e-78	Microglia	Tmem268
1.8683e-82	1.7172	0.165	0.052	3.37695e-78	Microglia	Akna
2.98748e-82	0.960916	0.382	0.223	5.39986e-78	Microglia	Riok3
4.23562e-82	1.57964	0.202	0.077	7.65588e-78	Microglia	Epb41l3
4.31855e-82	1.48633	0.203	0.078	7.80579e-78	Microglia	Sh3bgrl2
4.45207e-82	2.45372	0.115	0.023	8.04711e-78	Microglia	Ptger4
6.80829e-82	0.762384	0.509	0.344	1.2306e-77	Microglia	Gapvd1
8.82713e-82	4.34936	0.074	0.004	1.5955e-77	Microglia	Ctse
1.15061e-81	0.948144	0.407	0.248	2.07974e-77	Microglia	Ago3
1.37381e-81	0.69016	0.559	0.398	2.48316e-77	Microglia	Prelid1
2.13675e-81	1.12276	0.262	0.121	3.86218e-77	Microglia	Isg15
5.68199e-81	1.33537	0.245	0.11	1.02702e-76	Microglia	Adcy9
5.87063e-81	3.947	0.075	0.005	1.06112e-76	Microglia	Gm15503
6.91238e-81	1.0608	0.326	0.175	1.24941e-76	Microglia	Sipa1l2
2.37598e-80	1.39965	0.21	0.083	4.29458e-76	Microglia	Gm36738
2.51138e-80	1.1604	0.284	0.14	4.53931e-76	Microglia	Kdm2b
3.0775e-80	2.74768	0.098	0.015	5.56259e-76	Microglia	Eya4
3.3466e-80	3.97663	0.075	0.005	6.04898e-76	Microglia	Naip6
3.71157e-80	3.36436	0.089	0.011	6.70867e-76	Microglia	Htr2b
4.58902e-80	0.979113	0.347	0.193	8.29465e-76	Microglia	Dap
5.37085e-80	3.7748	0.077	0.006	9.70781e-76	Microglia	Amz1
8.503e-80	3.27241	0.088	0.011	1.53692e-75	Microglia	Bcl2a1a
9.06195e-80	1.08061	0.306	0.159	1.63795e-75	Microglia	Plekhm2
1.18131e-79	4.39585	0.069	0.003	2.13521e-75	Microglia	Fpr1
1.25586e-79	1.49508	0.2	0.078	2.26997e-75	Microglia	Lysmd4
1.64339e-79	0.70418	0.551	0.393	2.97043e-75	Microglia	Btbd9
2.97157e-79	1.39629	0.217	0.09	5.37111e-75	Microglia	Dtx3l
3.46987e-79	0.833433	0.435	0.275	6.27178e-75	Microglia	Snx10
3.77831e-79	0.99191	0.371	0.217	6.8293e-75	Microglia	Eif2ak2
3.94035e-79	1.26641	0.26	0.123	7.12219e-75	Microglia	Xylt1
3.95367e-79	0.493063	0.768	0.63	7.14625e-75	Microglia	Pgls
8.27231e-79	1.17122	0.258	0.12	1.49522e-74	Microglia	Xaf1
1.24935e-78	1.34583	0.229	0.099	2.25819e-74	Microglia	Vps33a
1.52049e-78	1.81428	0.151	0.045	2.74829e-74	Microglia	Cybc1
1.88952e-78	4.62573	0.067	0.002	3.4153e-74	Microglia	Gm42962
2.1098e-78	0.895382	0.413	0.257	3.81347e-74	Microglia	Pacsin2
4.21394e-78	4.5985	0.069	0.003	7.6167e-74	Microglia	Gm26520
4.71921e-78	3.06934	0.12	0.028	8.52997e-74	Microglia	Apoc1
4.95402e-78	0.521579	0.745	0.615	8.95439e-74	Microglia	Nsa2
5.92888e-78	1.60366	0.173	0.06	1.07164e-73	Microglia	Ocel1
1.14075e-77	3.97545	0.073	0.005	2.06191e-73	Microglia	Ccrl2
1.1668e-77	2.96411	0.088	0.011	2.109e-73	Microglia	Gm16192
1.17038e-77	2.96071	0.089	0.012	2.11546e-73	Microglia	Myo1b
1.20676e-77	1.19176	0.26	0.123	2.18121e-73	Microglia	Ifi35
1.88589e-77	1.06456	0.279	0.137	3.40875e-73	Microglia	Mgmt
2.30072e-77	0.768321	0.438	0.274	4.15855e-73	Microglia	Pik3r1
2.46321e-77	1.51495	0.186	0.069	4.45226e-73	Microglia	Pfkfb4
2.88597e-77	1.98258	0.135	0.037	5.21639e-73	Microglia	Irf7
3.053e-77	1.59509	0.172	0.06	5.5183e-73	Microglia	Trim25
4.55574e-77	1.02885	0.333	0.185	8.23449e-73	Microglia	Usp3
5.12007e-77	1.65351	0.168	0.058	9.25453e-73	Microglia	Nfya
1.39159e-76	0.361589	0.905	0.815	2.51531e-72	Microglia	Eef2
1.8914e-76	1.82078	0.147	0.044	3.41871e-72	Microglia	Galns
3.65918e-76	1.94478	0.138	0.039	6.61397e-72	Microglia	Rab39
4.17253e-76	1.91892	0.134	0.036	7.54185e-72	Microglia	Slc29a1
4.48863e-76	1.26681	0.233	0.104	8.1132e-72	Microglia	Neu1
5.09739e-76	1.06269	0.318	0.173	9.21353e-72	Microglia	Xbp1
6.33203e-76	4.00334	0.071	0.005	1.14451e-71	Microglia	Siglec1
9.97275e-76	0.890748	0.4	0.246	1.80257e-71	Microglia	Rnf111
1.0676e-75	1.02546	0.312	0.167	1.92968e-71	Microglia	Commd9
1.43277e-75	0.570926	0.634	0.479	2.58974e-71	Microglia	Dazap2
2.19283e-75	4.62925	0.066	0.003	3.96354e-71	Microglia	Gvin1
2.22291e-75	1.05804	0.307	0.163	4.01792e-71	Microglia	Ripk1
4.3509e-75	1.2151	0.238	0.108	7.86425e-71	Microglia	Smox
4.4922e-75	1.08293	0.302	0.16	8.11965e-71	Microglia	Tubgcp5
1.11542e-74	1.23708	0.236	0.107	2.01612e-70	Microglia	Zfp467
1.9836e-74	0.750317	0.445	0.284	3.58536e-70	Microglia	Wdr1
2.09537e-74	0.408805	0.844	0.741	3.78737e-70	Microglia	Eif3f
2.12458e-74	0.876228	0.39	0.237	3.84018e-70	Microglia	Ing4
2.27305e-74	1.39127	0.215	0.092	4.10853e-70	Microglia	Stat2
2.40869e-74	1.30397	0.231	0.104	4.35371e-70	Microglia	Rogdi
2.81144e-74	4.48584	0.065	0.003	5.08169e-70	Microglia	Gm14221
5.09698e-74	0.874095	0.403	0.25	9.2128e-70	Microglia	Eml4
6.57712e-74	2.99775	0.084	0.011	1.18881e-69	Microglia	Arl5c
7.65029e-74	1.96862	0.127	0.034	1.38279e-69	Microglia	Malt1
8.96675e-74	0.68678	0.552	0.401	1.62074e-69	Microglia	Lims1
9.52546e-74	0.796808	0.439	0.283	1.72173e-69	Microglia	Nucb1
1.02051e-73	3.23781	0.078	0.008	1.84457e-69	Microglia	Nlrp1a
1.2931e-73	1.03827	0.318	0.175	2.33728e-69	Microglia	Trafd1
1.32447e-73	1.67624	0.156	0.052	2.39397e-69	Microglia	Med11
1.78549e-73	1.25232	0.23	0.103	3.22727e-69	Microglia	Ccdc86
6.19225e-73	1.24918	0.212	0.09	1.11925e-68	Microglia	Tes
9.10164e-73	2.04158	0.117	0.028	1.64512e-68	Microglia	Casp4
2.72101e-72	1.00818	0.357	0.212	4.91823e-68	Microglia	Dennd4a
2.74354e-72	1.32074	0.228	0.104	4.95895e-68	Microglia	Cradd
3.3141e-72	1.02485	0.331	0.187	5.99023e-68	Microglia	Zup1
3.40651e-72	1.38023	0.205	0.086	6.15727e-68	Microglia	Gba
6.79903e-72	0.610634	0.583	0.437	1.22893e-67	Microglia	Mtch1
7.13148e-72	0.718619	0.498	0.347	1.28902e-67	Microglia	Ap3b1
1.12957e-71	2.78652	0.086	0.013	2.04169e-67	Microglia	4930444A19Rik
1.38588e-71	2.72329	0.086	0.013	2.50497e-67	Microglia	Fam241a
1.63323e-71	0.721594	0.486	0.33	2.95206e-67	Microglia	Vps13b
5.03062e-71	1.0288	0.297	0.158	9.09285e-67	Microglia	Hltf
5.16758e-71	1.89555	0.128	0.036	9.3404e-67	Microglia	Agpat2
5.80086e-71	4.21505	0.063	0.003	1.0485e-66	Microglia	AU022793
8.71543e-71	3.8052	0.068	0.005	1.57531e-66	Microglia	Pstpip2
1.23481e-70	1.22065	0.241	0.115	2.23192e-66	Microglia	E2f3
1.6599e-70	1.29185	0.208	0.09	3.00027e-66	Microglia	2510039O18Rik
2.18732e-70	1.23131	0.242	0.116	3.95358e-66	Microglia	Lifr
4.73262e-70	3.79874	0.072	0.007	8.5542e-66	Microglia	Cd74
6.12526e-70	3.41033	0.072	0.007	1.10714e-65	Microglia	Abcg1
1.26554e-69	0.75245	0.458	0.305	2.28746e-65	Microglia	Cnot2
1.83089e-69	2.05049	0.115	0.029	3.30933e-65	Microglia	Trim5
2.30335e-69	1.06247	0.304	0.168	4.16331e-65	Microglia	Nampt
2.82398e-69	4.62268	0.06	0.002	5.10434e-65	Microglia	Gm4070
3.15089e-69	0.628028	0.575	0.435	5.69523e-65	Microglia	Atp1b3
3.22946e-69	2.73984	0.085	0.013	5.83724e-65	Microglia	Gm47664
3.8952e-69	2.73563	0.083	0.012	7.04058e-65	Microglia	Tmem229b
4.51532e-69	2.30872	0.1	0.021	8.16144e-65	Microglia	B430010I23Rik
4.62982e-69	3.30673	0.073	0.008	8.36841e-65	Microglia	Slc39a8
1.26979e-68	1.23927	0.213	0.094	2.29515e-64	Microglia	Plekha1
1.82258e-68	1.39055	0.192	0.08	3.29431e-64	Microglia	Bcor
2.38126e-68	1.8035	0.133	0.04	4.30413e-64	Microglia	Mob3a
2.41842e-68	1.29523	0.235	0.113	4.37129e-64	Microglia	Atf3
2.98447e-68	3.55548	0.068	0.006	5.39443e-64	Microglia	Slco4a1
3.99007e-68	0.998807	0.283	0.148	7.21205e-64	Microglia	Sap30
4.75591e-68	1.43782	0.184	0.075	8.5963e-64	Microglia	Zfp217
8.63787e-68	2.69125	0.083	0.013	1.56129e-63	Microglia	Calcrl
1.03449e-67	2.41838	0.095	0.019	1.86984e-63	Microglia	Gm32036
1.04638e-67	1.51465	0.159	0.057	1.89133e-63	Microglia	Vps18
1.4782e-67	0.77209	0.438	0.291	2.67184e-63	Microglia	Mtmr3
1.50814e-67	0.955743	0.34	0.201	2.72596e-63	Microglia	Tbc1d12
1.58926e-67	0.930264	0.335	0.195	2.87259e-63	Microglia	Cpeb2
2.44029e-67	1.36949	0.193	0.081	4.41082e-63	Microglia	St6galnac4
2.73666e-67	1.37879	0.189	0.079	4.94651e-63	Microglia	Pip5k1c
2.85191e-67	2.03805	0.109	0.026	5.15483e-63	Microglia	Tpcn2
3.70048e-67	3.20364	0.072	0.008	6.68862e-63	Microglia	Clec4a1
5.21423e-67	1.1915	0.218	0.099	9.42472e-63	Microglia	Tmem131l
6.30225e-67	3.79779	0.064	0.005	1.13913e-62	Microglia	Calhm6
6.66596e-67	0.805299	0.406	0.261	1.20487e-62	Microglia	Smurf2
9.44609e-67	3.02549	0.077	0.011	1.70738e-62	Microglia	Fosb
1.21819e-66	1.08363	0.281	0.151	2.20189e-62	Microglia	Spsb1
2.07013e-66	0.470175	0.716	0.577	3.74176e-62	Microglia	Nfe2l2
2.7462e-66	0.698023	0.468	0.316	4.96375e-62	Microglia	Tmed3
3.22725e-66	0.668495	0.544	0.402	5.83326e-62	Microglia	Itch
5.69021e-66	0.587802	0.56	0.409	1.0285e-61	Microglia	Mapk3
6.25096e-66	1.18124	0.206	0.091	1.12986e-61	Microglia	Svil
7.48045e-66	1.09675	0.262	0.135	1.35209e-61	Microglia	Naa16
7.60524e-66	3.76667	0.063	0.005	1.37465e-61	Microglia	Card9
8.56302e-66	0.719982	0.507	0.363	1.54777e-61	Microglia	Tut7
9.08196e-66	0.265218	0.964	0.924	1.64156e-61	Microglia	Eef1b2
1.04876e-65	0.901954	0.342	0.203	1.89564e-61	Microglia	Relch
1.09141e-65	0.893858	0.349	0.209	1.97272e-61	Microglia	Tbc1d23
2.02312e-65	0.567245	0.659	0.539	3.65679e-61	Microglia	0610012G03Rik
2.20469e-65	1.10378	0.26	0.134	3.98498e-61	Microglia	Mfsd11
2.46516e-65	0.846788	0.38	0.238	4.45578e-61	Microglia	Bcl10
2.81875e-65	0.454373	0.716	0.578	5.09489e-61	Microglia	Msn
3.05916e-65	3.51125	0.066	0.006	5.52944e-61	Microglia	Ptpn22
3.72531e-65	0.474815	0.7	0.574	6.73351e-61	Microglia	Sdf4
6.0317e-65	0.69979	0.475	0.329	1.09023e-60	Microglia	Ambra1
6.69787e-65	0.836789	0.366	0.224	1.21064e-60	Microglia	Klf6
6.70038e-65	0.974597	0.302	0.169	1.21109e-60	Microglia	Ptrhd1
7.2784e-65	1.11202	0.248	0.124	1.31557e-60	Microglia	Ankrd13a
8.5311e-65	0.839476	0.372	0.23	1.542e-60	Microglia	Mon2
9.14248e-65	1.38268	0.189	0.08	1.6525e-60	Microglia	Relb
9.80814e-65	1.47447	0.173	0.069	1.77282e-60	Microglia	Vav2
1.16881e-64	1.47021	0.166	0.064	2.11262e-60	Microglia	Irf1
1.48853e-64	0.981193	0.284	0.154	2.69052e-60	Microglia	Arhgef1
1.50987e-64	1.03372	0.246	0.122	2.72909e-60	Microglia	Tbc1d1
1.84084e-64	1.43013	0.174	0.07	3.32731e-60	Microglia	Rnf149
2.72658e-64	1.89216	0.123	0.036	4.92829e-60	Microglia	Qpct
3.28647e-64	2.37667	0.091	0.019	5.94029e-60	Microglia	Calhm2
3.49892e-64	1.24729	0.2	0.088	6.3243e-60	Microglia	Cklf
3.79125e-64	1.0257	0.272	0.145	6.85268e-60	Microglia	Mcur1
5.03951e-64	0.778471	0.411	0.27	9.10892e-60	Microglia	Sppl3
6.47881e-64	0.969905	0.35	0.218	1.17104e-59	Microglia	Axl
7.40455e-64	0.605427	0.579	0.439	1.33837e-59	Microglia	Ski
7.41427e-64	4.06346	0.06	0.004	1.34013e-59	Microglia	Pdzk1ip1
9.68974e-64	0.581075	0.589	0.45	1.75142e-59	Microglia	Psma1
1.05804e-63	0.735622	0.439	0.297	1.91241e-59	Microglia	Nipa2
1.48203e-63	2.12509	0.091	0.018	2.67877e-59	Microglia	Ptpn7
1.49009e-63	0.567035	0.582	0.443	2.69333e-59	Microglia	Ube2i
1.49744e-63	0.247848	0.964	0.917	2.70663e-59	Microglia	Ybx1
1.98593e-63	1.68743	0.139	0.047	3.58958e-59	Microglia	Ikbke
2.59495e-63	2.49447	0.087	0.017	4.69038e-59	Microglia	Chst7
4.30014e-63	3.57137	0.062	0.005	7.77251e-59	Microglia	A530088E08Rik
5.44293e-63	3.32148	0.067	0.007	9.8381e-59	Microglia	Plau
5.85514e-63	3.89996	0.059	0.004	1.05832e-58	Microglia	Slamf6
5.87021e-63	0.856475	0.349	0.212	1.06104e-58	Microglia	Cln3
7.0321e-63	1.26784	0.191	0.082	1.27105e-58	Microglia	Vrk1
8.80235e-63	2.79989	0.075	0.011	1.59102e-58	Microglia	Abcb4
1.28117e-62	1.42698	0.176	0.073	2.31571e-58	Microglia	Comtd1
3.39573e-62	3.1151	0.071	0.009	6.13778e-58	Microglia	Gm50020
4.09967e-62	1.40772	0.17	0.069	7.41015e-58	Microglia	Tap1
5.75447e-62	1.76275	0.122	0.037	1.04012e-57	Microglia	Zfp984
6.68181e-62	0.349648	0.899	0.831	1.20774e-57	Microglia	Cox5a
6.7312e-62	0.704906	0.462	0.318	1.21666e-57	Microglia	Pias1
1.23691e-61	3.08646	0.068	0.008	2.23571e-57	Microglia	Ticam2
1.24948e-61	0.284355	0.88	0.732	2.25843e-57	Microglia	Basp1
1.76655e-61	3.78985	0.063	0.006	3.19303e-57	Microglia	St18
2.00892e-61	1.54751	0.127	0.04	3.63113e-57	Microglia	Plxdc1
2.44298e-61	0.980745	0.325	0.197	4.41569e-57	Microglia	Amdhd2
2.69947e-61	1.16577	0.229	0.114	4.8793e-57	Microglia	Wdr44
3.0083e-61	0.914753	0.33	0.198	5.4375e-57	Microglia	Nsf
7.71316e-61	1.24975	0.193	0.086	1.39415e-56	Microglia	Mast3
8.05072e-61	0.917961	0.3	0.17	1.45517e-56	Microglia	Ppp1r21
1.56319e-60	4.21163	0.056	0.003	2.82546e-56	Microglia	Tnfsf8
4.69234e-60	1.9533	0.104	0.028	8.4814e-56	Microglia	Sgsh
5.1384e-60	3.33952	0.061	0.006	9.28766e-56	Microglia	Acvrl1
5.17571e-60	0.36928	0.811	0.691	9.3551e-56	Microglia	Tle5
5.63109e-60	2.0998	0.099	0.025	1.01782e-55	Microglia	Icosl
6.46092e-60	1.21824	0.209	0.099	1.16781e-55	Microglia	Mcfd2
6.68204e-60	4.24546	0.054	0.003	1.20778e-55	Microglia	4930469K13Rik
8.31469e-60	1.59657	0.134	0.046	1.50288e-55	Microglia	Crybg3
1.57409e-59	0.604493	0.529	0.388	2.84517e-55	Microglia	Ppp2r5c
1.58668e-59	0.713237	0.415	0.276	2.86792e-55	Microglia	Pdcd6ip
2.00007e-59	0.866018	0.334	0.202	3.61513e-55	Microglia	Mfsd1
2.01221e-59	1.64693	0.116	0.034	3.63706e-55	Microglia	Fgl2
2.13261e-59	0.572798	0.561	0.42	3.8547e-55	Microglia	Sbf2
2.49357e-59	1.71179	0.124	0.04	4.50713e-55	Microglia	Nckap5l
3.34539e-59	1.56715	0.131	0.044	6.04679e-55	Microglia	Map3k11
3.3893e-59	0.475739	0.731	0.611	6.12616e-55	Microglia	Trps1
6.70193e-59	0.884155	0.409	0.281	1.21137e-54	Microglia	Btg2
7.03586e-59	2.17667	0.101	0.027	1.27173e-54	Microglia	Setdb2
1.22536e-58	1.10205	0.225	0.112	2.21483e-54	Microglia	Wdr41
1.30238e-58	1.38028	0.169	0.071	2.35405e-54	Microglia	Dop1b
1.36209e-58	1.33811	0.176	0.076	2.46198e-54	Microglia	Sephs2
1.40723e-58	2.76324	0.072	0.011	2.54356e-54	Microglia	Tnfaip3
2.01461e-58	0.842527	0.348	0.217	3.6414e-54	Microglia	Tent2
3.08976e-58	0.382774	0.793	0.673	5.58473e-54	Microglia	Myl12b
3.4193e-58	1.10719	0.226	0.113	6.18038e-54	Microglia	Ccdc93
4.9232e-58	0.582276	0.584	0.453	8.89869e-54	Microglia	Fam172a
5.07537e-58	2.15555	0.09	0.021	9.17373e-54	Microglia	Dennd4b
5.8147e-58	3.81944	0.055	0.004	1.05101e-53	Microglia	Oas2
6.86894e-58	1.45333	0.152	0.059	1.24156e-53	Microglia	Tnip1
6.9729e-58	0.415215	0.761	0.657	1.26035e-53	Microglia	Vdac2
8.86906e-58	0.928735	0.288	0.163	1.60308e-53	Microglia	Cdk6
9.5993e-58	0.810439	0.352	0.22	1.73507e-53	Microglia	Dennd1b
1.2008e-57	4.07811	0.052	0.003	2.17044e-53	Microglia	4931422A03Rik
1.36393e-57	1.74552	0.115	0.036	2.4653e-53	Microglia	Wdr91
1.39075e-57	0.46606	0.661	0.531	2.51377e-53	Microglia	Mcl1
1.44437e-57	0.546057	0.576	0.438	2.6107e-53	Microglia	Ywhah
1.71206e-57	0.724967	0.437	0.304	3.09454e-53	Microglia	Naa20
2.79379e-57	1.08765	0.223	0.111	5.04978e-53	Microglia	Tle1
2.96687e-57	0.825518	0.372	0.242	5.36261e-53	Microglia	Smyd3
3.55668e-57	1.69848	0.116	0.036	6.4287e-53	Microglia	Myd88
7.09302e-57	3.29521	0.06	0.006	1.28206e-52	Microglia	Bach2os
7.3229e-57	0.249892	0.936	0.862	1.32361e-52	Microglia	Rps27l
7.36727e-57	0.946605	0.283	0.161	1.33163e-52	Microglia	Wsb1
9.05546e-57	0.933911	0.298	0.175	1.63677e-52	Microglia	Bhlhe41
1.2083e-56	1.39044	0.16	0.065	2.18401e-52	Microglia	Mfsd12
1.4952e-56	0.704845	0.431	0.296	2.70258e-52	Microglia	Tmf1
1.72419e-56	0.964569	0.272	0.152	3.11648e-52	Microglia	Gsap
1.99213e-56	1.98729	0.098	0.026	3.60078e-52	Microglia	Armc7
2.19037e-56	0.513553	0.458	0.302	3.9591e-52	Microglia	Rhob
2.99019e-56	0.73081	0.396	0.26	5.40477e-52	Microglia	Snx13
3.64699e-56	1.27057	0.179	0.079	6.59193e-52	Microglia	Gm11084
6.07994e-56	4.24803	0.049	0.002	1.09895e-51	Microglia	Gm50035
1.08185e-55	4.79925	0.047	0.002	1.95544e-51	Microglia	Gm13431
1.17323e-55	1.17816	0.21	0.104	2.12062e-51	Microglia	Ralgapa2
3.0871e-55	1.42804	0.144	0.056	5.57994e-51	Microglia	Zfp991
6.96791e-55	2.53295	0.073	0.013	1.25945e-50	Microglia	Bcl3
1.04627e-54	0.740652	0.356	0.225	1.89113e-50	Microglia	Card19
2.33526e-54	4.05257	0.051	0.003	4.22098e-50	Microglia	Fam167b
2.39642e-54	0.852785	0.308	0.185	4.33154e-50	Microglia	Wwp2
2.63392e-54	1.35016	0.152	0.062	4.76082e-50	Microglia	Smarcd2
3.38451e-54	2.29799	0.079	0.017	6.11751e-50	Microglia	Slc2a9
3.94511e-54	1.46739	0.135	0.05	7.13079e-50	Microglia	Tyk2
9.3514e-54	1.34971	0.157	0.066	1.69026e-49	Microglia	Abtb1
1.4276e-53	0.559196	0.546	0.418	2.58038e-49	Microglia	Bnip2
1.56181e-53	3.56885	0.053	0.004	2.82297e-49	Microglia	Gm34589
2.08101e-53	1.59692	0.12	0.041	3.76143e-49	Microglia	Arid3b
2.44296e-53	3.70983	0.051	0.004	4.41566e-49	Microglia	4930486L24Rik
2.63111e-53	1.12301	0.195	0.093	4.75573e-49	Microglia	Mgst3
2.94021e-53	1.0945	0.206	0.102	5.31444e-49	Microglia	Phka2
3.24017e-53	3.36029	0.054	0.005	5.8566e-49	Microglia	Gm31718
5.38705e-53	1.72238	0.12	0.042	9.7371e-49	Microglia	Nol4l
8.69364e-53	1.50084	0.132	0.049	1.57138e-48	Microglia	Ddx31
1.13683e-52	1.36567	0.144	0.058	2.05482e-48	Microglia	Slc15a4
1.33276e-52	3.98791	0.049	0.003	2.40897e-48	Microglia	A130077B15Rik
1.62045e-52	3.75419	0.05	0.004	2.92896e-48	Microglia	Gm13212
1.75988e-52	1.31321	0.16	0.069	3.18098e-48	Microglia	Sowahc
1.79832e-52	4.24522	0.046	0.002	3.25047e-48	Microglia	Xlr
2.11291e-52	3.38686	0.055	0.006	3.81908e-48	Microglia	Gm13814
2.23591e-52	1.00055	0.254	0.142	4.0414e-48	Microglia	Glrx
2.71709e-52	2.79151	0.063	0.009	4.91114e-48	Microglia	H2-T24
4.4904e-52	3.80127	0.05	0.004	8.1164e-48	Microglia	Gm15523
4.51725e-52	1.06859	0.204	0.101	8.16493e-48	Microglia	Bcl6
5.01406e-52	3.498	0.052	0.005	9.06292e-48	Microglia	Sh3tc1
5.52162e-52	0.341214	0.831	0.747	9.98033e-48	Microglia	Rsrp1
6.57475e-52	1.16479	0.188	0.09	1.18839e-47	Microglia	Soga1
7.75146e-52	3.7886	0.049	0.004	1.40108e-47	Microglia	Batf
9.93548e-52	1.01557	0.223	0.116	1.79584e-47	Microglia	Dapp1
1.02781e-51	1.40479	0.139	0.055	1.85777e-47	Microglia	Slc38a7
1.84388e-51	0.584096	0.384	0.246	3.33281e-47	Microglia	Tle4
2.16726e-51	1.54438	0.122	0.044	3.91733e-47	Microglia	Zdhhc9
2.67585e-51	1.33952	0.148	0.061	4.8366e-47	Microglia	Pqlc2
2.69859e-51	1.63356	0.114	0.039	4.87771e-47	Microglia	Tmem8
3.41682e-51	3.65821	0.05	0.004	6.1759e-47	Microglia	Cd300ld
3.52121e-51	2.58288	0.067	0.012	6.36458e-47	Microglia	Gm15655
4.36754e-51	1.64252	0.11	0.036	7.89433e-47	Microglia	Galnt12
4.75855e-51	2.19887	0.077	0.017	8.60109e-47	Microglia	Irak3
5.36466e-51	0.812508	0.309	0.189	9.69662e-47	Microglia	Tmem243
5.68283e-51	4.22486	0.046	0.002	1.02717e-46	Microglia	Kcnj2
6.98968e-51	0.623124	0.397	0.264	1.26338e-46	Microglia	Lrrfip1
8.03616e-51	0.6694	0.41	0.283	1.45254e-46	Microglia	Ubn1
8.0978e-51	0.684403	0.394	0.267	1.46368e-46	Microglia	Ube2q1
8.14689e-51	0.85418	0.31	0.192	1.47255e-46	Microglia	Commd7
8.44648e-51	3.99895	0.048	0.003	1.5267e-46	Microglia	Apoc4
1.22249e-50	3.81508	0.048	0.003	2.20966e-46	Microglia	BC049352
1.24127e-50	0.618857	0.477	0.35	2.2436e-46	Microglia	Dmxl1
1.56177e-50	2.74459	0.06	0.009	2.8229e-46	Microglia	Slc16a3
2.28803e-50	1.16426	0.174	0.08	4.13562e-46	Microglia	Camta2
2.46787e-50	2.37587	0.071	0.014	4.46067e-46	Microglia	Gm13166
2.58287e-50	3.12804	0.055	0.006	4.66854e-46	Microglia	Itpripl1
2.97229e-50	3.42145	0.052	0.005	5.37241e-46	Microglia	C030034L19Rik
3.57545e-50	1.07177	0.249	0.142	6.46263e-46	Microglia	Ier3
3.96368e-50	3.55477	0.05	0.004	7.16434e-46	Microglia	Fam78a
4.36868e-50	0.956086	0.249	0.141	7.89639e-46	Microglia	Rnf166
4.62423e-50	1.00082	0.225	0.12	8.3583e-46	Microglia	Scamp5
7.60388e-50	0.7484	0.367	0.244	1.3744e-45	Microglia	Fam214a
7.75869e-50	1.14882	0.194	0.096	1.40238e-45	Microglia	Mlxip
9.4845e-50	0.459771	0.58	0.447	1.71432e-45	Microglia	Zmiz1
9.62471e-50	3.01209	0.056	0.007	1.73967e-45	Microglia	Col15a1
1.0607e-49	0.463495	0.615	0.493	1.91721e-45	Microglia	Rps27rt
1.27709e-49	3.92611	0.046	0.003	2.30834e-45	Microglia	Cd93
1.35791e-49	3.87855	0.046	0.003	2.45441e-45	Microglia	Cox6a2
1.60792e-49	1.68044	0.109	0.036	2.90632e-45	Microglia	Lonrf3
1.9136e-49	1.02273	0.223	0.119	3.45883e-45	Microglia	Stard3
2.60258e-49	1.42403	0.131	0.051	4.70416e-45	Microglia	Map3k8
3.23224e-49	0.916793	0.264	0.153	5.84228e-45	Microglia	Anks1
3.51574e-49	2.40875	0.069	0.014	6.3547e-45	Microglia	Lrrc27
4.15801e-49	4.75861	0.042	0.001	7.5156e-45	Microglia	H2-Ob
4.49296e-49	0.669716	0.425	0.301	8.12102e-45	Microglia	Stx16
4.5344e-49	1.83976	0.091	0.026	8.19593e-45	Microglia	Gm45716
7.00901e-49	4.81799	0.042	0.001	1.26688e-44	Microglia	Pilrb2
1.0517e-48	1.09966	0.195	0.098	1.90095e-44	Microglia	Cep68
1.44923e-48	3.96306	0.045	0.003	2.61949e-44	Microglia	Nectin4
1.85666e-48	0.558502	0.459	0.327	3.35592e-44	Microglia	Ppp1cc
2.54524e-48	0.558362	0.442	0.31	4.60053e-44	Microglia	Cd302
3.11984e-48	2.19359	0.071	0.015	5.63911e-44	Microglia	Cgas
4.04524e-48	1.03489	0.196	0.098	7.31178e-44	Microglia	Cd82
5.2966e-48	1.39249	0.129	0.051	9.57361e-44	Microglia	Ets2
6.25096e-48	0.649854	0.427	0.303	1.12986e-43	Microglia	Fbxw11
6.39112e-48	0.843569	0.296	0.182	1.1552e-43	Microglia	Eloa
9.1676e-48	2.87806	0.058	0.009	1.65704e-43	Microglia	Ecscr
1.12383e-47	3.48862	0.047	0.004	2.03133e-43	Microglia	Oas3
1.43998e-47	0.613751	0.46	0.335	2.60277e-43	Microglia	Rnf169
2.91738e-47	0.842818	0.28	0.168	5.27317e-43	Microglia	Ttyh3
3.28871e-47	1.1472	0.174	0.084	5.94434e-43	Microglia	Abcd1
3.29968e-47	2.62724	0.059	0.009	5.96418e-43	Microglia	Tor4a
3.78239e-47	0.907457	0.246	0.14	6.83668e-43	Microglia	Slc23a2
3.919e-47	0.891406	0.242	0.136	7.08359e-43	Microglia	Cmtm3
4.89228e-47	0.192429	0.99	0.973	8.84279e-43	Microglia	Rpl14
4.9211e-47	1.37339	0.128	0.05	8.8949e-43	Microglia	Slc25a10
5.89757e-47	3.69006	0.046	0.004	1.06598e-42	Microglia	Minar1
7.51942e-47	0.744561	0.351	0.233	1.35913e-42	Microglia	Wdfy2
9.13507e-47	1.17022	0.176	0.085	1.65116e-42	Microglia	Lrp12
1.05611e-46	3.43267	0.049	0.005	1.90892e-42	Microglia	Il7r
1.06979e-46	1.61173	0.104	0.035	1.93365e-42	Microglia	Idua
1.18798e-46	0.576538	0.47	0.346	2.14728e-42	Microglia	Wdr89
1.28966e-46	0.64873	0.393	0.272	2.33106e-42	Microglia	Fcgrt
1.45552e-46	2.23807	0.071	0.016	2.63085e-42	Microglia	Cdk5r1
1.67822e-46	0.680471	0.432	0.313	3.03338e-42	Microglia	Zfp704
1.72364e-46	0.63606	0.389	0.265	3.11548e-42	Microglia	Chd7
2.45874e-46	3.52941	0.046	0.004	4.44417e-42	Microglia	Alox5
3.03552e-46	1.10981	0.175	0.084	5.4867e-42	Microglia	Zfp120
3.11143e-46	0.58223	0.553	0.442	5.62391e-42	Microglia	Soat1
3.36479e-46	1.06351	0.21	0.112	6.08186e-42	Microglia	Smad7
3.63039e-46	2.2274	0.067	0.014	6.56194e-42	Microglia	Akr1c13
4.02229e-46	1.01178	0.211	0.113	7.27029e-42	Microglia	Slc12a9
4.277e-46	0.393306	0.662	0.538	7.73068e-42	Microglia	Gpi1
4.35179e-46	1.1156	0.168	0.08	7.86585e-42	Microglia	Arrb1
4.62189e-46	0.373577	0.75	0.651	8.35406e-42	Microglia	Eif4a1
4.99424e-46	1.65615	0.098	0.032	9.02709e-42	Microglia	Mob3c
5.53006e-46	2.24898	0.067	0.014	9.99558e-42	Microglia	Tmem144
6.75792e-46	1.34406	0.133	0.055	1.22149e-41	Microglia	Nhlrc3
8.15521e-46	0.571861	0.503	0.383	1.47405e-41	Microglia	Vti1a
8.27657e-46	1.25556	0.145	0.063	1.49599e-41	Microglia	Plagl2
8.671e-46	2.01079	0.077	0.019	1.56728e-41	Microglia	Gm12166
9.09416e-46	0.926385	0.226	0.125	1.64377e-41	Microglia	Cdyl
9.90709e-46	3.93525	0.043	0.003	1.79071e-41	Microglia	Gm40645
1.25496e-45	4.55728	0.039	0.001	2.26834e-41	Microglia	Mcoln2
1.32283e-45	0.757364	0.379	0.264	2.39102e-41	Microglia	Arl15
1.57487e-45	0.639784	0.398	0.277	2.84658e-41	Microglia	Ciao2a
1.58401e-45	1.05382	0.186	0.093	2.86309e-41	Microglia	Ccdc115
2.66099e-45	3.21252	0.05	0.006	4.80974e-41	Microglia	Adam8
2.68817e-45	1.85363	0.086	0.025	4.85888e-41	Microglia	Nlrc3
2.9486e-45	0.971981	0.22	0.121	5.32959e-41	Microglia	Ethe1
3.17854e-45	4.12118	0.041	0.002	5.74521e-41	Microglia	H2-Oa
3.5484e-45	1.02823	0.205	0.109	6.41373e-41	Microglia	Tmem50b
3.68194e-45	2.03031	0.074	0.018	6.65511e-41	Microglia	Pctp
4.58117e-45	1.30846	0.124	0.049	8.28047e-41	Microglia	Cds1
5.21026e-45	3.11206	0.054	0.008	9.41754e-41	Microglia	Ch25h
6.0509e-45	1.81132	0.08	0.022	1.0937e-40	Microglia	Fabp3
6.93312e-45	4.22809	0.04	0.002	1.25316e-40	Microglia	Gm8369
1.04809e-44	0.819129	0.254	0.148	1.89442e-40	Microglia	Slc38a10
1.07725e-44	0.874319	0.248	0.145	1.94713e-40	Microglia	Baz2a
1.52225e-44	1.17002	0.156	0.072	2.75146e-40	Microglia	Paqr7
2.0653e-44	1.41559	0.114	0.043	3.73303e-40	Microglia	Stambpl1
2.42318e-44	0.764001	0.315	0.202	4.3799e-40	Microglia	Atrnl1
2.58325e-44	1.108	0.172	0.084	4.66923e-40	Microglia	Tk2
2.67726e-44	0.860825	0.262	0.157	4.83915e-40	Microglia	Naa60
2.67928e-44	4.14706	0.039	0.002	4.8428e-40	Microglia	Gm27201
3.31669e-44	0.657228	0.372	0.255	5.99492e-40	Microglia	Dguok
3.6853e-44	0.172271	0.999	0.99	6.66117e-40	Microglia	Gng5
3.94663e-44	1.20484	0.147	0.066	7.13354e-40	Microglia	Ern1
4.10826e-44	0.297343	0.881	0.812	7.42569e-40	Microglia	H2afj
5.24955e-44	3.58391	0.042	0.003	9.48857e-40	Microglia	Ms4a4b
5.29521e-44	0.730146	0.324	0.211	9.57109e-40	Microglia	Ccm2
7.89275e-44	0.623022	0.393	0.275	1.42661e-39	Microglia	Fez2
9.64246e-44	3.71653	0.041	0.003	1.74288e-39	Microglia	Rnf128
1.04298e-43	0.761488	0.314	0.204	1.88519e-39	Microglia	Leprot
1.31755e-43	1.10705	0.166	0.081	2.38147e-39	Microglia	Etv3
1.45418e-43	1.22126	0.151	0.07	2.62843e-39	Microglia	Ago4
2.00662e-43	0.386258	0.67	0.554	3.62696e-39	Microglia	Sin3b
2.03351e-43	2.4691	0.059	0.011	3.67557e-39	Microglia	Zfp652os
2.15447e-43	0.709161	0.323	0.21	3.89421e-39	Microglia	Frmd4a
2.48987e-43	2.62808	0.053	0.008	4.50045e-39	Microglia	Neurl1a
4.48732e-43	0.525391	0.506	0.39	8.11084e-39	Microglia	Os9
4.76092e-43	3.26638	0.046	0.005	8.60537e-39	Microglia	Gpr157
5.30941e-43	0.717989	0.37	0.26	9.59676e-39	Microglia	Atp6v1c1
6.4234e-43	0.612602	0.406	0.288	1.16103e-38	Microglia	Cmc1
7.17836e-43	1.67558	0.09	0.029	1.29749e-38	Microglia	Bmf
7.33614e-43	1.18752	0.156	0.074	1.32601e-38	Microglia	Adgrl2
7.51447e-43	0.486333	0.514	0.394	1.35824e-38	Microglia	Zmynd8
7.61065e-43	0.70401	0.349	0.237	1.37562e-38	Microglia	Atf6
8.1066e-43	0.718635	0.332	0.221	1.46527e-38	Microglia	Trappc8
1.03992e-42	4.02896	0.04	0.003	1.87966e-38	Microglia	Ifi208
1.62827e-42	4.55099	0.037	0.002	2.9431e-38	Microglia	Cd28
1.79467e-42	3.81044	0.04	0.003	3.24387e-38	Microglia	D5Ertd605e
1.97624e-42	0.524402	0.491	0.372	3.57205e-38	Microglia	BC005537
2.00491e-42	0.759031	0.281	0.174	3.62387e-38	Microglia	Pnkp
2.92349e-42	3.0998	0.046	0.006	5.28421e-38	Microglia	Psme2b
3.65153e-42	0.600007	0.457	0.343	6.60015e-38	Microglia	Prkn
3.68551e-42	1.23586	0.132	0.057	6.66157e-38	Microglia	Abcb1b
3.90588e-42	3.95337	0.039	0.002	7.05988e-38	Microglia	BE692007
4.00159e-42	1.01265	0.179	0.092	7.23286e-38	Microglia	Mknk2
4.00587e-42	0.505916	0.601	0.503	7.24061e-38	Microglia	Aprt
4.09739e-42	0.723722	0.348	0.237	7.40604e-38	Microglia	Ncoa4
5.11409e-42	2.55156	0.053	0.009	9.24372e-38	Microglia	Nostrin
6.09541e-42	0.595314	0.433	0.32	1.10175e-37	Microglia	Arid4a
7.49266e-42	0.681051	0.34	0.229	1.3543e-37	Microglia	Washc4
7.58502e-42	3.26991	0.042	0.004	1.37099e-37	Microglia	BC147527
7.8887e-42	1.69715	0.088	0.028	1.42588e-37	Microglia	B3galt4
1.02525e-41	5.08538	0.035	0.001	1.85315e-37	Microglia	Gm47601
1.54494e-41	0.944164	0.214	0.12	2.79248e-37	Microglia	Slx4ip
2.63822e-41	0.878198	0.222	0.127	4.76859e-37	Microglia	Slc4a7
3.34437e-41	1.63318	0.087	0.028	6.04495e-37	Microglia	Trim65
3.65722e-41	1.64761	0.091	0.03	6.61043e-37	Microglia	Asah2
3.95025e-41	1.02556	0.204	0.113	7.14008e-37	Microglia	Dpp7
4.00317e-41	3.20364	0.046	0.006	7.23572e-37	Microglia	Cd69
4.0366e-41	0.490707	0.547	0.438	7.29616e-37	Microglia	Trappc2l
4.08192e-41	0.496066	0.501	0.383	7.37806e-37	Microglia	Nsmce2
5.99771e-41	2.56977	0.051	0.008	1.08409e-36	Microglia	Gm20703
6.69766e-41	0.990931	0.186	0.098	1.2106e-36	Microglia	Haus8
7.02861e-41	0.980345	0.183	0.095	1.27042e-36	Microglia	Tgfbrap1
7.59027e-41	1.61415	0.087	0.028	1.37194e-36	Microglia	Rsad2
1.2097e-40	3.98791	0.037	0.002	2.18653e-36	Microglia	Epor
1.72982e-40	0.712761	0.309	0.202	3.12664e-36	Microglia	Atg5
1.73057e-40	0.894505	0.213	0.12	3.12801e-36	Microglia	Tpcn1
2.23732e-40	0.959833	0.197	0.107	4.04395e-36	Microglia	Rnpepl1
2.90741e-40	3.22013	0.043	0.005	5.25515e-36	Microglia	Scimp
3.0214e-40	1.04415	0.173	0.089	5.46119e-36	Microglia	N4bp2l1
3.27101e-40	4.41915	0.035	0.002	5.91235e-36	Microglia	Vnn3
5.75298e-40	1.57577	0.09	0.031	1.03985e-35	Microglia	Cpsf4
5.93994e-40	3.63427	0.04	0.004	1.07364e-35	Microglia	Klra2
6.67869e-40	0.513486	0.65	0.567	1.20717e-35	Microglia	Arid5b
8.42172e-40	2.44875	0.061	0.014	1.52223e-35	Microglia	AA467197
1.10658e-39	0.573301	0.406	0.293	2.00014e-35	Microglia	Herc1
1.4765e-39	0.446092	0.567	0.454	2.66877e-35	Microglia	Wdr26
1.6046e-39	1.63251	0.086	0.028	2.90031e-35	Microglia	2310040G24Rik
1.96937e-39	0.698225	0.307	0.201	3.55964e-35	Microglia	Rasa2
2.11876e-39	1.56165	0.086	0.028	3.82965e-35	Microglia	Arl10
2.47767e-39	0.707163	0.311	0.206	4.4784e-35	Microglia	Kdm3b
2.79792e-39	0.682439	0.333	0.226	5.05724e-35	Microglia	Slk
2.96815e-39	2.60357	0.049	0.008	5.36492e-35	Microglia	G430095P16Rik
3.07364e-39	5.93257	0.031	0	5.55561e-35	Microglia	Syt8
3.14942e-39	0.600041	0.377	0.266	5.69258e-35	Microglia	Slc25a11
3.56988e-39	1.03826	0.179	0.095	6.45255e-35	Microglia	Gcnt2
3.87761e-39	1.03503	0.165	0.084	7.00878e-35	Microglia	Irgm1
4.26787e-39	0.539704	0.413	0.299	7.71417e-35	Microglia	Lman2
4.65126e-39	3.11551	0.043	0.005	8.40715e-35	Microglia	Zc3h12d
5.78379e-39	0.310713	0.805	0.739	1.04542e-34	Microglia	Pdia3
5.80627e-39	1.03076	0.161	0.08	1.04948e-34	Microglia	Nudt14
6.89867e-39	0.596379	0.405	0.294	1.24693e-34	Microglia	Rps6ka3
7.5488e-39	3.83462	0.037	0.003	1.36445e-34	Microglia	4930455G09Rik
7.73796e-39	2.42483	0.052	0.01	1.39864e-34	Microglia	D530033B14Rik
8.75559e-39	3.04569	0.043	0.005	1.58257e-34	Microglia	B3gnt7
1.05582e-38	0.825357	0.229	0.135	1.9084e-34	Microglia	Coa5
1.24641e-38	0.963424	0.211	0.122	2.25289e-34	Microglia	Eef2k
1.60355e-38	0.815212	0.252	0.156	2.89842e-34	Microglia	Ago1
1.71643e-38	0.569075	0.414	0.303	3.10245e-34	Microglia	Pdcl3
1.76845e-38	0.528212	0.469	0.36	3.19647e-34	Microglia	M6pr
1.8667e-38	0.482397	0.469	0.353	3.37405e-34	Microglia	Snapc5
1.93005e-38	0.624446	0.347	0.239	3.48856e-34	Microglia	Tmem179b
2.22669e-38	0.932908	0.202	0.114	4.02475e-34	Microglia	Pdcd2l
2.24498e-38	3.68096	0.037	0.003	4.05781e-34	Microglia	Gm26839
2.67393e-38	0.542747	0.428	0.315	4.83313e-34	Microglia	Usf2
2.90502e-38	0.751071	0.263	0.165	5.25082e-34	Microglia	Tmem192
3.70864e-38	0.909902	0.2	0.112	6.70337e-34	Microglia	Bin3
4.64498e-38	3.69125	0.038	0.003	8.3958e-34	Microglia	Card11
6.19733e-38	0.621987	0.347	0.24	1.12017e-33	Microglia	Ube2f
6.46587e-38	0.679416	0.442	0.338	1.16871e-33	Microglia	Psd3
8.0534e-38	0.756861	0.24	0.145	1.45565e-33	Microglia	Pign
1.20433e-37	3.17365	0.04	0.004	2.17683e-33	Microglia	P2ry10b
1.39989e-37	0.480939	0.532	0.434	2.53031e-33	Microglia	Rab1a
1.60112e-37	0.936969	0.186	0.101	2.89402e-33	Microglia	Bak1
1.94871e-37	2.74831	0.044	0.006	3.52229e-33	Microglia	Smpd5
2.38729e-37	1.38602	0.102	0.04	4.31502e-33	Microglia	Cyb561a3
4.20739e-37	1.2949	0.118	0.051	7.60485e-33	Microglia	Dgkh
4.58373e-37	1.88402	0.065	0.017	8.28509e-33	Microglia	Jak3
6.01853e-37	1.07391	0.141	0.068	1.08785e-32	Microglia	Ccdc22
6.09228e-37	1.9143	0.065	0.017	1.10118e-32	Microglia	Susd1
6.11352e-37	0.618969	0.35	0.244	1.10502e-32	Microglia	Dtx4
6.33756e-37	0.791648	0.239	0.146	1.14551e-32	Microglia	Commd10
6.71864e-37	1.20241	0.134	0.063	1.21439e-32	Microglia	Rai14
7.34974e-37	0.801634	0.245	0.152	1.32847e-32	Microglia	Stau2
1.22848e-36	0.832207	0.229	0.138	2.22047e-32	Microglia	Ranbp10
1.36235e-36	1.20512	0.123	0.055	2.46244e-32	Microglia	Narf
1.52924e-36	0.532101	0.461	0.355	2.7641e-32	Microglia	Irf2bp2
1.58276e-36	3.74153	0.034	0.002	2.86084e-32	Microglia	H2-DMb2
1.92621e-36	2.85863	0.042	0.006	3.48163e-32	Microglia	Ccdc125
3.3822e-36	1.23294	0.111	0.047	6.11333e-32	Microglia	Myo7a
3.85025e-36	2.7283	0.043	0.006	6.95932e-32	Microglia	Ydjc
3.86026e-36	1.40802	0.1	0.04	6.97742e-32	Microglia	Pram1
5.53014e-36	1.96333	0.056	0.013	9.99573e-32	Microglia	Car9
6.18838e-36	3.48623	0.035	0.003	1.11855e-31	Microglia	Gm15232
6.51663e-36	0.82097	0.228	0.138	1.17788e-31	Microglia	Usp12
6.9454e-36	1.65018	0.078	0.026	1.25538e-31	Microglia	Parp10
7.27762e-36	1.56977	0.083	0.029	1.31543e-31	Microglia	Eif4e3
7.50542e-36	0.568138	0.322	0.216	1.3566e-31	Microglia	Cdk19
7.67033e-36	0.833078	0.206	0.12	1.38641e-31	Microglia	Ikbkb
7.68646e-36	0.854607	0.211	0.124	1.38933e-31	Microglia	Slc31a2
1.10536e-35	2.92501	0.04	0.005	1.99793e-31	Microglia	4933424M12Rik
1.69655e-35	1.20575	0.115	0.051	3.06651e-31	Microglia	Mov10
1.8584e-35	0.849981	0.218	0.131	3.35906e-31	Microglia	Vps8
2.00044e-35	1.18873	0.123	0.056	3.61579e-31	Microglia	Gm48678
3.74262e-35	0.55261	0.397	0.291	6.76479e-31	Microglia	Atad2b
3.80626e-35	3.26893	0.037	0.004	6.87981e-31	Microglia	C130026I21Rik
4.81446e-35	0.47998	0.491	0.387	8.70214e-31	Microglia	Fndc3b
6.30191e-35	1.17627	0.124	0.057	1.13907e-30	Microglia	Abhd17c
7.34547e-35	1.04187	0.147	0.074	1.32769e-30	Microglia	Sphk2
8.14756e-35	4.38974	0.031	0.002	1.47267e-30	Microglia	Ccl5
8.96485e-35	0.598368	0.35	0.247	1.6204e-30	Microglia	Zdhhc20
1.26838e-34	1.18617	0.117	0.052	2.29259e-30	Microglia	2310001H17Rik
1.41086e-34	1.39361	0.087	0.032	2.55014e-30	Microglia	Dna2
1.43507e-34	0.432598	0.56	0.457	2.5939e-30	Microglia	Erbin
1.49013e-34	2.25611	0.05	0.01	2.69341e-30	Microglia	Rab27a
1.50307e-34	0.21991	0.934	0.889	2.7168e-30	Microglia	Tma7
1.71112e-34	4.23535	0.031	0.002	3.09286e-30	Microglia	Nxpe5
1.79439e-34	0.318468	0.745	0.658	3.24336e-30	Microglia	Exoc4
2.4726e-34	0.755782	0.229	0.14	4.46923e-30	Microglia	Uggt1
2.56535e-34	0.677166	0.347	0.251	4.63687e-30	Microglia	Nceh1
3.36102e-34	1.01647	0.15	0.077	6.07504e-30	Microglia	Tfeb
3.47731e-34	1.94164	0.06	0.016	6.28525e-30	Microglia	Bid
3.76843e-34	0.623444	0.322	0.223	6.81144e-30	Microglia	Cbfb
3.84305e-34	1.27075	0.101	0.042	6.94631e-30	Microglia	9430038I01Rik
4.18542e-34	1.2819	0.111	0.049	7.56515e-30	Microglia	Itga5
4.20033e-34	0.52903	0.412	0.308	7.5921e-30	Microglia	Sppl2a
4.37725e-34	0.527234	0.442	0.34	7.91187e-30	Microglia	Ncoa2
5.86731e-34	0.872837	0.179	0.1	1.06052e-29	Microglia	Rmi1
6.2913e-34	2.56165	0.042	0.007	1.13715e-29	Microglia	Hoxb4
6.57007e-34	0.55012	0.41	0.307	1.18754e-29	Microglia	Rnf216
6.73035e-34	0.602687	0.325	0.225	1.21651e-29	Microglia	Ccnl1
7.70836e-34	0.370231	0.636	0.544	1.39329e-29	Microglia	Rab7
7.83463e-34	0.469877	0.507	0.405	1.41611e-29	Microglia	Chmp3
8.99472e-34	3.34114	0.035	0.003	1.6258e-29	Microglia	Zmynd15
1.07775e-33	4.16674	0.031	0.002	1.94804e-29	Microglia	Abcg3
1.13936e-33	0.894713	0.182	0.103	2.05939e-29	Microglia	Pip4k2b
1.49216e-33	0.482784	0.473	0.369	2.69709e-29	Microglia	Fndc3a
1.79816e-33	0.888518	0.196	0.115	3.25018e-29	Microglia	Gnptab
2.10947e-33	1.27339	0.1	0.042	3.81287e-29	Microglia	Abca7
2.54798e-33	6.01671	0.027	0.001	4.60547e-29	Microglia	Fabp4
2.65169e-33	0.284526	0.953	0.933	4.79293e-29	Microglia	Ctsl
2.84266e-33	0.702489	0.265	0.174	5.13811e-29	Microglia	Dync1li1
2.97298e-33	2.86661	0.039	0.005	5.37366e-29	Microglia	Gm42031
3.0803e-33	0.542596	0.397	0.297	5.56764e-29	Microglia	Ep300
3.13575e-33	0.652172	0.306	0.211	5.66788e-29	Microglia	Cdk9
3.51231e-33	1.4528	0.08	0.029	6.3485e-29	Microglia	Bend6
3.51927e-33	0.449995	0.493	0.389	6.36107e-29	Microglia	2610507B11Rik
3.57278e-33	0.871999	0.189	0.109	6.45781e-29	Microglia	Atp11c
4.05823e-33	3.89996	0.031	0.002	7.33525e-29	Microglia	Gm31597
4.12855e-33	3.84107	0.031	0.002	7.46236e-29	Microglia	2610528A11Rik
4.45316e-33	0.486045	0.471	0.367	8.04908e-29	Microglia	Elf2
4.4731e-33	0.696906	0.249	0.158	8.08513e-29	Microglia	Psen2
4.60671e-33	0.485562	0.448	0.345	8.32663e-29	Microglia	P4ha1
4.92554e-33	0.797184	0.224	0.138	8.90292e-29	Microglia	Psen1
5.0287e-33	0.653664	0.313	0.217	9.08938e-29	Microglia	Cog5
5.68225e-33	0.347949	0.531	0.413	1.02707e-28	Microglia	Pitpnc1
7.02973e-33	3.54617	0.033	0.003	1.27062e-28	Microglia	Olfr56
7.11727e-33	0.866364	0.172	0.096	1.28645e-28	Microglia	Raph1
7.14032e-33	3.14224	0.035	0.004	1.29061e-28	Microglia	Gm41764
9.0344e-33	0.522698	0.409	0.306	1.63297e-28	Microglia	Fer
1.14253e-32	0.96899	0.18	0.102	2.06512e-28	Microglia	Ldlr
1.20746e-32	0.911007	0.18	0.103	2.18249e-28	Microglia	Samd9l
1.30907e-32	1.07564	0.136	0.069	2.36614e-28	Microglia	Ndst2
1.31352e-32	1.15017	0.121	0.057	2.37419e-28	Microglia	Zcchc2
1.37949e-32	0.678718	0.283	0.19	2.49343e-28	Microglia	Ppp4c
1.59613e-32	1.40884	0.087	0.034	2.88501e-28	Microglia	Primpol
1.76736e-32	3.18346	0.035	0.004	3.1945e-28	Microglia	Gm35154
2.07173e-32	0.550198	0.381	0.282	3.74465e-28	Microglia	Stk38
2.11411e-32	0.755529	0.236	0.15	3.82126e-28	Microglia	Slc30a5
2.55814e-32	0.760515	0.215	0.131	4.62384e-28	Microglia	Stat5b
2.85837e-32	0.383148	0.58	0.479	5.16651e-28	Microglia	Rex1bd
3.01745e-32	1.04057	0.14	0.071	5.45404e-28	Microglia	Ints12
3.66807e-32	0.498326	0.446	0.346	6.63004e-28	Microglia	Lnpep
3.94273e-32	1.53364	0.084	0.032	7.12649e-28	Microglia	Ripor2
4.13922e-32	1.31707	0.095	0.039	7.48163e-28	Microglia	E030030I06Rik
4.14988e-32	0.223188	0.906	0.851	7.50091e-28	Microglia	Rpl4
4.40377e-32	0.843169	0.193	0.114	7.95981e-28	Microglia	Cep250
5.27578e-32	2.14797	0.057	0.016	9.53597e-28	Microglia	Capn3
5.48827e-32	0.628009	0.309	0.214	9.92004e-28	Microglia	Mthfsl
5.49624e-32	3.88338	0.03	0.002	9.93446e-28	Microglia	Galnt6
5.64127e-32	1.03372	0.133	0.066	1.01966e-27	Microglia	Mtmr14
5.6423e-32	0.52587	0.417	0.319	1.01985e-27	Microglia	Stard3nl
5.97635e-32	0.773305	0.202	0.121	1.08022e-27	Microglia	Zyx
6.13608e-32	0.587896	0.281	0.187	1.1091e-27	Microglia	Eif4ebp1
6.38805e-32	0.3687	0.701	0.625	1.15464e-27	Microglia	Ptpra
6.69731e-32	1.83103	0.061	0.018	1.21054e-27	Microglia	Zfp658
6.70467e-32	0.813567	0.195	0.115	1.21187e-27	Microglia	Mfsd5
7.84161e-32	2.86153	0.036	0.005	1.41737e-27	Microglia	Phf11a
8.79588e-32	0.680661	0.258	0.168	1.58985e-27	Microglia	Trim12a
1.06929e-31	0.984045	0.145	0.076	1.93275e-27	Microglia	Vac14
1.15606e-31	0.464043	0.362	0.26	2.08958e-27	Microglia	Ogfrl1
1.2935e-31	0.485787	0.443	0.343	2.338e-27	Microglia	Rtf2
1.36498e-31	0.245894	0.883	0.831	2.4672e-27	Microglia	Capza2
1.36851e-31	1.85124	0.059	0.017	2.47358e-27	Microglia	Nanos1
1.49732e-31	0.947728	0.145	0.076	2.70641e-27	Microglia	Nipsnap3b
1.53948e-31	0.852395	0.195	0.116	2.78261e-27	Microglia	Prkd3
1.59113e-31	0.434736	0.51	0.412	2.87596e-27	Microglia	Stx8
1.70618e-31	0.33288	0.633	0.535	3.08391e-27	Microglia	Tmem160
1.901e-31	1.57932	0.075	0.027	3.43605e-27	Microglia	Sult1a1
3.32785e-31	2.44875	0.042	0.008	6.01509e-27	Microglia	Fhl3
3.34622e-31	2.43668	0.042	0.008	6.04829e-27	Microglia	Ap1g2
3.55835e-31	1.10201	0.121	0.059	6.43171e-27	Microglia	Phtf2
3.79116e-31	0.565003	0.408	0.315	6.85252e-27	Microglia	Tgs1
4.17752e-31	1.06954	0.122	0.059	7.55088e-27	Microglia	Piezo1
4.20702e-31	0.673698	0.261	0.172	7.60418e-27	Microglia	Galnt2
4.45564e-31	3.82379	0.029	0.002	8.05356e-27	Microglia	Gm47566
4.51657e-31	0.65763	0.278	0.187	8.16369e-27	Microglia	Lactb
4.58308e-31	0.833317	0.175	0.1	8.28391e-27	Microglia	Nans
5.10303e-31	1.15012	0.081	0.03	9.22372e-27	Microglia	Cdhr3
5.22e-31	3.37159	0.031	0.003	9.43515e-27	Microglia	Cracr2a
6.18906e-31	0.826912	0.18	0.104	1.11867e-26	Microglia	Dnajc4
6.97399e-31	2.78504	0.036	0.005	1.26055e-26	Microglia	Tlr6
8.38478e-31	0.436494	0.486	0.383	1.51555e-26	Microglia	Usp8
8.70361e-31	0.541053	0.376	0.279	1.57318e-26	Microglia	Uty
1.16531e-30	2.68976	0.036	0.005	2.10629e-26	Microglia	E230032D23Rik
1.16907e-30	0.828092	0.188	0.111	2.11309e-26	Microglia	Dpp3
1.22482e-30	0.707968	0.216	0.133	2.21387e-26	Microglia	Pnpla2
1.40044e-30	0.913326	0.179	0.105	2.53129e-26	Microglia	Dmxl2
1.54149e-30	0.74078	0.234	0.15	2.78624e-26	Microglia	Slc25a36
1.71162e-30	3.11748	0.033	0.004	3.09375e-26	Microglia	Cdk18
2.41997e-30	0.678193	0.248	0.162	4.37409e-26	Microglia	Eed
2.65872e-30	0.596791	0.336	0.244	4.80563e-26	Microglia	Ankfy1
2.87604e-30	0.269475	0.981	0.98	5.19845e-26	Microglia	Prdx1
2.90895e-30	1.68927	0.061	0.019	5.25793e-26	Microglia	H6pd
3.4257e-30	0.272171	0.798	0.723	6.19195e-26	Microglia	Eif3h
3.47026e-30	4.26253	0.026	0.001	6.2725e-26	Microglia	Gm5547
3.8761e-30	1.19502	0.113	0.053	7.00605e-26	Microglia	Gga2
5.63134e-30	0.795982	0.208	0.129	1.01787e-25	Microglia	Pbx2
6.15554e-30	3.96918	0.027	0.002	1.11261e-25	Microglia	Osm
6.26589e-30	0.468782	0.437	0.339	1.13256e-25	Microglia	Mia2
6.36733e-30	0.920167	0.175	0.103	1.15089e-25	Microglia	Ifih1
6.40889e-30	0.694754	0.255	0.17	1.15841e-25	Microglia	Med15
6.56299e-30	0.701031	0.239	0.155	1.18626e-25	Microglia	Cmas
6.6613e-30	0.130958	0.999	0.992	1.20403e-25	Microglia	Rpl15
6.82634e-30	0.5538	0.423	0.33	1.23386e-25	Microglia	Ddx3x
7.16723e-30	0.456558	0.497	0.399	1.29548e-25	Microglia	Luzp1
8.36239e-30	0.710049	0.258	0.173	1.5115e-25	Microglia	Supt3
8.80515e-30	1.31751	0.091	0.038	1.59153e-25	Microglia	Nlrc5
9.25948e-30	3.163	0.031	0.003	1.67365e-25	Microglia	Gm46411
9.66088e-30	2.39984	0.041	0.008	1.7462e-25	Microglia	Itpr3
9.77973e-30	1.01614	0.135	0.07	1.76769e-25	Microglia	Esrra
1.07888e-29	0.585712	0.314	0.222	1.95008e-25	Microglia	Stx4a
1.32031e-29	3.03372	0.032	0.004	2.38645e-25	Microglia	Rgs14
1.33868e-29	0.542593	0.386	0.293	2.41967e-25	Microglia	Ythdf3
1.5874e-29	0.421849	0.515	0.42	2.86923e-25	Microglia	Tmcc1
1.77422e-29	0.578913	0.345	0.254	3.20689e-25	Microglia	Ubac2
1.85609e-29	1.9491	0.051	0.014	3.35488e-25	Microglia	Nbeal2
2.00325e-29	0.473516	0.458	0.363	3.62087e-25	Microglia	Acap2
2.72854e-29	2.15107	0.044	0.01	4.93183e-25	Microglia	Gpr35
2.77661e-29	0.316579	0.678	0.595	5.01873e-25	Microglia	Fkbp2
2.93461e-29	0.6494	0.273	0.186	5.3043e-25	Microglia	Rnf38
3.36554e-29	1.43256	0.076	0.029	6.08321e-25	Microglia	Chst12
7.08461e-29	1.39384	0.071	0.025	1.28054e-24	Microglia	Abcg2
7.11727e-29	0.846784	0.165	0.094	1.28645e-24	Microglia	Myo1c
7.33728e-29	0.298031	0.72	0.653	1.32621e-24	Microglia	Ppp1r14b
8.34263e-29	0.705757	0.236	0.155	1.50793e-24	Microglia	Tesk1
8.40613e-29	0.229352	0.872	0.832	1.51941e-24	Microglia	Camk1d
9.40317e-29	0.752487	0.203	0.126	1.69962e-24	Microglia	Unc119
1.03217e-28	2.71614	0.035	0.005	1.86565e-24	Microglia	Tmem150b
1.04214e-28	2.65577	0.034	0.005	1.88366e-24	Microglia	D430040D24Rik
1.0757e-28	2.3367	0.04	0.008	1.94433e-24	Microglia	Mypopos
1.20902e-28	4.65821	0.024	0.001	2.1853e-24	Microglia	Hpn
1.28621e-28	0.774346	0.169	0.098	2.32482e-24	Microglia	Nin
1.38663e-28	1.72423	0.057	0.017	2.50633e-24	Microglia	Tbkbp1
1.39863e-28	3.97857	0.026	0.002	2.52803e-24	Microglia	F630206G17Rik
1.47296e-28	1.05956	0.115	0.056	2.66237e-24	Microglia	Cln6
1.55897e-28	1.03985	0.119	0.059	2.81783e-24	Microglia	Klhl18
1.81356e-28	0.828896	0.153	0.085	3.27801e-24	Microglia	Mbp
1.97413e-28	0.85161	0.16	0.091	3.56824e-24	Microglia	Speg
2.03941e-28	4.62866	0.024	0.001	3.68623e-24	Microglia	Gm38335
[truncated: 15,334 more rows]

## Sheet: Prolif. Microglia
p_val	avg_log2FC	pct.1	pct.2	p_val_adj	cluster	gene
0	6.29669	0.949	0.025	0	Proliferating Microglia	Birc5
0	6.11181	0.89	0.026	0	Proliferating Microglia	Mki67
0	5.38469	0.883	0.028	0	Proliferating Microglia	Cdca8
0	6.10265	0.864	0.024	0	Proliferating Microglia	Pclaf
0	4.97654	0.864	0.028	0	Proliferating Microglia	Tpx2
0	4.23097	0.934	0.103	0	Proliferating Microglia	Cks1b
0	6.19839	0.821	0.018	0	Proliferating Microglia	Ube2c
0	4.95778	0.857	0.054	0	Proliferating Microglia	Cenpa
0	5.17934	0.821	0.023	0	Proliferating Microglia	Ccnb2
0	3.96797	0.861	0.082	0	Proliferating Microglia	Cks2
0	5.39352	0.835	0.058	0	Proliferating Microglia	Top2a
0	5.856	0.78	0.023	0	Proliferating Microglia	Nusap1
0	5.78295	0.777	0.02	0	Proliferating Microglia	Cenpe
0	4.83103	0.78	0.033	0	Proliferating Microglia	Racgap1
0	4.45536	0.769	0.035	0	Proliferating Microglia	Cenpf
0	4.15893	0.799	0.082	0	Proliferating Microglia	Smc2
0	4.29229	0.791	0.074	0	Proliferating Microglia	Cdk1
0	4.9449	0.733	0.033	0	Proliferating Microglia	Prc1
0	4.19936	0.747	0.067	0	Proliferating Microglia	Incenp
0	5.53873	0.681	0.01	0	Proliferating Microglia	Hmmr
0	4.56483	0.7	0.037	0	Proliferating Microglia	Tacc3
0	4.72327	0.685	0.029	0	Proliferating Microglia	Spc24
0	3.8482	0.725	0.07	0	Proliferating Microglia	Lmnb1
0	5.36495	0.667	0.016	0	Proliferating Microglia	Cdca3
0	6.45954	0.656	0.008	0	Proliferating Microglia	Ccna2
0	4.91008	0.667	0.022	0	Proliferating Microglia	Knstrn
0	7.02123	0.685	0.041	0	Proliferating Microglia	Hist1h1b
0	5.16796	0.652	0.013	0	Proliferating Microglia	Pbk
0	4.68693	0.667	0.029	0	Proliferating Microglia	Spc25
0	6.48708	0.645	0.009	0	Proliferating Microglia	Ndc80
0	6.1316	0.63	0.013	0	Proliferating Microglia	Kif15
0	5.37151	0.637	0.02	0	Proliferating Microglia	Kif20b
0	5.30327	0.634	0.019	0	Proliferating Microglia	Knl1
0	6.25742	0.637	0.032	0	Proliferating Microglia	Hist1h2ae
0	4.62458	0.612	0.017	0	Proliferating Microglia	Ckap2l
0	5.37255	0.601	0.014	0	Proliferating Microglia	Ccnb1
0	5.31727	0.601	0.018	0	Proliferating Microglia	Cdc20
0	5.23031	0.601	0.018	0	Proliferating Microglia	Cdkn3
0	5.13796	0.601	0.022	0	Proliferating Microglia	Kif11
0	3.68842	0.612	0.048	0	Proliferating Microglia	Lockd
0	6.24536	0.571	0.007	0	Proliferating Microglia	Plk1
0	5.75624	0.575	0.012	0	Proliferating Microglia	Kif23
0	4.50287	0.586	0.028	0	Proliferating Microglia	Kif4
0	5.43591	0.571	0.014	0	Proliferating Microglia	Bub1b
0	5.78773	0.56	0.011	0	Proliferating Microglia	Dlgap5
0	3.99835	0.586	0.045	0	Proliferating Microglia	Anln
0	6.79622	0.549	0.01	0	Proliferating Microglia	Hist1h2ap
0	7.42364	0.542	0.007	0	Proliferating Microglia	Hist1h2ab
0	5.49105	0.549	0.015	0	Proliferating Microglia	Fbxo5
0	4.1474	0.575	0.042	0	Proliferating Microglia	Cenpp
0	5.29969	0.538	0.014	0	Proliferating Microglia	Sgo2a
0	5.19509	0.538	0.018	0	Proliferating Microglia	Mis18bp1
0	4.34656	0.549	0.03	0	Proliferating Microglia	Kif22
0	4.76085	0.538	0.02	0	Proliferating Microglia	Ect2
0	6.36317	0.524	0.007	0	Proliferating Microglia	Cdca2
0	5.94399	0.527	0.013	0	Proliferating Microglia	Tk1
0	5.86698	0.524	0.011	0	Proliferating Microglia	Aurkb
0	5.8651	0.52	0.007	0	Proliferating Microglia	Pimreg
0	6.94108	0.516	0.005	0	Proliferating Microglia	Neil3
0	6.03377	0.52	0.01	0	Proliferating Microglia	Asf1b
0	6.30552	0.495	0.007	0	Proliferating Microglia	Ccnf
0	4.74863	0.52	0.034	0	Proliferating Microglia	Sdk1
0	6.03948	0.491	0.008	0	Proliferating Microglia	Aurka
0	4.8018	0.498	0.016	0	Proliferating Microglia	Cenpm
0	5.835	0.476	0.009	0	Proliferating Microglia	Rad51ap1
0	5.70482	0.473	0.008	0	Proliferating Microglia	Cep55
0	6.04068	0.465	0.007	0	Proliferating Microglia	Bub1
0	5.78455	0.458	0.008	0	Proliferating Microglia	Kif2c
0	5.12542	0.462	0.016	0	Proliferating Microglia	Brip1
0	4.62434	0.462	0.02	0	Proliferating Microglia	Ncapd2
0	5.37154	0.451	0.011	0	Proliferating Microglia	Kifc1
0	5.44955	0.447	0.009	0	Proliferating Microglia	Kif20a
0	7.8309	0.436	0.002	0	Proliferating Microglia	Hist1h3c
0	5.93043	0.429	0.007	0	Proliferating Microglia	Ncapg
0	4.92788	0.425	0.017	0	Proliferating Microglia	Clspn
0	5.63498	0.414	0.008	0	Proliferating Microglia	Shcbp1
0	6.26933	0.41	0.005	0	Proliferating Microglia	Melk
0	6.31305	0.399	0.005	0	Proliferating Microglia	Esco2
0	4.80781	0.399	0.015	0	Proliferating Microglia	Iqgap3
0	5.92355	0.392	0.009	0	Proliferating Microglia	Hist1h1a
0	5.3659	0.388	0.01	0	Proliferating Microglia	Sgo1
0	6.69638	0.381	0.004	0	Proliferating Microglia	Ska1
0	6.14178	0.37	0.005	0	Proliferating Microglia	Kif18b
0	6.99687	0.359	0.004	0	Proliferating Microglia	Hist1h2an
0	5.16985	0.355	0.01	0	Proliferating Microglia	Cip2a
0	6.46361	0.348	0.004	0	Proliferating Microglia	Ttk
0	4.45157	0.352	0.012	0	Proliferating Microglia	Aspm
0	5.35187	0.337	0.009	0	Proliferating Microglia	Spag5
0	5.9231	0.333	0.006	0	Proliferating Microglia	Prr11
0	6.21177	0.33	0.005	0	Proliferating Microglia	Hist1h3f
0	5.22404	0.326	0.009	0	Proliferating Microglia	E2f8
0	6.16105	0.319	0.005	0	Proliferating Microglia	Hist1h2bn
0	5.08478	0.319	0.01	0	Proliferating Microglia	Hist1h3i
0	5.83192	0.3	0.006	0	Proliferating Microglia	Hist1h2bj
0	8.06028	0.293	0.001	0	Proliferating Microglia	Hist1h3b
0	5.683	0.267	0.004	0	Proliferating Microglia	Depdc1a
0	6.09066	0.267	0.005	0	Proliferating Microglia	Hist2h2bb
0	6.82495	0.264	0.002	0	Proliferating Microglia	Depdc1b
0	5.98047	0.264	0.004	0	Proliferating Microglia	Parpbp
0	5.89801	0.264	0.005	0	Proliferating Microglia	Hist1h2bm
0	7.61971	0.26	0.001	0	Proliferating Microglia	Hist1h2af
0	6.27557	0.249	0.003	0	Proliferating Microglia	Troap
0	6.51099	0.238	0.002	0	Proliferating Microglia	Kif14
0	5.71581	0.234	0.004	0	Proliferating Microglia	Mxd3
0	6.38122	0.205	0.003	0	Proliferating Microglia	Hist1h2bb
0	6.28959	0.201	0.002	0	Proliferating Microglia	Lrr1
2.50229e-305	3.7414	0.634	0.056	4.52289e-301	Proliferating Microglia	Cenpw
7.62979e-295	4.44403	0.516	0.037	1.37909e-290	Proliferating Microglia	Tyms
5.75913e-293	5.21465	0.271	0.008	1.04096e-288	Proliferating Microglia	Kntc1
6.84002e-290	3.79171	0.824	0.115	1.23633e-285	Proliferating Microglia	H2afx
1.59106e-282	6.34053	0.172	0.002	2.87585e-278	Proliferating Microglia	Pif1
2.18862e-282	6.01932	0.201	0.003	3.95593e-278	Proliferating Microglia	Hist1h2ak
2.29108e-282	5.13434	0.278	0.009	4.14112e-278	Proliferating Microglia	Foxm1
1.73334e-281	5.02886	0.579	0.053	3.13301e-277	Proliferating Microglia	Hist2h2ac
1.38733e-276	4.60723	0.322	0.013	2.50759e-272	Proliferating Microglia	Brca1
4.56712e-276	4.62952	0.304	0.011	8.25507e-272	Proliferating Microglia	Stil
5.52877e-276	4.14062	0.546	0.046	9.99325e-272	Proliferating Microglia	Hist1h1d
7.68323e-276	4.68744	0.326	0.013	1.38874e-271	Proliferating Microglia	Spdl1
4.46913e-274	4.31305	0.403	0.023	8.07794e-270	Proliferating Microglia	Ncaph
8.35824e-274	4.5195	0.337	0.015	1.51075e-269	Proliferating Microglia	Cenph
2.56845e-273	6.00695	0.187	0.003	4.64248e-269	Proliferating Microglia	Ska3
1.16052e-271	4.85805	0.297	0.011	2.09764e-267	Proliferating Microglia	Cenpn
1.45627e-270	4.26207	0.414	0.025	2.63222e-266	Proliferating Microglia	Mad2l1
6.84242e-268	3.93603	0.44	0.028	1.23677e-263	Proliferating Microglia	Cenpk
1.27911e-266	5.80781	0.201	0.004	2.31199e-262	Proliferating Microglia	Aunip
6.38236e-262	4.33216	0.355	0.018	1.15361e-257	Proliferating Microglia	Ube2t
1.38458e-261	4.57295	0.498	0.04	2.50263e-257	Proliferating Microglia	Hist1h3e
1.04878e-260	5.56241	0.209	0.004	1.89567e-256	Proliferating Microglia	Cdca5
5.15391e-258	4.32672	0.341	0.016	9.31569e-254	Proliferating Microglia	Rad51
8.63461e-258	4.70161	0.322	0.014	1.56071e-253	Proliferating Microglia	Bora
4.29421e-248	3.74241	0.403	0.025	7.76179e-244	Proliferating Microglia	Nuf2
3.75341e-247	5.62855	0.187	0.004	6.78428e-243	Proliferating Microglia	Cdc25c
3.1289e-246	5.06066	0.223	0.006	5.65549e-242	Proliferating Microglia	Nek2
2.63219e-245	4.30657	0.352	0.019	4.75769e-241	Proliferating Microglia	Zwilch
3.60936e-245	4.16936	0.414	0.028	6.52391e-241	Proliferating Microglia	Ulbp1
6.20751e-242	3.79654	0.516	0.046	1.12201e-237	Proliferating Microglia	Efcab11
3.60914e-237	3.66979	0.531	0.05	6.52351e-233	Proliferating Microglia	Dbf4
2.71347e-236	5.24892	0.209	0.005	4.9046e-232	Proliferating Microglia	Polq
8.16667e-236	6.53544	0.15	0.002	1.47613e-231	Proliferating Microglia	Hist1h2ai
6.18387e-233	4.25367	0.319	0.016	1.11773e-228	Proliferating Microglia	Rrm2
8.13152e-230	4.2995	0.33	0.018	1.46977e-225	Proliferating Microglia	Mastl
9.27694e-229	2.81004	0.476	0.04	1.67681e-224	Proliferating Microglia	Ckap2
3.53345e-222	5.73755	0.172	0.003	6.38672e-218	Proliferating Microglia	Eme1
1.45213e-218	3.44229	0.626	0.079	2.62472e-214	Proliferating Microglia	Gmnn
1.34576e-217	3.25309	0.689	0.097	2.43245e-213	Proliferating Microglia	Diaph3
1.68333e-215	3.93549	0.359	0.023	3.04261e-211	Proliferating Microglia	Mcm5
6.744e-214	5.69771	0.165	0.003	1.21898e-209	Proliferating Microglia	Arhgef39
3.07588e-213	5.28959	0.198	0.006	5.55965e-209	Proliferating Microglia	Cenpi
4.83526e-209	3.96832	0.993	0.415	8.73973e-205	Proliferating Microglia	Hmgb2
5.95755e-206	3.26969	0.996	0.371	1.07683e-201	Proliferating Microglia	Stmn1
1.12778e-205	5.68856	0.158	0.003	2.03846e-201	Proliferating Microglia	Hist1h2bh
1.51661e-205	4.58015	0.234	0.009	2.74128e-201	Proliferating Microglia	Kifc5b
1.01688e-201	3.61736	0.366	0.026	1.83801e-197	Proliferating Microglia	Plk4
1.45053e-196	5.34106	0.176	0.005	2.62183e-192	Proliferating Microglia	BC030867
6.44175e-194	3.2418	0.667	0.104	1.16435e-189	Proliferating Microglia	Rrm1
7.21945e-194	4.68369	0.22	0.008	1.30492e-189	Proliferating Microglia	Trip13
1.68556e-192	5.96075	0.143	0.003	3.04665e-188	Proliferating Microglia	Ticrr
2.34876e-189	4.86239	0.198	0.007	4.24539e-185	Proliferating Microglia	Gen1
1.52449e-188	3.47618	0.465	0.048	2.75552e-184	Proliferating Microglia	Arhgap11a
1.19029e-184	3.91861	0.315	0.021	2.15145e-180	Proliferating Microglia	Kif18a
1.11216e-179	4.41035	0.234	0.011	2.01023e-175	Proliferating Microglia	Espl1
1.78715e-176	4.55729	0.205	0.008	3.23027e-172	Proliferating Microglia	Bard1
4.28574e-176	3.45687	0.465	0.052	7.74647e-172	Proliferating Microglia	Pmf1
5.07257e-176	3.63965	0.374	0.032	9.16867e-172	Proliferating Microglia	Nrm
5.95494e-176	4.55896	0.22	0.01	1.07635e-171	Proliferating Microglia	Gtse1
1.07239e-175	3.50569	0.447	0.048	1.93835e-171	Proliferating Microglia	Reep4
2.90547e-172	2.75797	1	0.801	5.25163e-168	Proliferating Microglia	H2afz
2.56877e-171	3.21313	0.586	0.088	4.64305e-167	Proliferating Microglia	Hjurp
5.00175e-169	2.451	0.938	0.281	9.04067e-165	Proliferating Microglia	Selenoh
8.5953e-169	4.03777	0.286	0.019	1.5536e-164	Proliferating Microglia	Haspin
2.22181e-168	2.79111	0.828	0.205	4.01592e-164	Proliferating Microglia	Tmpo
7.24643e-168	2.60105	0.978	0.413	1.30979e-163	Proliferating Microglia	Ube2s
2.79087e-167	2.79126	0.758	0.158	5.04449e-163	Proliferating Microglia	Fam111a
7.56313e-167	5.04557	0.168	0.005	1.36704e-162	Proliferating Microglia	Mcm10
9.36952e-165	3.64244	0.355	0.031	1.69354e-160	Proliferating Microglia	Rfc5
2.28533e-162	3.03567	0.872	0.259	4.13073e-158	Proliferating Microglia	Smc4
1.51321e-161	5.43858	0.128	0.003	2.73513e-157	Proliferating Microglia	Tedc1
8.14855e-160	4.63498	0.194	0.008	1.47285e-155	Proliferating Microglia	Cdc45
2.09466e-159	3.45623	0.44	0.051	3.7861e-155	Proliferating Microglia	Syce2
3.08265e-159	3.10956	0.579	0.091	5.5719e-155	Proliferating Microglia	Cdkn2d
1.03418e-158	2.98436	0.879	0.279	1.86928e-154	Proliferating Microglia	Tuba1c
1.86479e-158	4.18906	0.238	0.014	3.37061e-154	Proliferating Microglia	Uhrf1
1.66023e-157	4.14955	0.238	0.014	3.00086e-153	Proliferating Microglia	Fignl1
8.57914e-157	4.75911	0.168	0.006	1.55068e-152	Proliferating Microglia	Traip
8.06428e-156	3.50312	0.421	0.048	1.45762e-151	Proliferating Microglia	Fen1
3.997e-153	2.66494	0.985	0.648	7.22457e-149	Proliferating Microglia	Tubb5
3.55425e-150	2.99984	0.476	0.062	6.42431e-146	Proliferating Microglia	Cit
1.22922e-146	4.69894	0.168	0.007	2.22182e-142	Proliferating Microglia	Oip5
2.4565e-143	2.48796	0.78	0.188	4.44012e-139	Proliferating Microglia	Tgfbi
5.73297e-142	3.08963	0.56	0.096	1.03623e-137	Proliferating Microglia	Rad51b
2.15528e-141	4.02266	0.227	0.014	3.89566e-137	Proliferating Microglia	Pole
4.3298e-141	2.26895	0.989	0.718	7.82611e-137	Proliferating Microglia	Tuba1b
5.48779e-141	6.17103	0.095	0.001	9.91917e-137	Proliferating Microglia	Spn
1.2838e-140	5.17875	0.136	0.004	2.32047e-136	Proliferating Microglia	Mtfr2
1.99143e-138	3.09577	0.586	0.108	3.59951e-134	Proliferating Microglia	Lig1
1.41225e-137	3.21939	0.381	0.043	2.55263e-133	Proliferating Microglia	Prim2
2.50442e-137	6.31305	0.088	0.001	4.52673e-133	Proliferating Microglia	Hist1h2ag
2.16707e-136	4.46219	0.179	0.009	3.91699e-132	Proliferating Microglia	Rad54b
3.26782e-133	3.6998	0.297	0.027	5.90658e-129	Proliferating Microglia	Hist1h4c
2.66052e-130	3.55487	0.275	0.023	4.80889e-126	Proliferating Microglia	Cenps
7.88094e-130	2.62427	0.689	0.162	1.42448e-125	Proliferating Microglia	Ezh2
8.27006e-130	2.64586	0.703	0.17	1.49481e-125	Proliferating Microglia	Lsm2
1.04218e-128	3.45365	0.205	0.012	1.88375e-124	Proliferating Microglia	E2f7
1.29137e-127	4.09766	0.201	0.012	2.33416e-123	Proliferating Microglia	Cenpu
1.69955e-127	4.48589	0.179	0.009	3.07194e-123	Proliferating Microglia	Ccne1
7.42889e-127	4.07019	0.201	0.012	1.34277e-122	Proliferating Microglia	Cdc25b
4.24292e-126	5.78698	0.088	0.001	7.66907e-122	Proliferating Microglia	Ankle1
1.83724e-123	3.68446	0.253	0.021	3.32082e-119	Proliferating Microglia	Cenpl
2.59917e-123	1.05023	1	0.998	4.69801e-119	Proliferating Microglia	Ppia
2.39506e-121	3.17731	0.491	0.085	4.32906e-117	Proliferating Microglia	Atad2
1.06518e-119	4.69492	0.132	0.005	1.92531e-115	Proliferating Microglia	Fancd2
1.24476e-119	3.39844	0.282	0.027	2.24991e-115	Proliferating Microglia	Prim1
9.60852e-119	5.00639	0.121	0.004	1.73674e-114	Proliferating Microglia	Exo1
1.52045e-116	3.18279	0.366	0.047	2.74822e-112	Proliferating Microglia	Rbl1
1.43408e-115	3.46035	0.271	0.026	2.5921e-111	Proliferating Microglia	Blm
1.62039e-115	4.58957	0.143	0.006	2.92886e-111	Proliferating Microglia	Pkmyt1
1.17742e-114	2.16222	0.784	0.225	2.12819e-110	Proliferating Microglia	Glipr1
2.85455e-114	4.52085	0.143	0.006	5.15959e-110	Proliferating Microglia	Fanci
1.24365e-111	1.23431	1	0.988	2.24789e-107	Proliferating Microglia	Ptma
1.38773e-111	2.92478	0.399	0.058	2.50832e-107	Proliferating Microglia	Ncapg2
3.16171e-111	3.60127	0.718	0.24	5.7148e-107	Proliferating Microglia	Hist1h4d
1.63559e-110	2.34402	0.641	0.153	2.95632e-106	Proliferating Microglia	Cdkn2c
1.13322e-109	3.15744	0.311	0.036	2.0483e-105	Proliferating Microglia	Mis18a
1.56478e-109	3.17152	0.333	0.042	2.82834e-105	Proliferating Microglia	Gins2
2.45003e-109	4.23828	0.154	0.008	4.42842e-105	Proliferating Microglia	Ercc6l
1.80958e-108	5.66669	0.081	0.001	3.27082e-104	Proliferating Microglia	Hist1h2bk
1.4417e-106	3.57608	0.231	0.02	2.60587e-102	Proliferating Microglia	Poc1a
2.30495e-105	3.09492	0.348	0.047	4.16621e-101	Proliferating Microglia	Ptpn7
7.92348e-105	4.41398	0.128	0.006	1.43217e-100	Proliferating Microglia	Nsl1
1.17066e-104	2.31484	0.586	0.13	2.11596e-100	Proliferating Microglia	Rangap1
6.51141e-104	2.88306	0.381	0.057	1.17694e-99	Proliferating Microglia	Rfc4
1.83543e-103	2.37739	0.557	0.119	3.31754e-99	Proliferating Microglia	Ddx39
2.2752e-103	2.79272	0.44	0.076	4.11242e-99	Proliferating Microglia	Mcm3
4.06104e-101	1.98288	0.908	0.453	7.34032e-97	Proliferating Microglia	Jpt1
2.42272e-100	2.33735	0.615	0.152	4.37906e-96	Proliferating Microglia	Exosc8
3.18053e-100	3.31192	0.718	0.266	5.7488e-96	Proliferating Microglia	Hist1h1e
3.45271e-100	4.41123	0.128	0.006	6.24077e-96	Proliferating Microglia	Fanca
1.15192e-99	3.21169	0.253	0.026	2.0821e-95	Proliferating Microglia	Ccdc18
2.39754e-98	4.74368	0.103	0.004	4.33355e-94	Proliferating Microglia	Rtkn2
2.81884e-97	2.92658	0.403	0.068	5.09506e-93	Proliferating Microglia	Ncapd3
3.12201e-97	2.2521	0.681	0.194	5.64304e-93	Proliferating Microglia	Nt5dc2
1.60966e-96	1.6225	0.967	0.634	2.90946e-92	Proliferating Microglia	Ran
1.88959e-96	3.67999	0.198	0.016	3.41543e-92	Proliferating Microglia	E2f2
1.39198e-95	3.59316	0.216	0.02	2.51601e-91	Proliferating Microglia	Hist1h3d
1.668e-95	2.01875	0.722	0.215	3.01491e-91	Proliferating Microglia	Ifi30
8.91224e-94	3.26695	0.253	0.028	1.61089e-89	Proliferating Microglia	Polh
2.39694e-93	2.27486	0.549	0.127	4.33247e-89	Proliferating Microglia	Cep128
9.86723e-91	2.61261	0.377	0.062	1.7835e-86	Proliferating Microglia	Trim59
1.45625e-90	3.80155	0.165	0.012	2.63218e-86	Proliferating Microglia	Rad54l
1.92403e-90	5.68502	0.07	0.001	3.47768e-86	Proliferating Microglia	Sapcd2
8.97036e-89	3.60851	0.183	0.015	1.62139e-84	Proliferating Microglia	Ddx11
7.1858e-88	1.59329	0.938	0.624	1.29883e-83	Proliferating Microglia	Anp32b
1.90475e-87	2.48279	0.396	0.07	3.44284e-83	Proliferating Microglia	Cenpq
2.0162e-87	0.901306	1	0.998	3.64427e-83	Proliferating Microglia	Actb
2.06582e-87	1.14677	1	0.913	3.73397e-83	Proliferating Microglia	Pfn1
9.31251e-86	2.67502	0.381	0.067	1.68324e-81	Proliferating Microglia	Ska2
1.37259e-85	4.48589	0.106	0.005	2.48095e-81	Proliferating Microglia	Neurl1b
2.46003e-85	2.54682	0.381	0.067	4.4465e-81	Proliferating Microglia	Lin9
1.98153e-84	1.91759	0.824	0.359	3.58162e-80	Proliferating Microglia	Tagln2
9.00717e-84	2.08542	0.582	0.153	1.62805e-79	Proliferating Microglia	AI662270
9.50705e-84	1.53761	0.941	0.422	1.7184e-79	Proliferating Microglia	Coro1a
5.23879e-83	4.33323	0.117	0.006	9.46911e-79	Proliferating Microglia	Ccsap
1.50267e-82	3.42804	0.201	0.02	2.71607e-78	Proliferating Microglia	Pold1
6.09032e-82	3.24614	0.242	0.029	1.10082e-77	Proliferating Microglia	Rcc1
6.09673e-82	4.17555	0.121	0.007	1.10198e-77	Proliferating Microglia	Mybl2
6.5918e-82	2.43658	0.421	0.084	1.19147e-77	Proliferating Microglia	Lbr
5.56245e-81	3.20613	0.26	0.034	1.00541e-76	Proliferating Microglia	Atad5
7.62795e-80	1.49505	0.941	0.488	1.37875e-75	Proliferating Microglia	Psmb8
2.67298e-79	2.65547	0.352	0.061	4.83142e-75	Proliferating Microglia	Haus4
3.24474e-79	2.88212	0.271	0.037	5.86487e-75	Proliferating Microglia	Nmral1
3.566e-79	2.00181	0.663	0.215	6.44555e-75	Proliferating Microglia	Alyref
7.59631e-79	4.11252	0.143	0.01	1.37303e-74	Proliferating Microglia	Ccne2
1.80075e-78	1.43253	0.949	0.436	3.25486e-74	Proliferating Microglia	Fxyd5
3.97595e-78	4.64562	0.099	0.005	7.18652e-74	Proliferating Microglia	Dscc1
6.26414e-78	1.7278	0.799	0.322	1.13224e-73	Proliferating Microglia	Hmgn2
9.61857e-78	1.30243	0.985	0.492	1.73856e-73	Proliferating Microglia	Arhgdib
2.51638e-77	2.76691	0.322	0.054	4.54836e-73	Proliferating Microglia	Gas2l3
2.71534e-77	4.07489	0.125	0.008	4.90798e-73	Proliferating Microglia	Fam83d
8.9104e-77	3.49105	0.179	0.017	1.61055e-72	Proliferating Microglia	Tcf19
9.20573e-77	4.11511	0.117	0.007	1.66394e-72	Proliferating Microglia	Ddias
2.16295e-76	2.16211	0.513	0.128	3.90953e-72	Proliferating Microglia	Nans
9.25434e-76	2.44473	0.41	0.085	1.67272e-71	Proliferating Microglia	Plp2
1.08573e-75	2.97201	0.26	0.036	1.96245e-71	Proliferating Microglia	Dhfr
1.5454e-75	3.73835	0.154	0.013	2.79331e-71	Proliferating Microglia	Hist1h2bg
4.13234e-75	4.65594	0.088	0.004	7.46921e-71	Proliferating Microglia	Chtf18
1.22841e-74	0.895592	0.996	0.939	2.22035e-70	Proliferating Microglia	Ybx1
2.26006e-74	4.07858	0.117	0.007	4.08505e-70	Proliferating Microglia	Hist1h3a
7.20667e-74	0.950853	0.993	0.913	1.30261e-69	Proliferating Microglia	Clic1
7.8524e-74	2.35013	0.418	0.09	1.41932e-69	Proliferating Microglia	Ppih
2.27753e-73	1.70265	0.78	0.308	4.11663e-69	Proliferating Microglia	Lsm5
3.4662e-73	6.1204	0.048	0.001	6.26516e-69	Proliferating Microglia	2010110K18Rik
7.23087e-73	0.926003	1	0.95	1.30698e-68	Proliferating Microglia	Hmgb1
2.90523e-72	2.22434	0.436	0.098	5.2512e-68	Proliferating Microglia	Cdkn2aipnl
3.56054e-72	1.46604	0.894	0.409	6.43567e-68	Proliferating Microglia	Pycard
7.00283e-72	1.67425	0.744	0.273	1.26576e-67	Proliferating Microglia	Milr1
4.94892e-71	1.12909	0.96	0.825	8.94517e-67	Proliferating Microglia	Calm2
8.9411e-71	2.59368	0.3	0.05	1.6161e-66	Proliferating Microglia	Slfn9
9.9415e-70	2.30977	0.355	0.069	1.79693e-65	Proliferating Microglia	Tubb6
1.6518e-69	6.20613	0.044	0.001	2.98563e-65	Proliferating Microglia	Gm20667
2.41179e-69	2.48601	0.396	0.086	4.35931e-65	Proliferating Microglia	Mcm7
2.63607e-69	2.09157	0.557	0.166	4.7647e-65	Proliferating Microglia	Cmc2
3.26404e-69	2.91046	0.245	0.035	5.89974e-65	Proliferating Microglia	Mms22l
7.50622e-69	1.27378	0.956	0.68	1.35675e-64	Proliferating Microglia	H2afv
1.96692e-68	1.99864	0.593	0.188	3.55521e-64	Proliferating Microglia	Eif1ad
2.12556e-68	2.26969	0.396	0.085	3.84195e-64	Proliferating Microglia	G2e3
3.67301e-68	2.07534	0.484	0.124	6.63896e-64	Proliferating Microglia	Cryl1
5.77269e-68	1.63948	0.784	0.353	1.04341e-63	Proliferating Microglia	Banf1
8.39544e-68	1.65141	0.762	0.31	1.51748e-63	Proliferating Microglia	Rad21
1.05097e-67	1.88726	0.689	0.257	1.89963e-63	Proliferating Microglia	Apobec3
2.99242e-67	2.78949	0.253	0.038	5.40881e-63	Proliferating Microglia	Chaf1a
4.97532e-67	2.04003	0.648	0.245	8.99289e-63	Proliferating Microglia	Dctpp1
1.44466e-66	1.40057	0.894	0.499	2.61122e-62	Proliferating Microglia	Cenpx
2.78034e-66	2.39789	0.363	0.075	5.02547e-62	Proliferating Microglia	Haus3
2.88176e-66	2.7798	0.245	0.036	5.20878e-62	Proliferating Microglia	Ndc1
5.33992e-66	2.12027	0.484	0.129	9.6519e-62	Proliferating Microglia	Cenpc1
7.43306e-66	1.7953	0.59	0.181	1.34353e-61	Proliferating Microglia	Samsn1
1.06414e-65	0.879703	1	0.999	1.92344e-61	Proliferating Microglia	Tmsb4x
1.38467e-65	3.28796	0.176	0.019	2.50279e-61	Proliferating Microglia	Zgrf1
1.76901e-65	1.27146	0.908	0.423	3.19748e-61	Proliferating Microglia	Cmtm7
1.83676e-65	3.36196	0.158	0.015	3.31995e-61	Proliferating Microglia	Haus5
2.44905e-65	2.74946	0.289	0.05	4.42666e-61	Proliferating Microglia	Dck
2.53139e-65	2.42182	0.337	0.066	4.57549e-61	Proliferating Microglia	Sass6
3.61592e-65	1.49388	0.835	0.415	6.53577e-61	Proliferating Microglia	Rnaseh2c
5.85255e-65	2.24818	0.363	0.075	1.05785e-60	Proliferating Microglia	Chek2
1.194e-64	0.881817	0.996	0.933	2.15816e-60	Proliferating Microglia	Hint1
1.5995e-64	1.98036	0.524	0.15	2.89109e-60	Proliferating Microglia	Nde1
3.14358e-64	1.82043	0.63	0.22	5.68203e-60	Proliferating Microglia	Sae1
3.62289e-64	1.37572	0.908	0.552	6.54838e-60	Proliferating Microglia	Nucks1
5.28478e-64	1.83631	0.652	0.227	9.55225e-60	Proliferating Microglia	Gatm
1.64969e-63	2.56423	0.297	0.054	2.98181e-59	Proliferating Microglia	Dna2
3.03943e-63	1.0443	1	0.757	5.49377e-59	Proliferating Microglia	Sh3bgrl3
4.21937e-63	1.74319	0.663	0.24	7.62651e-59	Proliferating Microglia	Psmb9
1.1508e-62	4.20996	0.092	0.005	2.08008e-58	Proliferating Microglia	Hist1h2bf
1.81184e-62	1.41985	0.89	0.49	3.27491e-58	Proliferating Microglia	Emp3
5.65554e-62	1.86507	0.531	0.157	1.02224e-57	Proliferating Microglia	Lat2
6.68145e-62	3.05542	0.22	0.031	1.20767e-57	Proliferating Microglia	Kpna2
1.13435e-61	3.21351	0.168	0.019	2.05034e-57	Proliferating Microglia	Wdr62
2.23682e-61	1.14082	0.963	0.649	4.04305e-57	Proliferating Microglia	Tspo
4.06971e-61	2.92663	0.22	0.032	7.356e-57	Proliferating Microglia	Gins1
5.06272e-61	1.9307	0.63	0.231	9.15088e-57	Proliferating Microglia	Igf2bp3
6.12711e-61	1.75638	0.619	0.214	1.10748e-56	Proliferating Microglia	Slamf9
2.1291e-60	2.05054	0.476	0.133	3.84835e-56	Proliferating Microglia	Haus8
3.22676e-60	0.932918	0.993	0.87	5.83237e-56	Proliferating Microglia	Arpc2
6.14046e-60	1.43082	0.799	0.353	1.10989e-55	Proliferating Microglia	Abracl
1.38093e-59	2.32816	0.322	0.065	2.49603e-55	Proliferating Microglia	Alg8
4.15473e-59	1.37141	0.81	0.348	7.50968e-55	Proliferating Microglia	Rac2
4.70488e-58	2.07388	0.469	0.135	8.50407e-54	Proliferating Microglia	Rfwd3
4.77266e-58	2.46307	0.278	0.051	8.62658e-54	Proliferating Microglia	Nup37
5.12157e-58	1.65023	0.608	0.206	9.25724e-54	Proliferating Microglia	Clec12a
6.2177e-58	3.20943	0.158	0.017	1.12385e-53	Proliferating Microglia	Timeless
7.9059e-58	5.41996	0.048	0.001	1.42899e-53	Proliferating Microglia	Hist2h3b
2.07194e-57	5.21994	0.051	0.001	3.74503e-53	Proliferating Microglia	Hist1h4b
2.7163e-57	4.65409	0.062	0.002	4.90972e-53	Proliferating Microglia	Radx
4.49753e-57	3.70087	0.117	0.01	8.12928e-53	Proliferating Microglia	Suv39h2
4.93154e-57	2.02945	0.454	0.127	8.91375e-53	Proliferating Microglia	Dnmt1
1.51446e-56	2.07167	0.432	0.117	2.73738e-52	Proliferating Microglia	Cep192
2.019e-56	2.42408	0.403	0.106	3.64935e-52	Proliferating Microglia	Dut
2.07127e-56	1.4703	0.74	0.321	3.74383e-52	Proliferating Microglia	Anp32e
4.32397e-56	2.13314	0.359	0.083	7.81558e-52	Proliferating Microglia	Crybg3
4.86406e-56	0.592586	1	0.996	8.79179e-52	Proliferating Microglia	Rps19
1.59888e-55	1.20145	0.971	0.863	2.88998e-51	Proliferating Microglia	Arl6ip1
3.29371e-55	0.754012	0.996	0.961	5.95338e-51	Proliferating Microglia	Cfl1
4.08453e-55	2.79165	0.194	0.027	7.38279e-51	Proliferating Microglia	Mcm2
8.12504e-55	0.641457	1	0.989	1.4686e-50	Proliferating Microglia	Rpsa
1.08625e-54	1.1761	0.919	0.645	1.9634e-50	Proliferating Microglia	Snrpb
1.28536e-54	1.6009	0.634	0.236	2.32329e-50	Proliferating Microglia	Selplg
1.76174e-54	4.67562	0.062	0.002	3.18434e-50	Proliferating Microglia	Gm41555
1.77598e-54	2.87182	0.194	0.028	3.21008e-50	Proliferating Microglia	AI504432
2.32564e-54	1.71064	0.674	0.293	4.20359e-50	Proliferating Microglia	Bub3
2.70348e-54	2.23318	0.337	0.076	4.88654e-50	Proliferating Microglia	Hirip3
3.77437e-54	1.94082	0.451	0.128	6.82217e-50	Proliferating Microglia	Vrk1
6.07601e-54	1.44263	0.81	0.44	1.09824e-49	Proliferating Microglia	Hnrnpab
8.32909e-54	2.31195	0.374	0.095	1.50548e-49	Proliferating Microglia	Mcm6
2.7049e-53	1.19694	0.934	0.645	4.8891e-49	Proliferating Microglia	Hnrnpa3
4.609e-53	2.81719	0.209	0.032	8.33078e-49	Proliferating Microglia	Faap24
5.27529e-53	1.81944	0.476	0.142	9.53509e-49	Proliferating Microglia	Morrbid
1.0433e-52	2.44363	0.249	0.045	1.88576e-48	Proliferating Microglia	Slc43a3
3.4933e-52	5.43858	0.04	0.001	6.31414e-48	Proliferating Microglia	Hist1h2bl
3.91667e-52	4.47351	0.066	0.003	7.07938e-48	Proliferating Microglia	Gm2788
3.94267e-52	0.989018	0.996	0.543	7.12638e-48	Proliferating Microglia	Cd52
9.36565e-52	2.44541	0.249	0.046	1.69284e-47	Proliferating Microglia	Wdr76
1.26226e-51	1.00601	0.993	0.501	2.28154e-47	Proliferating Microglia	Ptpn18
1.35192e-51	0.983857	0.989	0.633	2.4436e-47	Proliferating Microglia	Arpc1b
1.4341e-51	0.986303	0.956	0.466	2.59213e-47	Proliferating Microglia	Cd68
1.73168e-51	1.22287	0.795	0.343	3.13001e-47	Proliferating Microglia	Gpr183
1.90473e-51	1.16141	0.905	0.595	3.4428e-47	Proliferating Microglia	Srsf3
2.78388e-51	0.997537	0.963	0.693	5.03187e-47	Proliferating Microglia	Ppp1ca
3.71322e-51	2.49516	0.22	0.037	6.71165e-47	Proliferating Microglia	Hells
3.88351e-51	2.57496	0.223	0.038	7.01945e-47	Proliferating Microglia	Nup43
4.75806e-51	1.11228	0.908	0.431	8.60019e-47	Proliferating Microglia	Mir142hg
9.42956e-51	1.86189	0.454	0.137	1.70439e-46	Proliferating Microglia	Usp1
1.4702e-50	3.31305	0.139	0.016	2.65738e-46	Proliferating Microglia	Hist2h2aa1
2.18682e-50	1.32222	0.832	0.493	3.95267e-46	Proliferating Microglia	Snrpd1
2.24038e-50	1.12806	0.894	0.448	4.04949e-46	Proliferating Microglia	Gusb
4.76933e-50	1.02033	0.941	0.461	8.62056e-46	Proliferating Microglia	Spi1
5.73032e-50	2.22559	0.326	0.077	1.03576e-45	Proliferating Microglia	Rnaseh2b
6.50094e-50	1.09746	0.93	0.462	1.17504e-45	Proliferating Microglia	Pf4
8.44362e-50	1.25784	0.839	0.469	1.52619e-45	Proliferating Microglia	Prelid1
9.83672e-50	1.1899	0.755	0.311	1.77799e-45	Proliferating Microglia	Vav1
1.64113e-49	0.579176	1	0.996	2.96634e-45	Proliferating Microglia	Rps12
2.5517e-49	1.66999	0.59	0.215	4.6122e-45	Proliferating Microglia	AW112010
2.67783e-49	3.08423	0.106	0.009	4.84018e-45	Proliferating Microglia	Sntg1
3.66221e-49	1.45398	0.619	0.233	6.61944e-45	Proliferating Microglia	Lsp1
4.13949e-49	2.27743	0.293	0.064	7.48213e-45	Proliferating Microglia	Jpt2
5.34802e-49	3.03294	0.158	0.02	9.66655e-45	Proliferating Microglia	Wdhd1
5.60505e-49	2.30566	0.26	0.051	1.01311e-44	Proliferating Microglia	Rnf26
5.65437e-49	1.0883	0.835	0.369	1.02203e-44	Proliferating Microglia	Lgals9
9.50163e-49	1.90187	0.443	0.136	1.71742e-44	Proliferating Microglia	Nubp1
1.16796e-48	1.81441	0.429	0.125	2.1111e-44	Proliferating Microglia	Snrnp25
1.5006e-48	0.824556	0.989	0.897	2.71234e-44	Proliferating Microglia	Rps27l
1.58604e-48	3.09945	0.147	0.018	2.86676e-44	Proliferating Microglia	Chaf1b
2.34013e-48	0.566357	1	0.997	4.22978e-44	Proliferating Microglia	Rps24
2.35018e-48	1.29179	0.725	0.31	4.24795e-44	Proliferating Microglia	Arrb2
3.87494e-48	0.568477	1	0.99	7.00396e-44	Proliferating Microglia	Rps5
5.16165e-48	1.50019	0.696	0.314	9.32969e-44	Proliferating Microglia	Raly
1.02738e-47	2.05032	0.326	0.078	1.85698e-43	Proliferating Microglia	Slc29a1
1.49219e-47	1.28477	0.758	0.352	2.69714e-43	Proliferating Microglia	Gmfg
1.94747e-47	1.40106	0.692	0.297	3.52004e-43	Proliferating Microglia	Plcg2
2.28037e-47	1.012	0.945	0.468	4.12176e-43	Proliferating Microglia	Lcp1
2.52406e-47	2.48494	0.231	0.043	4.56224e-43	Proliferating Microglia	Ttf2
2.52925e-47	1.98723	0.355	0.092	4.57162e-43	Proliferating Microglia	Def6
2.88241e-47	1.16747	0.78	0.351	5.20996e-43	Proliferating Microglia	Ptpn6
3.55509e-47	1.34827	0.722	0.333	6.42582e-43	Proliferating Microglia	Anapc5
6.57993e-47	1.6998	0.513	0.18	1.18932e-42	Proliferating Microglia	Uchl5
6.72414e-47	1.31372	0.864	0.558	1.21539e-42	Proliferating Microglia	Dek
6.77856e-47	1.20701	0.773	0.362	1.22522e-42	Proliferating Microglia	Ptgs1
7.05561e-47	2.04978	0.377	0.105	1.2753e-42	Proliferating Microglia	Eri1
7.8228e-47	0.517174	1	0.997	1.41397e-42	Proliferating Microglia	Rps20
8.24463e-47	1.64078	0.509	0.176	1.49022e-42	Proliferating Microglia	Dnajc9
9.28083e-47	2.53624	0.234	0.045	1.67751e-42	Proliferating Microglia	Rpa2
1.24783e-46	1.18582	0.78	0.346	2.25545e-42	Proliferating Microglia	Ikzf1
1.75234e-46	2.44984	0.245	0.049	3.16736e-42	Proliferating Microglia	Aaas
1.77589e-46	2.58868	0.216	0.039	3.20992e-42	Proliferating Microglia	Cgas
1.94818e-46	1.10614	0.923	0.629	3.52133e-42	Proliferating Microglia	Fkbp2
2.48296e-46	0.947699	0.967	0.472	4.48795e-42	Proliferating Microglia	Ms4a6c
5.9794e-46	3.90496	0.084	0.006	1.08078e-41	Proliferating Microglia	Smtn
1.23867e-45	2.05132	0.341	0.088	2.23889e-41	Proliferating Microglia	Abcb1b
1.3254e-45	1.08067	0.945	0.591	2.39566e-41	Proliferating Microglia	Ifi27l2a
1.43881e-45	2.00589	0.344	0.09	2.60064e-41	Proliferating Microglia	Rfc3
1.85573e-45	0.920188	1	0.523	3.35423e-41	Proliferating Microglia	Aif1
1.89993e-45	5.45055	0.037	0.001	3.43413e-41	Proliferating Microglia	Recql4
4.9004e-45	1.88357	0.407	0.122	8.85747e-41	Proliferating Microglia	Clec5a
5.8302e-45	1.29489	0.656	0.272	1.05381e-40	Proliferating Microglia	Srgn
8.94371e-45	1.14848	0.842	0.453	1.61658e-40	Proliferating Microglia	Dock10
1.03304e-44	1.82433	0.418	0.128	1.86722e-40	Proliferating Microglia	Cse1l
1.20278e-44	1.28074	0.714	0.327	2.17402e-40	Proliferating Microglia	Ciao2a
1.51618e-44	1.94866	0.403	0.121	2.7405e-40	Proliferating Microglia	Hist1h2be
1.68923e-44	1.67245	0.407	0.119	3.05329e-40	Proliferating Microglia	Stap1
2.16887e-44	2.30216	0.234	0.046	3.92024e-40	Proliferating Microglia	Gemin6
2.53774e-44	1.00059	0.927	0.59	4.58696e-40	Proliferating Microglia	Pnp
3.15359e-44	1.41516	0.634	0.269	5.70011e-40	Proliferating Microglia	Golm1
3.24379e-44	2.39744	0.245	0.051	5.86315e-40	Proliferating Microglia	Suv39h1
3.60147e-44	1.24449	0.725	0.323	6.50965e-40	Proliferating Microglia	Slfn2
3.66036e-44	1.05521	0.824	0.379	6.6161e-40	Proliferating Microglia	Ms4a6d
6.78568e-44	1.4906	0.681	0.334	1.22651e-39	Proliferating Microglia	Hpf1
7.58691e-44	0.590174	1	0.996	1.37133e-39	Proliferating Microglia	H3f3b
1.03413e-43	1.04539	0.897	0.528	1.86919e-39	Proliferating Microglia	Fam49b
1.55001e-43	4.92603	0.044	0.001	2.80165e-39	Proliferating Microglia	Pkn3
2.99394e-43	0.925597	0.897	0.43	5.41155e-39	Proliferating Microglia	Alox5ap
4.61482e-43	2.34594	0.209	0.038	8.34128e-39	Proliferating Microglia	Cep152
4.9212e-43	2.14904	0.553	0.245	8.89506e-39	Proliferating Microglia	Pcna
5.67369e-43	3.19757	0.121	0.014	1.02552e-38	Proliferating Microglia	Gins3
7.54976e-43	2.88588	0.128	0.015	1.36462e-38	Proliferating Microglia	Hyls1
1.31743e-42	1.51325	0.546	0.207	2.38126e-38	Proliferating Microglia	Pla2g4a
1.43065e-42	1.48078	0.59	0.241	2.5859e-38	Proliferating Microglia	Vrk2
1.47354e-42	2.82872	0.147	0.02	2.66343e-38	Proliferating Microglia	Dtl
7.57469e-42	0.988186	0.828	0.388	1.36913e-37	Proliferating Microglia	Otulinl
8.66342e-42	1.74621	0.535	0.219	1.56591e-37	Proliferating Microglia	Nsd2
9.10798e-42	1.35575	0.652	0.295	1.64627e-37	Proliferating Microglia	Trappc1
1.33752e-41	0.461645	1	0.998	2.41756e-37	Proliferating Microglia	Rps16
1.40283e-41	4.76051	0.048	0.002	2.53561e-37	Proliferating Microglia	4930558J18Rik
1.48281e-41	1.36738	0.799	0.5	2.68017e-37	Proliferating Microglia	Ranbp1
1.82891e-41	1.81333	0.377	0.112	3.30575e-37	Proliferating Microglia	Topbp1
2.75725e-41	2.50959	0.179	0.03	4.98374e-37	Proliferating Microglia	Rad18
3.44999e-41	4.99112	0.04	0.001	6.23586e-37	Proliferating Microglia	Hist1h3g
4.60973e-41	1.96062	0.348	0.099	8.33209e-37	Proliferating Microglia	Cep295
9.39088e-41	2.19043	0.275	0.066	1.6974e-36	Proliferating Microglia	Kif24
1.08557e-40	3.59423	0.081	0.006	1.96217e-36	Proliferating Microglia	Tnfaip8l1
1.71877e-40	0.890559	1	0.552	3.10667e-36	Proliferating Microglia	Fcrls
2.38494e-40	2.40616	0.205	0.039	4.31077e-36	Proliferating Microglia	Tex30
3.08243e-40	2.29315	0.253	0.057	5.57149e-36	Proliferating Microglia	Miip
3.3722e-40	1.10038	0.766	0.371	6.09525e-36	Proliferating Microglia	Cxcl16
3.63986e-40	2.21789	0.245	0.054	6.57905e-36	Proliferating Microglia	Mthfd2
3.92487e-40	1.67062	0.374	0.11	7.0942e-36	Proliferating Microglia	Sh2d1b1
3.99447e-40	1.61399	0.469	0.168	7.22e-36	Proliferating Microglia	Rdm1
6.65025e-40	2.18155	0.282	0.07	1.20203e-35	Proliferating Microglia	Uevld
1.35348e-39	2.57484	0.187	0.034	2.44641e-35	Proliferating Microglia	Nup107
1.48433e-39	0.444954	1	0.997	2.68292e-35	Proliferating Microglia	Rplp2
2.08023e-39	0.80826	1	0.646	3.76002e-35	Proliferating Microglia	Cyba
2.27926e-39	4.20871	0.062	0.004	4.11977e-35	Proliferating Microglia	2610318N02Rik
2.31739e-39	1.04722	0.857	0.551	4.18869e-35	Proliferating Microglia	Rbm3
4.40203e-39	0.450976	1	0.999	7.95667e-35	Proliferating Microglia	Rps8
4.7926e-39	0.663564	0.993	0.927	8.66263e-35	Proliferating Microglia	Gpx1
5.30493e-39	1.2118	0.652	0.29	9.58866e-35	Proliferating Microglia	Hcls1
6.07342e-39	1.4762	0.473	0.167	1.09777e-34	Proliferating Microglia	Elf4
7.32614e-39	0.921134	0.839	0.405	1.3242e-34	Proliferating Microglia	Apbb1ip
1.26327e-38	1.93454	0.319	0.088	2.28336e-34	Proliferating Microglia	BC052040
1.49785e-38	1.63204	0.425	0.143	2.70736e-34	Proliferating Microglia	Acsl5
1.5911e-38	0.775954	0.982	0.825	2.87592e-34	Proliferating Microglia	Lgals1
1.96867e-38	1.83979	0.352	0.104	3.55837e-34	Proliferating Microglia	Gpr84
2.32034e-38	2.63498	0.165	0.028	4.19402e-34	Proliferating Microglia	Nostrin
2.71621e-38	1.84659	0.403	0.134	4.90955e-34	Proliferating Microglia	Terf1
3.76444e-38	2.53714	0.179	0.032	6.80423e-34	Proliferating Microglia	Taf5
4.22518e-38	1.37743	0.568	0.236	7.63701e-34	Proliferating Microglia	Aim2
4.38646e-38	2.15318	0.256	0.061	7.92852e-34	Proliferating Microglia	Myo1g
5.16717e-38	1.61195	0.414	0.138	9.33967e-34	Proliferating Microglia	Alcam
6.28768e-38	4.81055	0.04	0.001	1.1365e-33	Proliferating Microglia	Xkr5
6.48057e-38	1.70754	0.37	0.113	1.17136e-33	Proliferating Microglia	Fkbp5
6.83477e-38	0.998941	0.766	0.363	1.23538e-33	Proliferating Microglia	Fermt3
7.74041e-38	2.2654	0.22	0.047	1.39908e-33	Proliferating Microglia	Zranb3
8.41898e-38	1.30127	0.619	0.264	1.52173e-33	Proliferating Microglia	Mndal
8.93098e-38	2.16905	0.308	0.085	1.61428e-33	Proliferating Microglia	Pola1
1.01226e-37	3.83306	0.066	0.005	1.82966e-33	Proliferating Microglia	Fancb
1.05711e-37	2.94877	0.143	0.022	1.91072e-33	Proliferating Microglia	Impa2
1.20864e-37	1.20055	0.615	0.265	2.18462e-33	Proliferating Microglia	Hck
1.34609e-37	1.20325	0.623	0.264	2.43306e-33	Proliferating Microglia	Itgb2
1.79632e-37	0.704488	0.963	0.844	3.24684e-33	Proliferating Microglia	Snrpg
2.13694e-37	1.18145	0.659	0.302	3.86251e-33	Proliferating Microglia	Twf2
2.41423e-37	1.6164	0.502	0.2	4.36372e-33	Proliferating Microglia	Nasp
2.44049e-37	1.3717	0.505	0.19	4.41119e-33	Proliferating Microglia	Fes
2.6562e-37	3.23382	0.103	0.012	4.80109e-33	Proliferating Microglia	Cdca7l
3.08994e-37	1.87355	0.33	0.095	5.58507e-33	Proliferating Microglia	Arhgap9
3.20135e-37	2.18432	0.245	0.058	5.78643e-33	Proliferating Microglia	Rbmx2
4.95146e-37	1.05702	0.802	0.412	8.94976e-33	Proliferating Microglia	Arhgap15
6.40354e-37	1.59487	0.443	0.158	1.15744e-32	Proliferating Microglia	Timm50
6.69432e-37	1.46277	0.432	0.147	1.21e-32	Proliferating Microglia	Tagap
7.32984e-37	1.60015	0.418	0.141	1.32487e-32	Proliferating Microglia	Larp7
8.84704e-37	2.03579	0.264	0.065	1.5991e-32	Proliferating Microglia	Rttn
1.13408e-36	3.1598	0.103	0.012	2.04986e-32	Proliferating Microglia	BC055324
1.3667e-36	0.912591	0.908	0.597	2.47032e-32	Proliferating Microglia	Tmem14c
1.53184e-36	1.59106	0.498	0.198	2.76881e-32	Proliferating Microglia	Lsm3
1.85714e-36	1.65749	0.355	0.108	3.35679e-32	Proliferating Microglia	Arhgap4
1.87099e-36	1.59234	0.425	0.15	3.38182e-32	Proliferating Microglia	Crip1
2.26181e-36	1.09927	0.641	0.277	4.08822e-32	Proliferating Microglia	Cd48
2.35924e-36	1.68286	0.348	0.104	4.26433e-32	Proliferating Microglia	Cd34
2.61898e-36	0.852678	1	0.575	4.73381e-32	Proliferating Microglia	Fcer1g
3.77367e-36	1.79719	0.33	0.097	6.82091e-32	Proliferating Microglia	Fzr1
4.47266e-36	1.25579	0.564	0.236	8.08433e-32	Proliferating Microglia	Cd72
5.10244e-36	1.52867	0.52	0.219	9.22265e-32	Proliferating Microglia	Dtymk
5.20204e-36	1.1806	0.63	0.275	9.40269e-32	Proliferating Microglia	Klhl6
5.31925e-36	2.41493	0.187	0.036	9.61454e-32	Proliferating Microglia	Dynlt1a
7.52696e-36	0.484753	1	0.989	1.3605e-31	Proliferating Microglia	Rps17
8.58651e-36	1.59929	0.399	0.134	1.55201e-31	Proliferating Microglia	Msr1
8.62838e-36	0.657445	0.996	0.948	1.55958e-31	Proliferating Microglia	Gapdh
9.28835e-36	1.94059	0.304	0.086	1.67887e-31	Proliferating Microglia	Rbbp8
1.05759e-35	1.93077	0.311	0.089	1.9116e-31	Proliferating Microglia	Cep57l1
1.44051e-35	0.439555	1	0.997	2.60372e-31	Proliferating Microglia	Rpl32
1.81792e-35	1.01288	0.696	0.317	3.28588e-31	Proliferating Microglia	Bin2
2.12872e-35	0.743043	0.993	0.677	3.84767e-31	Proliferating Microglia	Grn
2.17385e-35	0.827913	0.769	0.399	3.92923e-31	Proliferating Microglia	Spp1
2.80824e-35	0.726946	0.941	0.52	5.07589e-31	Proliferating Microglia	Ctsc
3.01856e-35	1.72184	0.333	0.1	5.45605e-31	Proliferating Microglia	Map2k3
3.29507e-35	0.842184	0.842	0.405	5.95584e-31	Proliferating Microglia	Cybb
3.55469e-35	0.75831	0.949	0.758	6.4251e-31	Proliferating Microglia	Tpm3
3.58173e-35	0.441418	1	0.996	6.47398e-31	Proliferating Microglia	Rpl39
3.62441e-35	1.08273	0.766	0.431	6.55112e-31	Proliferating Microglia	Lsm6
4.2448e-35	2.07332	0.227	0.052	7.67248e-31	Proliferating Microglia	Evi2
5.62347e-35	3.1036	0.132	0.02	1.01644e-30	Proliferating Microglia	Zcwpw1
6.14567e-35	2.25966	0.212	0.047	1.11083e-30	Proliferating Microglia	Cdca4
6.93181e-35	1.05412	0.788	0.455	1.25292e-30	Proliferating Microglia	Hnrnpa1
8.83458e-35	0.867144	0.802	0.395	1.59685e-30	Proliferating Microglia	Ptprc
1.09575e-34	0.862997	0.839	0.416	1.98057e-30	Proliferating Microglia	Pld4
1.20096e-34	1.35459	0.549	0.236	2.17073e-30	Proliferating Microglia	Ubald2
1.39374e-34	0.851347	0.908	0.489	2.51918e-30	Proliferating Microglia	Ly6e
1.42279e-34	0.679799	0.989	0.803	2.57169e-30	Proliferating Microglia	Cotl1
2.00415e-34	0.51683	1	0.98	3.62249e-30	Proliferating Microglia	Rpl12
2.14083e-34	0.958255	0.89	0.539	3.86955e-30	Proliferating Microglia	Elmo1
2.77953e-34	1.33597	0.575	0.264	5.024e-30	Proliferating Microglia	Cbfb
2.78974e-34	1.97969	0.278	0.076	5.04245e-30	Proliferating Microglia	Haus1
4.43265e-34	1.93781	0.278	0.076	8.01201e-30	Proliferating Microglia	Sun2
7.486e-34	4.57608	0.04	0.002	1.3531e-29	Proliferating Microglia	Matn1
8.29692e-34	0.843604	0.916	0.689	1.49967e-29	Proliferating Microglia	Arpp19
8.30927e-34	3.49676	0.077	0.007	1.5019e-29	Proliferating Microglia	Cdc7
1.1021e-33	1.4684	0.469	0.182	1.99205e-29	Proliferating Microglia	Igsf6
1.12504e-33	2.32225	0.19	0.04	2.03352e-29	Proliferating Microglia	Sh2d3c
1.3096e-33	1.1266	0.608	0.267	2.36711e-29	Proliferating Microglia	Nrros
1.44186e-33	1.21622	0.571	0.246	2.60616e-29	Proliferating Microglia	Chn2
1.58707e-33	0.508104	1	0.972	2.86863e-29	Proliferating Microglia	Oaz1
1.76009e-33	1.97492	0.205	0.045	3.18136e-29	Proliferating Microglia	Bcl2a1a
1.79228e-33	2.22559	0.205	0.045	3.23954e-29	Proliferating Microglia	Skp2
1.974e-33	0.847973	0.777	0.38	3.568e-29	Proliferating Microglia	Prkcb
2.0485e-33	0.937225	0.674	0.304	3.70266e-29	Proliferating Microglia	Cd180
2.49205e-33	1.13819	0.711	0.398	4.50439e-29	Proliferating Microglia	Lsm4
3.04085e-33	2.97066	0.099	0.012	5.49634e-29	Proliferating Microglia	Mcm8
3.08662e-33	0.73561	0.985	0.754	5.57906e-29	Proliferating Microglia	Ctsz
3.51694e-33	1.65008	0.377	0.128	6.35686e-29	Proliferating Microglia	Tmem109
3.63224e-33	2.45706	0.165	0.031	6.56528e-29	Proliferating Microglia	Brca2
3.88763e-33	1.00154	0.667	0.303	7.02689e-29	Proliferating Microglia	Ncf2
4.79577e-33	1.65594	0.385	0.133	8.66835e-29	Proliferating Microglia	Sh3bgrl2
7.25168e-33	2.29376	0.205	0.046	1.31074e-28	Proliferating Microglia	Cenpj
7.64355e-33	2.47243	0.165	0.031	1.38157e-28	Proliferating Microglia	Gm10282
7.78459e-33	1.81441	0.311	0.094	1.40706e-28	Proliferating Microglia	Mtmr14
8.43414e-33	1.8964	0.267	0.072	1.52447e-28	Proliferating Microglia	Coro2a
9.40318e-33	1.63596	0.355	0.116	1.69963e-28	Proliferating Microglia	Fmnl1
1.08817e-32	2.42885	0.161	0.03	1.96687e-28	Proliferating Microglia	Nfatc2ip
1.23711e-32	0.71119	0.993	0.537	2.23608e-28	Proliferating Microglia	Cx3cr1
1.44754e-32	1.45321	0.495	0.208	2.61643e-28	Proliferating Microglia	Sap30
1.48688e-32	4.68502	0.037	0.001	2.68753e-28	Proliferating Microglia	Gm20628
2.0508e-32	1.80752	0.286	0.081	3.70681e-28	Proliferating Microglia	Tubg1
2.90968e-32	1.93208	0.253	0.066	5.25924e-28	Proliferating Microglia	Runx3
3.11472e-32	1.64421	0.392	0.14	5.62985e-28	Proliferating Microglia	Tipin
3.28827e-32	0.967069	0.81	0.464	5.94355e-28	Proliferating Microglia	Tgfbr1
3.3948e-32	1.15862	0.59	0.263	6.13609e-28	Proliferating Microglia	Tgfb1
3.89761e-32	0.863286	0.868	0.568	7.04493e-28	Proliferating Microglia	Prdx4
3.91926e-32	0.863846	0.864	0.532	7.08406e-28	Proliferating Microglia	Ostf1
3.99982e-32	0.702811	0.96	0.506	7.22968e-28	Proliferating Microglia	Ly86
4.19656e-32	1.41538	0.469	0.187	7.58529e-28	Proliferating Microglia	Srrt
4.22822e-32	0.402979	1	0.996	7.6425e-28	Proliferating Microglia	Rps15a
4.6423e-32	2.22424	0.201	0.045	8.39096e-28	Proliferating Microglia	Gpsm2
5.80836e-32	1.24094	0.465	0.182	1.04986e-27	Proliferating Microglia	Igfbp4
6.11659e-32	1.61075	0.359	0.12	1.10557e-27	Proliferating Microglia	Tifab
6.29501e-32	1.05045	0.733	0.407	1.13782e-27	Proliferating Microglia	Mrpl57
6.73083e-32	0.495199	1	0.999	1.2166e-27	Proliferating Microglia	Fau
6.94898e-32	1.30433	0.615	0.318	1.25603e-27	Proliferating Microglia	Ssna1
8.6868e-32	1.29068	0.505	0.207	1.57014e-27	Proliferating Microglia	Gmip
1.01031e-31	1.96727	0.264	0.073	1.82613e-27	Proliferating Microglia	Fam110a
1.11922e-31	0.70969	0.978	0.644	2.023e-27	Proliferating Microglia	Lgmn
1.13577e-31	0.873806	0.751	0.367	2.0529e-27	Proliferating Microglia	Cd53
1.19714e-31	1.5462	0.348	0.114	2.16383e-27	Proliferating Microglia	Phf11b
1.20314e-31	1.10417	0.659	0.317	2.17467e-27	Proliferating Microglia	4933406I18Rik
1.22707e-31	0.709885	0.971	0.703	2.21793e-27	Proliferating Microglia	Serinc3
1.29123e-31	1.2452	0.502	0.205	2.3339e-27	Proliferating Microglia	Sdf2l1
1.56939e-31	2.05671	0.168	0.033	2.83666e-27	Proliferating Microglia	AA467197
1.80977e-31	0.6793	0.938	0.51	3.27116e-27	Proliferating Microglia	Mef2c
2.36678e-31	1.87564	0.275	0.078	4.27796e-27	Proliferating Microglia	Nup205
2.99515e-31	1.32914	0.469	0.188	5.41374e-27	Proliferating Microglia	Ncf4
3.2967e-31	0.537855	0.982	0.85	5.95878e-27	Proliferating Microglia	Txn1
3.44388e-31	0.803766	0.923	0.673	6.2248e-27	Proliferating Microglia	Actr3
4.94316e-31	1.23707	0.473	0.187	8.93476e-27	Proliferating Microglia	Sp100
5.12767e-31	3.05929	0.092	0.011	9.26827e-27	Proliferating Microglia	Bik
6.21606e-31	1.2968	0.451	0.172	1.12355e-26	Proliferating Microglia	Tnfrsf13b
6.27456e-31	0.678737	0.989	0.686	1.13413e-26	Proliferating Microglia	Bst2
6.74233e-31	1.20937	0.579	0.273	1.21868e-26	Proliferating Microglia	Grk2
6.75e-31	0.709848	1	0.66	1.22006e-26	Proliferating Microglia	Hexb
7.25583e-31	1.8953	0.271	0.077	1.31149e-26	Proliferating Microglia	Ppil1
8.11458e-31	1.0265	0.619	0.279	1.46671e-26	Proliferating Microglia	Epsti1
8.72879e-31	0.673311	0.912	0.475	1.57773e-26	Proliferating Microglia	Lst1
8.97728e-31	1.68677	0.337	0.112	1.62264e-26	Proliferating Microglia	Mad1l1
9.45916e-31	1.25432	0.505	0.214	1.70974e-26	Proliferating Microglia	Zc3hav1
1.15134e-30	1.37691	0.465	0.19	2.08105e-26	Proliferating Microglia	Baz1a
1.19975e-30	0.703528	0.938	0.515	2.16854e-26	Proliferating Microglia	Apobec1
1.32516e-30	0.988662	0.674	0.334	2.39522e-26	Proliferating Microglia	Pde3b
1.32702e-30	0.651249	0.974	0.507	2.39858e-26	Proliferating Microglia	Fyb
1.39939e-30	0.830743	0.751	0.375	2.5294e-26	Proliferating Microglia	Pou2f2
1.49219e-30	0.396164	1	0.998	2.69713e-26	Proliferating Microglia	Rpl35a
1.59693e-30	0.818097	0.729	0.349	2.88646e-26	Proliferating Microglia	Fcgr1
1.6459e-30	1.33417	0.498	0.215	2.97496e-26	Proliferating Microglia	Hspa14
1.67142e-30	0.804101	0.868	0.51	3.0211e-26	Proliferating Microglia	Tnfaip8
2.14408e-30	3.2791	0.073	0.007	3.87542e-26	Proliferating Microglia	2810408I11Rik
2.29677e-30	1.63965	0.194	0.044	4.15141e-26	Proliferating Microglia	Eldr
3.14319e-30	1.83827	0.278	0.082	5.68132e-26	Proliferating Microglia	Rnaseh2a
3.71277e-30	1.4535	0.454	0.187	6.71083e-26	Proliferating Microglia	Rfc2
4.50233e-30	1.35474	0.432	0.166	8.13796e-26	Proliferating Microglia	Dok3
5.58325e-30	2.777	0.114	0.017	1.00917e-25	Proliferating Microglia	Ap1s3
5.62628e-30	1.19796	0.564	0.261	1.01695e-25	Proliferating Microglia	Gtf2h2
5.90687e-30	0.493193	1	0.962	1.06767e-25	Proliferating Microglia	Rack1
6.91522e-30	0.940156	0.685	0.34	1.24993e-25	Proliferating Microglia	Tmem119
8.41699e-30	2.41075	0.147	0.027	1.52137e-25	Proliferating Microglia	Rexo5
8.67241e-30	1.97374	0.22	0.055	1.56754e-25	Proliferating Microglia	Dennd2c
8.80652e-30	1.53096	0.513	0.236	1.59178e-25	Proliferating Microglia	Fn1
9.14454e-30	1.4488	0.418	0.16	1.65288e-25	Proliferating Microglia	Gm42047
9.69056e-30	0.965005	0.799	0.52	1.75157e-25	Proliferating Microglia	Mrpl51
1.13503e-29	1.64371	0.326	0.108	2.05157e-25	Proliferating Microglia	Dynlt1f
1.14183e-29	1.67528	0.385	0.144	2.06386e-25	Proliferating Microglia	1700025G04Rik
1.22117e-29	2.75335	0.132	0.023	2.20727e-25	Proliferating Microglia	Rap1gap2
1.33081e-29	1.51938	0.458	0.195	2.40544e-25	Proliferating Microglia	Med30
1.42723e-29	0.45021	1	0.992	2.57972e-25	Proliferating Microglia	Rps26
1.42837e-29	1.03234	0.575	0.256	2.58179e-25	Proliferating Microglia	Lcp2
1.44791e-29	0.800178	0.912	0.706	2.6171e-25	Proliferating Microglia	Rac1
1.60266e-29	1.65619	0.33	0.111	2.8968e-25	Proliferating Microglia	Pcnt
2.45325e-29	1.57452	0.388	0.145	4.43425e-25	Proliferating Microglia	Tes
3.08454e-29	1.1633	0.498	0.206	5.5753e-25	Proliferating Microglia	Cyp4f18
3.49701e-29	0.781668	0.824	0.45	6.32084e-25	Proliferating Microglia	Ntpcr
3.66801e-29	1.02434	0.626	0.296	6.62993e-25	Proliferating Microglia	Gpsm3
3.71463e-29	1.4391	0.396	0.148	6.7142e-25	Proliferating Microglia	Rgs19
3.79311e-29	1.08869	0.674	0.375	6.85604e-25	Proliferating Microglia	Arsb
3.93888e-29	0.659976	0.897	0.455	7.11953e-25	Proliferating Microglia	Gngt2
4.38588e-29	0.854533	0.817	0.517	7.92748e-25	Proliferating Microglia	Sec11c
4.7503e-29	2.03101	0.198	0.047	8.58616e-25	Proliferating Microglia	Pradc1
5.5116e-29	0.959232	0.758	0.464	9.96221e-25	Proliferating Microglia	Rpn2
5.85468e-29	0.405602	1	0.994	1.05823e-24	Proliferating Microglia	Rps28
6.13386e-29	0.673624	0.85	0.448	1.1087e-24	Proliferating Microglia	Dock8
7.4044e-29	1.7295	0.282	0.086	1.33834e-24	Proliferating Microglia	Mcph1
7.55612e-29	2.66755	0.121	0.02	1.36577e-24	Proliferating Microglia	Lsm11
8.27164e-29	0.696204	0.905	0.51	1.4951e-24	Proliferating Microglia	Lyn
9.02553e-29	0.87861	0.762	0.412	1.63136e-24	Proliferating Microglia	Bin1
1.04199e-28	3.43169	0.066	0.006	1.8834e-24	Proliferating Microglia	Tube1
1.14685e-28	1.26747	0.546	0.261	2.07293e-24	Proliferating Microglia	Cdk19
1.2674e-28	0.374854	1	0.995	2.29083e-24	Proliferating Microglia	Rps15
1.65058e-28	0.496959	1	0.921	2.98343e-24	Proliferating Microglia	Atox1
1.76015e-28	2.5837	0.128	0.022	3.18148e-24	Proliferating Microglia	Palb2
1.81188e-28	1.62108	0.311	0.102	3.27497e-24	Proliferating Microglia	Pdik1l
1.81928e-28	0.506112	1	0.926	3.28835e-24	Proliferating Microglia	Clta
1.97084e-28	0.75417	0.919	0.718	3.56229e-24	Proliferating Microglia	Eif5a
2.02471e-28	1.12879	0.553	0.251	3.65966e-24	Proliferating Microglia	Arhgap30
2.02954e-28	1.53795	0.363	0.131	3.66839e-24	Proliferating Microglia	Hmgn5
2.26581e-28	1.27113	0.484	0.206	4.09546e-24	Proliferating Microglia	Pih1d1
2.36306e-28	1.06253	0.678	0.386	4.27123e-24	Proliferating Microglia	Ppp1cc
2.5144e-28	2.53105	0.136	0.025	4.54477e-24	Proliferating Microglia	Dsn1
2.93208e-28	1.66187	0.33	0.114	5.29974e-24	Proliferating Microglia	Orc6
3.31551e-28	0.842609	0.744	0.393	5.99279e-24	Proliferating Microglia	AU020206
3.50942e-28	1.4728	0.326	0.109	6.34328e-24	Proliferating Microglia	Rasal3
3.88711e-28	0.854738	0.714	0.36	7.02595e-24	Proliferating Microglia	Gpr65
4.99848e-28	1.65053	0.289	0.091	9.03476e-24	Proliferating Microglia	Trim47
5.23018e-28	0.785234	0.788	0.418	9.45354e-24	Proliferating Microglia	Mafb
6.74146e-28	4.50569	0.037	0.002	1.21852e-23	Proliferating Microglia	Hist2h2ab
6.78899e-28	3.14312	0.077	0.009	1.22711e-23	Proliferating Microglia	4930579G24Rik
7.4107e-28	1.26715	0.465	0.195	1.33948e-23	Proliferating Microglia	Sp110
7.4642e-28	2.26618	0.168	0.037	1.34915e-23	Proliferating Microglia	Tmem144
1.23798e-27	0.64161	0.949	0.809	2.23765e-23	Proliferating Microglia	Hmgn1
1.33453e-27	1.14405	0.491	0.209	2.41216e-23	Proliferating Microglia	Lpxn
1.42826e-27	0.908308	0.762	0.442	2.58157e-23	Proliferating Microglia	Pip4k2a
1.51936e-27	3.51787	0.059	0.005	2.74624e-23	Proliferating Microglia	Gm12609
1.57637e-27	1.85854	0.256	0.076	2.84929e-23	Proliferating Microglia	Sgf29
1.6557e-27	1.21121	0.436	0.174	2.99267e-23	Proliferating Microglia	Gna15
1.79404e-27	0.961664	0.582	0.268	3.24273e-23	Proliferating Microglia	F11r
1.83335e-27	1.44673	0.363	0.132	3.31377e-23	Proliferating Microglia	Soga1
1.9103e-27	1.97881	0.227	0.062	3.45288e-23	Proliferating Microglia	Nup62
2.16765e-27	1.26866	0.432	0.173	3.91804e-23	Proliferating Microglia	Was
2.21278e-27	1.02577	0.692	0.402	3.9996e-23	Proliferating Microglia	Anapc11
2.33013e-27	0.530111	0.989	0.909	4.21172e-23	Proliferating Microglia	Tma7
2.45462e-27	2.31305	0.147	0.029	4.43673e-23	Proliferating Microglia	Dnph1
2.69704e-27	0.904996	0.678	0.341	4.87491e-23	Proliferating Microglia	Rbm47
3.01684e-27	1.15492	0.689	0.407	5.45294e-23	Proliferating Microglia	Hist1h1c
3.01939e-27	1.74203	0.256	0.076	5.45754e-23	Proliferating Microglia	Rinl
3.09984e-27	1.3111	0.41	0.161	5.60296e-23	Proliferating Microglia	Sp140
4.02206e-27	0.561663	1	0.909	7.26987e-23	Proliferating Microglia	B2m
4.06836e-27	1.00646	0.498	0.209	7.35355e-23	Proliferating Microglia	Irf5
4.54219e-27	1.14062	0.696	0.409	8.21002e-23	Proliferating Microglia	Smc1a
4.65245e-27	1.73958	0.271	0.084	8.40931e-23	Proliferating Microglia	Slc25a10
5.25219e-27	0.404264	1	0.992	9.49333e-23	Proliferating Microglia	Rps3
5.29254e-27	1.15996	0.498	0.218	9.56627e-23	Proliferating Microglia	Map3k5
5.37883e-27	1.57608	0.326	0.114	9.72223e-23	Proliferating Microglia	Tap1
5.44363e-27	2.71982	0.103	0.016	9.83936e-23	Proliferating Microglia	Gm16576
5.49736e-27	0.520497	0.985	0.92	9.93648e-23	Proliferating Microglia	Rpl35
5.788e-27	1.21282	0.432	0.172	1.04618e-22	Proliferating Microglia	Pik3cg
5.88986e-27	0.583985	0.971	0.835	1.06459e-22	Proliferating Microglia	Arpc3
5.93166e-27	1.36988	0.429	0.177	1.07215e-22	Proliferating Microglia	Ubl4a
6.49856e-27	4.14312	0.04	0.002	1.17462e-22	Proliferating Microglia	Hist1h2ad
6.56701e-27	4.31305	0.037	0.002	1.18699e-22	Proliferating Microglia	Hist1h4n
6.83884e-27	0.838928	0.674	0.334	1.23612e-22	Proliferating Microglia	Tnfrsf11a
6.97221e-27	1.68957	0.256	0.076	1.26023e-22	Proliferating Microglia	I830077J02Rik
7.34576e-27	1.80998	0.238	0.068	1.32775e-22	Proliferating Microglia	Lonrf3
7.39878e-27	0.979766	0.733	0.445	1.33733e-22	Proliferating Microglia	Iqgap1
7.89819e-27	0.93068	0.78	0.499	1.4276e-22	Proliferating Microglia	Ywhah
8.07001e-27	0.632595	0.886	0.462	1.45865e-22	Proliferating Microglia	Inpp5d
1.01341e-26	2.93667	0.088	0.012	1.83173e-22	Proliferating Microglia	Ccdc69
1.13222e-26	1.31894	0.425	0.174	2.04648e-22	Proliferating Microglia	Elovl1
1.18423e-26	0.44399	1	0.976	2.1405e-22	Proliferating Microglia	Rpl29
1.23006e-26	0.986812	0.733	0.465	2.22333e-22	Proliferating Microglia	Mrpl42
1.24654e-26	1.16845	0.52	0.24	2.25311e-22	Proliferating Microglia	Colgalt1
1.27585e-26	1.09192	0.678	0.403	2.3061e-22	Proliferating Microglia	Srsf7
1.34992e-26	1.40235	0.326	0.112	2.43998e-22	Proliferating Microglia	Pilra
1.36e-26	0.937024	0.674	0.355	2.45821e-22	Proliferating Microglia	Ankrd44
1.37538e-26	1.19742	0.476	0.207	2.486e-22	Proliferating Microglia	Vav3
1.3855e-26	0.942691	0.714	0.418	2.5043e-22	Proliferating Microglia	Tpm4
1.99318e-26	0.350338	1	0.997	3.60267e-22	Proliferating Microglia	Rpl28
2.14189e-26	0.758972	0.773	0.423	3.87146e-22	Proliferating Microglia	Plekho1
2.42676e-26	1.46713	0.509	0.23	4.38637e-22	Proliferating Microglia	Apoc2
2.69622e-26	1.17217	0.44	0.18	4.87343e-22	Proliferating Microglia	Cfp
3.8184e-26	0.627583	0.96	0.829	6.90175e-22	Proliferating Microglia	Ssr4
3.86182e-26	1.88563	0.209	0.055	6.98023e-22	Proliferating Microglia	Tdp1
4.06326e-26	0.588132	0.985	0.515	7.34434e-22	Proliferating Microglia	Csf1r
4.34169e-26	0.753177	1	0.639	7.8476e-22	Proliferating Microglia	C1qa
4.57611e-26	0.390438	1	0.99	8.27133e-22	Proliferating Microglia	Rps25
5.24957e-26	0.591479	0.927	0.556	9.48859e-22	Proliferating Microglia	Pmepa1
5.91661e-26	1.43712	0.421	0.181	1.06943e-21	Proliferating Microglia	Nop56
6.02486e-26	1.4329	0.436	0.191	1.08899e-21	Proliferating Microglia	Hat1
6.36116e-26	1.2635	0.451	0.194	1.14978e-21	Proliferating Microglia	Edem1
6.90826e-26	0.861739	0.7	0.372	1.24867e-21	Proliferating Microglia	Wipf1
7.18274e-26	1.36403	0.344	0.125	1.29828e-21	Proliferating Microglia	Cysltr1
8.16526e-26	0.992986	0.63	0.33	1.47587e-21	Proliferating Microglia	Cxcl14
9.22291e-26	1.77962	0.249	0.075	1.66704e-21	Proliferating Microglia	Cep85
9.7369e-26	1.40537	0.366	0.14	1.75995e-21	Proliferating Microglia	Csf2ra
1.08215e-25	1.035	0.553	0.262	1.95598e-21	Proliferating Microglia	Tm6sf1
1.1146e-25	0.569934	0.996	0.533	2.01464e-21	Proliferating Microglia	Trem2
1.14429e-25	0.94584	0.685	0.379	2.06831e-21	Proliferating Microglia	Commd8
1.16709e-25	0.375798	1	0.996	2.10952e-21	Proliferating Microglia	Rps18
1.39297e-25	1.33602	0.454	0.203	2.5178e-21	Proliferating Microglia	Rps6ka5
1.54855e-25	1.31766	0.421	0.177	2.79901e-21	Proliferating Microglia	Ncaph2
1.61452e-25	0.54318	0.945	0.49	2.91824e-21	Proliferating Microglia	Adgre1
1.78729e-25	3.11665	0.077	0.01	3.23053e-21	Proliferating Microglia	Chek1
2.01543e-25	1.04821	0.619	0.337	3.6429e-21	Proliferating Microglia	Osgep
2.05519e-25	1.89982	0.22	0.062	3.71476e-21	Proliferating Microglia	Kcnn4
2.09863e-25	2.93959	0.077	0.01	3.79327e-21	Proliferating Microglia	Gm12811
2.14885e-25	1.67933	0.264	0.083	3.88405e-21	Proliferating Microglia	Rassf5
2.19013e-25	1.79684	0.238	0.07	3.95867e-21	Proliferating Microglia	Fgl2
3.13631e-25	0.826885	0.762	0.447	5.66888e-21	Proliferating Microglia	Ptbp3
3.40255e-25	1.81367	0.22	0.062	6.15011e-21	Proliferating Microglia	C130050O18Rik
4.03495e-25	1.09816	0.487	0.216	7.29317e-21	Proliferating Microglia	Plcl2
4.09392e-25	0.310951	1	0.999	7.39977e-21	Proliferating Microglia	Rplp1
4.32322e-25	0.782819	0.846	0.596	7.81421e-21	Proliferating Microglia	Rab5if
4.359e-25	3.19757	0.07	0.008	7.87889e-21	Proliferating Microglia	Sema6b
4.48918e-25	0.645307	0.996	0.53	8.1142e-21	Proliferating Microglia	Laptm5
4.73292e-25	0.736713	0.879	0.674	8.55475e-21	Proliferating Microglia	Lamtor1
4.80613e-25	1.31305	0.399	0.162	8.68708e-21	Proliferating Microglia	Fry
5.20782e-25	1.16067	0.502	0.235	9.41313e-21	Proliferating Microglia	Aarsd1
5.27677e-25	1.09897	0.597	0.322	9.53776e-21	Proliferating Microglia	Lcorl
5.48372e-25	1.4362	0.352	0.134	9.91183e-21	Proliferating Microglia	Ccdc115
5.77983e-25	0.991394	0.645	0.361	1.0447e-20	Proliferating Microglia	Akr1b3
6.10848e-25	0.778156	1	0.613	1.10411e-20	Proliferating Microglia	C1qb
6.65727e-25	1.1744	0.465	0.204	1.2033e-20	Proliferating Microglia	Pon3
8.54287e-25	0.691062	1	0.568	1.54412e-20	Proliferating Microglia	Ctss
8.78468e-25	0.569312	0.967	0.836	1.58783e-20	Proliferating Microglia	Hnrnpa2b1
9.31391e-25	0.685448	0.824	0.492	1.68349e-20	Proliferating Microglia	Tpd52
9.36396e-25	1.21243	0.484	0.224	1.69254e-20	Proliferating Microglia	Ak2
1.00819e-24	0.459645	1	0.998	1.82231e-20	Proliferating Microglia	Rps29
1.00891e-24	0.958751	0.656	0.361	1.8236e-20	Proliferating Microglia	G3bp1
1.01338e-24	3.46061	0.059	0.006	1.83169e-20	Proliferating Microglia	Hist1h2br
1.03922e-24	0.764696	0.846	0.553	1.87838e-20	Proliferating Microglia	Grb2
1.14309e-24	1.16914	0.436	0.183	2.06614e-20	Proliferating Microglia	Man2a1
1.29237e-24	0.870887	0.744	0.454	2.33595e-20	Proliferating Microglia	Syngr1
1.61684e-24	0.456469	0.993	0.952	2.92243e-20	Proliferating Microglia	Rpl31
1.7185e-24	1.31634	0.41	0.171	3.1062e-20	Proliferating Microglia	Brip1os
1.74211e-24	1.8243	0.209	0.058	3.14886e-20	Proliferating Microglia	Wee1
1.78885e-24	0.96914	0.527	0.244	3.23334e-20	Proliferating Microglia	Rapgef5
1.95337e-24	0.768288	0.85	0.607	3.53071e-20	Proliferating Microglia	Arhgdia
1.97167e-24	1.43858	0.326	0.119	3.56379e-20	Proliferating Microglia	Dcps
2.04457e-24	1.15636	0.634	0.371	3.69557e-20	Proliferating Microglia	Smchd1
2.16751e-24	1.94798	0.183	0.047	3.91777e-20	Proliferating Microglia	Adam3
2.38305e-24	3.79367	0.048	0.004	4.30736e-20	Proliferating Microglia	Hist1h4k
2.43707e-24	0.572141	0.974	0.901	4.405e-20	Proliferating Microglia	Cox7a2
2.83581e-24	0.58865	0.872	0.461	5.12573e-20	Proliferating Microglia	Bcl2a1b
3.01965e-24	1.5441	0.278	0.093	5.45802e-20	Proliferating Microglia	5430427O19Rik
3.36507e-24	2.07121	0.168	0.041	6.08236e-20	Proliferating Microglia	Cenpt
3.89112e-24	1.69246	0.26	0.084	7.0332e-20	Proliferating Microglia	Gle1
4.0419e-24	1.44296	0.3	0.105	7.30574e-20	Proliferating Microglia	Raet1e
4.18916e-24	2.04512	0.165	0.039	7.5719e-20	Proliferating Microglia	Nlrp1a
4.28571e-24	0.617712	0.802	0.419	7.74642e-20	Proliferating Microglia	Hpgds
4.48068e-24	0.371306	1	0.995	8.09882e-20	Proliferating Microglia	Rpl8
4.76211e-24	0.76029	0.674	0.348	8.60752e-20	Proliferating Microglia	Ubash3b
5.34431e-24	0.84525	0.674	0.36	9.65984e-20	Proliferating Microglia	Lair1
5.48482e-24	0.840382	0.813	0.538	9.91381e-20	Proliferating Microglia	Actr2
5.56586e-24	1.30073	0.33	0.121	1.00603e-19	Proliferating Microglia	2610203C22Rik
5.61048e-24	0.881189	0.762	0.505	1.01409e-19	Proliferating Microglia	Ube2i
5.82932e-24	0.345465	1	0.998	1.05365e-19	Proliferating Microglia	Rps27a
6.55059e-24	1.36969	0.37	0.147	1.18402e-19	Proliferating Microglia	Manba
6.79422e-24	0.33203	1	0.998	1.22806e-19	Proliferating Microglia	Rpl13
6.83129e-24	1.19757	0.44	0.193	1.23476e-19	Proliferating Microglia	Nfam1
8.11082e-24	0.648545	0.769	0.403	1.46603e-19	Proliferating Microglia	Dock2
8.9953e-24	0.942937	0.553	0.269	1.6259e-19	Proliferating Microglia	Ptk2b
9.05235e-24	1.52919	0.275	0.092	1.63621e-19	Proliferating Microglia	Itgal
9.62816e-24	1.909	0.198	0.054	1.74029e-19	Proliferating Microglia	Phf11d
1.07227e-23	1.16419	0.44	0.193	1.93813e-19	Proliferating Microglia	Wdfy4
1.09507e-23	0.583542	0.821	0.433	1.97933e-19	Proliferating Microglia	Myo1f
1.11691e-23	0.867298	0.769	0.507	2.01882e-19	Proliferating Microglia	Ccdc12
1.13341e-23	0.694971	0.722	0.374	2.04864e-19	Proliferating Microglia	Irf8
1.1513e-23	1.10429	0.48	0.223	2.08098e-19	Proliferating Microglia	Tep1
1.1859e-23	1.14886	0.381	0.15	2.14352e-19	Proliferating Microglia	Frrs1
1.37316e-23	0.554249	0.967	0.898	2.48199e-19	Proliferating Microglia	Nme2
1.39221e-23	1.55009	0.304	0.11	2.51642e-19	Proliferating Microglia	AI506816
1.5261e-23	1.21706	0.432	0.191	2.75843e-19	Proliferating Microglia	Fh1
1.76489e-23	0.9926	0.575	0.289	3.19003e-19	Proliferating Microglia	Rps6ka1
1.78137e-23	0.588931	0.96	0.758	3.21982e-19	Proliferating Microglia	Erp29
1.83665e-23	1.34267	0.414	0.181	3.31974e-19	Proliferating Microglia	Filip1l
1.89101e-23	0.697463	0.85	0.517	3.418e-19	Proliferating Microglia	Dab2
1.911e-23	1.16105	0.381	0.153	3.45413e-19	Proliferating Microglia	Clec4a2
2.26023e-23	4.24266	0.033	0.002	4.08537e-19	Proliferating Microglia	Fbxo48
2.35472e-23	0.721872	0.733	0.399	4.25616e-19	Proliferating Microglia	Lhfpl2
2.35693e-23	1.41463	0.344	0.135	4.26015e-19	Proliferating Microglia	Clec4d
2.56584e-23	0.902353	0.593	0.298	4.63776e-19	Proliferating Microglia	Syngr2
2.59172e-23	2.21043	0.132	0.028	4.68452e-19	Proliferating Microglia	Rab27a
2.75476e-23	0.994644	0.582	0.305	4.97924e-19	Proliferating Microglia	Usp14
2.83884e-23	2.17883	0.158	0.038	5.13121e-19	Proliferating Microglia	Sept6
2.85431e-23	1.75437	0.209	0.06	5.15917e-19	Proliferating Microglia	Ccdc77
3.65943e-23	0.625584	0.791	0.419	6.61442e-19	Proliferating Microglia	Cyth4
3.68954e-23	1.07752	0.491	0.231	6.66885e-19	Proliferating Microglia	Nlrp1b
3.81878e-23	1.26661	0.348	0.134	6.90244e-19	Proliferating Microglia	Parvg
3.99682e-23	1.66919	0.256	0.084	7.22424e-19	Proliferating Microglia	Inip
4.11133e-23	3.03101	0.073	0.01	7.43123e-19	Proliferating Microglia	Cep72
4.11545e-23	1.22961	0.462	0.22	7.43867e-19	Proliferating Microglia	Rad50
4.16754e-23	1.87929	0.212	0.062	7.53283e-19	Proliferating Microglia	Nup155
4.19147e-23	1.25433	0.454	0.215	7.57609e-19	Proliferating Microglia	Tcerg1
4.35622e-23	0.823033	0.604	0.304	7.87386e-19	Proliferating Microglia	Rab3il1
4.37047e-23	1.13537	0.44	0.192	7.89962e-19	Proliferating Microglia	Ccl12
4.59713e-23	0.4538	0.993	0.959	8.30931e-19	Proliferating Microglia	Actg1
5.14209e-23	1.51946	0.337	0.131	9.29433e-19	Proliferating Microglia	Rgs1
5.46314e-23	1.40722	0.3	0.107	9.87463e-19	Proliferating Microglia	Apobr
5.8892e-23	0.473746	1	0.897	1.06447e-18	Proliferating Microglia	Ctsd
5.95349e-23	0.682921	0.725	0.379	1.07609e-18	Proliferating Microglia	Ms4a6b
6.41951e-23	0.944184	0.674	0.388	1.16033e-18	Proliferating Microglia	Hprt
6.48815e-23	2.97863	0.077	0.011	1.17273e-18	Proliferating Microglia	Gm10184
6.53727e-23	1.38725	0.326	0.123	1.18161e-18	Proliferating Microglia	Pom121
6.55211e-23	0.855331	0.63	0.327	1.18429e-18	Proliferating Microglia	Gng2
7.02066e-23	1.09867	0.498	0.243	1.26898e-18	Proliferating Microglia	Xpo1
7.06919e-23	1.16842	0.443	0.2	1.27776e-18	Proliferating Microglia	Fmnl3
7.18344e-23	1.2833	0.388	0.164	1.29841e-18	Proliferating Microglia	Snrnp40
8.04164e-23	1.22784	0.341	0.13	1.45353e-18	Proliferating Microglia	Col14a1
8.08703e-23	2.01277	0.132	0.028	1.46173e-18	Proliferating Microglia	Cd36
8.84535e-23	1.08146	0.557	0.293	1.5988e-18	Proliferating Microglia	Ssrp1
9.45849e-23	1.20885	0.381	0.157	1.70962e-18	Proliferating Microglia	Pik3cd
9.81317e-23	2.41493	0.114	0.022	1.77373e-18	Proliferating Microglia	Mtbp
1.01391e-22	1.59215	0.22	0.066	1.83264e-18	Proliferating Microglia	Ccl9
1.2797e-22	1.86478	0.198	0.056	2.31305e-18	Proliferating Microglia	Nup133
1.29144e-22	0.751546	0.835	0.601	2.33428e-18	Proliferating Microglia	Ap2s1
1.47731e-22	1.62617	0.249	0.081	2.67023e-18	Proliferating Microglia	Ctc1
1.52252e-22	0.990869	0.659	0.403	2.75195e-18	Proliferating Microglia	Mrpl18
1.57208e-22	0.793521	0.729	0.418	2.84153e-18	Proliferating Microglia	Rhog
1.61433e-22	0.587441	0.985	0.546	2.9179e-18	Proliferating Microglia	Ms4a7
1.65725e-22	0.462921	0.974	0.919	2.99548e-18	Proliferating Microglia	Cdc42
1.74418e-22	1.86319	0.172	0.045	3.1526e-18	Proliferating Microglia	Cped1
1.77916e-22	0.704486	0.674	0.351	3.21584e-18	Proliferating Microglia	Gm26740
1.79286e-22	1.34145	0.333	0.129	3.24059e-18	Proliferating Microglia	Cntln
1.82534e-22	0.913012	0.601	0.315	3.29929e-18	Proliferating Microglia	Gltp
1.99914e-22	0.78364	0.78	0.512	3.61344e-18	Proliferating Microglia	Psma1
2.35168e-22	1.72433	0.216	0.065	4.25067e-18	Proliferating Microglia	Nup160
2.45105e-22	0.718888	0.806	0.506	4.43027e-18	Proliferating Microglia	Plin2
2.50684e-22	1.76805	0.209	0.062	4.53111e-18	Proliferating Microglia	Lin54
2.54303e-22	1.14844	0.458	0.214	4.59653e-18	Proliferating Microglia	Ubap2
3.07942e-22	1.57143	0.388	0.175	5.56604e-18	Proliferating Microglia	Nav1
3.22557e-22	3.38705	0.051	0.005	5.83021e-18	Proliferating Microglia	Atp2a3
3.32587e-22	1.26899	0.399	0.172	6.01151e-18	Proliferating Microglia	Ak6
3.36218e-22	1.30962	0.348	0.139	6.07715e-18	Proliferating Microglia	Cklf
3.38496e-22	1.37969	0.344	0.138	6.11832e-18	Proliferating Microglia	Cep57
3.68042e-22	0.618076	0.923	0.751	6.65236e-18	Proliferating Microglia	Snrpe
3.73543e-22	1.19189	0.355	0.141	6.75179e-18	Proliferating Microglia	Gcnt1
4.26175e-22	1.17343	0.429	0.191	7.70311e-18	Proliferating Microglia	Sgk3
4.27197e-22	0.310033	1	0.998	7.72158e-18	Proliferating Microglia	Rpl19
4.35994e-22	1.06883	0.553	0.294	7.8806e-18	Proliferating Microglia	Ptpa
4.66018e-22	1.1127	0.429	0.189	8.42328e-18	Proliferating Microglia	Fmn1
4.6756e-22	0.723517	0.806	0.532	8.45115e-18	Proliferating Microglia	Dock4
4.97595e-22	0.56611	0.766	0.401	8.99404e-18	Proliferating Microglia	Fli1
5.04141e-22	1.47747	0.304	0.114	9.11235e-18	Proliferating Microglia	Vars
5.12155e-22	1.20372	0.48	0.237	9.2572e-18	Proliferating Microglia	Magt1
5.35838e-22	2.52878	0.092	0.015	9.68528e-18	Proliferating Microglia	Grap
5.82322e-22	0.231183	0.872	0.543	1.05255e-17	Proliferating Microglia	Tubb4b
6.27783e-22	1.0412	0.601	0.342	1.13472e-17	Proliferating Microglia	Capg
7.62461e-22	3.38705	0.051	0.005	1.37815e-17	Proliferating Microglia	Cdc6
7.66849e-22	1.23776	0.414	0.186	1.38608e-17	Proliferating Microglia	Commd10
7.99771e-22	3.21994	0.051	0.005	1.44559e-17	Proliferating Microglia	Ddx43
8.12154e-22	1.28925	0.363	0.15	1.46797e-17	Proliferating Microglia	Dglucy
9.69016e-22	0.707608	0.711	0.394	1.7515e-17	Proliferating Microglia	Limd2
9.80455e-22	0.851305	0.67	0.387	1.77217e-17	Proliferating Microglia	P4hb
1.0183e-21	2.30383	0.128	0.028	1.84058e-17	Proliferating Microglia	Kctd9
1.06974e-21	0.561638	0.934	0.775	1.93355e-17	Proliferating Microglia	Uba52
1.16377e-21	1.38846	0.341	0.138	2.10351e-17	Proliferating Microglia	Bak1
1.19034e-21	1.32146	0.256	0.087	2.15154e-17	Proliferating Microglia	Cst7
1.32845e-21	0.330518	1	0.996	2.40117e-17	Proliferating Microglia	Rps23
1.4454e-21	0.559954	0.901	0.594	2.61255e-17	Proliferating Microglia	Creg1
1.46104e-21	0.44478	1	0.998	2.64083e-17	Proliferating Microglia	Ftl1
1.51667e-21	0.516679	0.934	0.589	2.74138e-17	Proliferating Microglia	Itgb5
1.56257e-21	1.02421	0.48	0.228	2.82435e-17	Proliferating Microglia	Sipa1
1.62272e-21	0.992372	0.484	0.228	2.93307e-17	Proliferating Microglia	Abi3
1.67418e-21	0.700576	0.685	0.369	3.02608e-17	Proliferating Microglia	Sh3kbp1
1.69951e-21	1.0073	0.407	0.174	3.07187e-17	Proliferating Microglia	Slc16a10
1.71171e-21	0.496445	0.963	0.624	3.09391e-17	Proliferating Microglia	Ctsh
1.7163e-21	3.58722	0.044	0.004	3.10221e-17	Proliferating Microglia	Map4k1
1.72615e-21	1.81865	0.198	0.058	3.12001e-17	Proliferating Microglia	Mphosph9
1.73618e-21	1.24845	0.33	0.128	3.13814e-17	Proliferating Microglia	Hmgb3
1.73772e-21	2.82762	0.081	0.012	3.14093e-17	Proliferating Microglia	Gm12610
1.76402e-21	1.06432	0.524	0.269	3.18847e-17	Proliferating Microglia	Kmt5a
1.95635e-21	1.17481	0.41	0.182	3.5361e-17	Proliferating Microglia	Sms
1.96806e-21	2.48523	0.099	0.018	3.55726e-17	Proliferating Microglia	Pole2
2.01573e-21	2.59935	0.088	0.014	3.64343e-17	Proliferating Microglia	Panx1
2.03108e-21	1.11516	0.48	0.236	3.67117e-17	Proliferating Microglia	Coro1c
2.39916e-21	0.808387	0.711	0.44	4.33647e-17	Proliferating Microglia	Sfpq
2.54808e-21	1.23213	0.403	0.179	4.60566e-17	Proliferating Microglia	Nudt5
2.7965e-21	0.581925	0.93	0.738	5.05468e-17	Proliferating Microglia	Brk1
3.18665e-21	0.842976	0.619	0.34	5.75987e-17	Proliferating Microglia	Zfp710
3.27632e-21	1.41996	0.286	0.104	5.92195e-17	Proliferating Microglia	Cinp
4.10704e-21	1.06266	0.462	0.221	7.42347e-17	Proliferating Microglia	Fgf13
4.20423e-21	1.44077	0.293	0.109	7.59915e-17	Proliferating Microglia	Adap1
4.32289e-21	1.45993	0.271	0.096	7.81362e-17	Proliferating Microglia	B3gnt8
5.07149e-21	0.75287	0.846	0.696	9.16672e-17	Proliferating Microglia	Eif4a1
5.17511e-21	0.791597	0.568	0.285	9.35402e-17	Proliferating Microglia	Slc15a3
5.37894e-21	1.64562	0.223	0.071	9.72244e-17	Proliferating Microglia	Tnni2
5.47948e-21	1.15513	0.491	0.252	9.90415e-17	Proliferating Microglia	Pbx3
5.73102e-21	0.914222	0.516	0.256	1.03588e-16	Proliferating Microglia	Casp8
5.89568e-21	1.31735	0.33	0.132	1.06564e-16	Proliferating Microglia	Ttc7
6.91703e-21	0.941093	0.656	0.417	1.25025e-16	Proliferating Microglia	Cycs
7.29525e-21	0.619745	0.894	0.696	1.31862e-16	Proliferating Microglia	Arpc4
8.86326e-21	1.51763	0.377	0.173	1.60203e-16	Proliferating Microglia	Slbp
9.17566e-21	1.10531	0.469	0.23	1.6585e-16	Proliferating Microglia	Ppp4c
9.70535e-21	0.707894	0.777	0.505	1.75424e-16	Proliferating Microglia	Rtcb
9.89736e-21	0.70692	1	0.592	1.78895e-16	Proliferating Microglia	C1qc
1.02393e-20	1.0548	0.399	0.175	1.85075e-16	Proliferating Microglia	Spidr
1.0356e-20	0.755275	0.81	0.568	1.87184e-16	Proliferating Microglia	Myh9
1.04023e-20	1.59614	0.231	0.076	1.88021e-16	Proliferating Microglia	Alg13
1.15576e-20	0.288191	0.993	0.7	2.08904e-16	Proliferating Microglia	Lyz2
1.17779e-20	0.864865	0.527	0.258	2.12885e-16	Proliferating Microglia	Ppfia4
1.25201e-20	0.833876	0.648	0.368	2.263e-16	Proliferating Microglia	Frmd4b
1.28062e-20	0.829442	0.707	0.449	2.31471e-16	Proliferating Microglia	Snx2
1.31584e-20	0.629407	0.791	0.463	2.37838e-16	Proliferating Microglia	Itga6
1.35312e-20	1.01163	0.469	0.223	2.44577e-16	Proliferating Microglia	Syk
1.46756e-20	0.499966	0.919	0.55	2.65262e-16	Proliferating Microglia	Man2b1
1.50791e-20	0.55265	0.949	0.752	2.72555e-16	Proliferating Microglia	Lamtor4
1.5401e-20	0.774901	0.791	0.542	2.78372e-16	Proliferating Microglia	Dleu2
1.59624e-20	1.29943	0.352	0.148	2.8852e-16	Proliferating Microglia	Gins4
1.6412e-20	0.503559	0.963	0.892	2.96647e-16	Proliferating Microglia	Rpl36al
1.7153e-20	1.34106	0.289	0.108	3.1004e-16	Proliferating Microglia	Il15
1.77912e-20	1.76524	0.19	0.056	3.21576e-16	Proliferating Microglia	Gm33370
1.83463e-20	1.29982	0.3	0.114	3.3161e-16	Proliferating Microglia	Havcr2
1.88286e-20	0.771485	0.538	0.266	3.40326e-16	Proliferating Microglia	Rapsn
1.88813e-20	0.723914	0.817	0.605	3.41279e-16	Proliferating Microglia	H2afy
1.98276e-20	0.968157	0.425	0.189	3.58383e-16	Proliferating Microglia	Il21r
2.05103e-20	0.420317	0.993	0.968	3.70723e-16	Proliferating Microglia	Atpif1
2.1058e-20	1.68909	0.231	0.077	3.80623e-16	Proliferating Microglia	Lmf2
2.19054e-20	0.673963	0.795	0.499	3.95941e-16	Proliferating Microglia	Skap2
2.38258e-20	1.27727	0.355	0.15	4.30651e-16	Proliferating Microglia	Ldlrap1
2.47827e-20	1.1973	0.597	0.344	4.47947e-16	Proliferating Microglia	Cdkn1a
2.78996e-20	0.611847	0.875	0.663	5.04286e-16	Proliferating Microglia	Arpc5
3.03397e-20	0.731012	0.634	0.335	5.48391e-16	Proliferating Microglia	Kctd12
3.10516e-20	0.630947	0.85	0.56	5.61259e-16	Proliferating Microglia	Zfhx3
3.15796e-20	0.49177	0.978	0.876	5.70802e-16	Proliferating Microglia	Uqcr10
3.36122e-20	3.69638	0.044	0.004	6.0754e-16	Proliferating Microglia	Stag3
3.99969e-20	0.609178	0.912	0.746	7.22944e-16	Proliferating Microglia	Tle5
4.56187e-20	0.904244	0.575	0.314	8.24557e-16	Proliferating Microglia	Vps36
4.91865e-20	1.72612	0.201	0.062	8.89046e-16	Proliferating Microglia	Gstcd
4.92568e-20	1.14923	0.458	0.233	8.90316e-16	Proliferating Microglia	Snrpa1
4.95115e-20	0.973964	0.462	0.219	8.9492e-16	Proliferating Microglia	Adcy7
5.13271e-20	2.20057	0.125	0.028	9.27737e-16	Proliferating Microglia	Cdk2
5.81659e-20	0.883328	0.571	0.307	1.05135e-15	Proliferating Microglia	Crlf2
5.90329e-20	0.72692	0.696	0.407	1.06702e-15	Proliferating Microglia	Ifngr2
7.35568e-20	0.622285	0.67	0.363	1.32954e-15	Proliferating Microglia	P2ry12
7.38749e-20	1.15691	0.421	0.201	1.33529e-15	Proliferating Microglia	Taf1d
8.51666e-20	1.16187	0.41	0.192	1.53939e-15	Proliferating Microglia	Glrx
8.76629e-20	1.07128	0.487	0.252	1.58451e-15	Proliferating Microglia	Dnajc2
9.29062e-20	1.21784	0.396	0.184	1.67928e-15	Proliferating Microglia	Fam107b
1.01628e-19	0.97971	0.476	0.231	1.83693e-15	Proliferating Microglia	Prkcd
1.11571e-19	1.28822	0.348	0.149	2.01664e-15	Proliferating Microglia	Bckdk
1.11936e-19	1.57914	0.205	0.064	2.02325e-15	Proliferating Microglia	Pik3r6
1.1404e-19	1.4088	0.256	0.091	2.06128e-15	Proliferating Microglia	Nedd1
1.152e-19	0.642788	0.835	0.615	2.08225e-15	Proliferating Microglia	Mbnl1
1.28462e-19	0.627991	0.835	0.582	2.32196e-15	Proliferating Microglia	Ifnar2
1.37425e-19	0.497652	0.956	0.715	2.48396e-15	Proliferating Microglia	Hexa
1.47563e-19	1.63659	0.22	0.073	2.66721e-15	Proliferating Microglia	Mcub
1.53703e-19	0.489285	0.982	0.539	2.77819e-15	Proliferating Microglia	Rgs10
1.63798e-19	1.17216	0.425	0.205	2.96066e-15	Proliferating Microglia	Arf6
1.73459e-19	0.30006	1	0.998	3.13528e-15	Proliferating Microglia	Rps10
1.79296e-19	2.01794	0.132	0.032	3.24077e-15	Proliferating Microglia	Tmco4
1.84286e-19	1.06379	0.366	0.156	3.33097e-15	Proliferating Microglia	Sla
1.99059e-19	1.19897	0.385	0.174	3.59799e-15	Proliferating Microglia	Rel
2.28889e-19	0.506822	0.81	0.458	4.13717e-15	Proliferating Microglia	Lpcat2
2.33511e-19	0.668084	0.824	0.59	4.22071e-15	Proliferating Microglia	Tmsb10
2.44854e-19	1.12905	0.421	0.199	4.42574e-15	Proliferating Microglia	Gtf3a
2.64122e-19	1.50856	0.245	0.087	4.774e-15	Proliferating Microglia	Dpagt1
2.74289e-19	1.04774	0.381	0.171	4.95777e-15	Proliferating Microglia	Hist1h4h
2.79538e-19	0.799197	0.722	0.484	5.05265e-15	Proliferating Microglia	Psme2
2.84557e-19	2.99112	0.059	0.007	5.14337e-15	Proliferating Microglia	Tonsl
3.63221e-19	1.35946	0.256	0.093	6.56523e-15	Proliferating Microglia	Gla
3.69718e-19	0.974466	0.553	0.306	6.68266e-15	Proliferating Microglia	Nhp2
4.18271e-19	0.905802	0.582	0.328	7.56025e-15	Proliferating Microglia	Phf5a
4.31053e-19	0.951019	0.524	0.274	7.79128e-15	Proliferating Microglia	Zeb2os
4.45618e-19	0.864874	0.549	0.286	8.05454e-15	Proliferating Microglia	Sfmbt1
4.58385e-19	1.20549	0.209	0.067	8.28531e-15	Proliferating Microglia	Ccl4
5.10002e-19	1.0126	0.447	0.216	9.21828e-15	Proliferating Microglia	Dse
5.19286e-19	1.12448	0.454	0.228	9.3861e-15	Proliferating Microglia	Trim28
5.3196e-19	0.271274	1	0.997	9.61517e-15	Proliferating Microglia	Rpl21
5.3997e-19	1.55076	0.238	0.084	9.75996e-15	Proliferating Microglia	Lyrm9
5.91013e-19	1.09794	0.352	0.15	1.06826e-14	Proliferating Microglia	Plxnc1
6.00697e-19	1.07209	0.385	0.172	1.08576e-14	Proliferating Microglia	Arhgap19
6.02275e-19	1.10569	0.403	0.186	1.08861e-14	Proliferating Microglia	Ifi203
6.16192e-19	1.38468	0.271	0.102	1.11377e-14	Proliferating Microglia	Poc1b
6.45895e-19	1.09322	0.465	0.238	1.16746e-14	Proliferating Microglia	Lsm8
6.56288e-19	1.32586	0.315	0.13	1.18624e-14	Proliferating Microglia	Dcp2
6.70158e-19	0.894259	0.52	0.269	1.21131e-14	Proliferating Microglia	Dgkz
7.47313e-19	0.96072	0.557	0.32	1.35077e-14	Proliferating Microglia	Dpy30
7.5573e-19	1.26033	0.289	0.112	1.36598e-14	Proliferating Microglia	Rin3
7.58187e-19	1.29049	0.341	0.148	1.37042e-14	Proliferating Microglia	Stxbp2
7.86935e-19	0.962028	0.538	0.294	1.42238e-14	Proliferating Microglia	Ube2a
8.27821e-19	0.305748	1	0.997	1.49629e-14	Proliferating Microglia	Rps13
8.60231e-19	1.98785	0.147	0.039	1.55487e-14	Proliferating Microglia	Tubd1
1.04565e-18	1.3252	0.282	0.109	1.89002e-14	Proliferating Microglia	Mis12
1.05958e-18	0.991556	0.44	0.211	1.9152e-14	Proliferating Microglia	Kcnk13
1.0832e-18	0.884374	0.458	0.219	1.95789e-14	Proliferating Microglia	Btk
1.30235e-18	1.21502	0.337	0.145	2.354e-14	Proliferating Microglia	Pafah1b3
1.31009e-18	0.909011	0.575	0.328	2.36798e-14	Proliferating Microglia	0610010K14Rik
1.40147e-18	2.06318	0.128	0.031	2.53315e-14	Proliferating Microglia	Cdt1
1.44898e-18	1.29842	0.289	0.114	2.61904e-14	Proliferating Microglia	Arap3
1.45384e-18	0.630322	0.553	0.276	2.62781e-14	Proliferating Microglia	Ccr1
1.52406e-18	0.903436	0.601	0.353	2.75473e-14	Proliferating Microglia	Utp3
1.55676e-18	2.61744	0.077	0.013	2.81385e-14	Proliferating Microglia	Slfn3
1.63129e-18	0.985315	0.502	0.267	2.94855e-14	Proliferating Microglia	Mapkapk2
1.66186e-18	1.38179	0.271	0.103	3.00381e-14	Proliferating Microglia	Nr6a1os
1.67098e-18	0.740259	0.725	0.455	3.02029e-14	Proliferating Microglia	Runx1
1.7243e-18	1.05824	0.359	0.155	3.11667e-14	Proliferating Microglia	BC028528
1.98826e-18	1.41183	0.216	0.073	3.59378e-14	Proliferating Microglia	Gpx3
2.00321e-18	0.845538	0.634	0.385	3.6208e-14	Proliferating Microglia	Tmed3
2.12491e-18	0.29794	1	0.996	3.84078e-14	Proliferating Microglia	Rplp0
2.20994e-18	1.34781	0.275	0.106	3.99447e-14	Proliferating Microglia	Arid3a
2.2532e-18	2.14312	0.128	0.032	4.07265e-14	Proliferating Microglia	Slc16a3
2.25541e-18	0.699123	0.586	0.323	4.07666e-14	Proliferating Microglia	Olfml3
2.28513e-18	0.584465	0.762	0.458	4.13037e-14	Proliferating Microglia	Ldlrad4
2.33086e-18	1.45192	0.256	0.096	4.21304e-14	Proliferating Microglia	Tbc1d31
2.35032e-18	3.02354	0.059	0.008	4.2482e-14	Proliferating Microglia	Mlkl
2.46997e-18	1.0101	0.469	0.24	4.46447e-14	Proliferating Microglia	Zbtb8os
2.5795e-18	0.910578	0.516	0.277	4.66245e-14	Proliferating Microglia	Parp8
2.66219e-18	0.973473	0.407	0.188	4.8119e-14	Proliferating Microglia	Arhgef6
2.74509e-18	1.28063	0.322	0.137	4.96175e-14	Proliferating Microglia	Dnajc4
2.88255e-18	1.8505	0.15	0.041	5.21022e-14	Proliferating Microglia	Tinf2
3.00307e-18	1.70561	0.19	0.06	5.42805e-14	Proliferating Microglia	Setdb2
3.02599e-18	1.22761	0.37	0.17	5.46948e-14	Proliferating Microglia	Dera
3.02957e-18	0.668874	0.736	0.457	5.47595e-14	Proliferating Microglia	Rap2a
3.05099e-18	1.41183	0.275	0.108	5.51467e-14	Proliferating Microglia	Mfsd10
3.37249e-18	0.878926	0.557	0.305	6.09578e-14	Proliferating Microglia	Trim30a
3.3791e-18	1.51476	0.201	0.065	6.10772e-14	Proliferating Microglia	Dhx58
3.44471e-18	1.01735	0.37	0.163	6.22632e-14	Proliferating Microglia	Lrmp
3.47407e-18	0.582913	0.707	0.403	6.27937e-14	Proliferating Microglia	Plek
3.58553e-18	1.52131	0.242	0.088	6.48085e-14	Proliferating Microglia	Xrcc1
3.60338e-18	1.69894	0.176	0.053	6.5131e-14	Proliferating Microglia	Saal1
3.62689e-18	1.40489	0.256	0.096	6.55561e-14	Proliferating Microglia	Ccdc82
3.83522e-18	1.95717	0.143	0.038	6.93216e-14	Proliferating Microglia	Cenpo
4.1506e-18	2.11338	0.114	0.026	7.50221e-14	Proliferating Microglia	9430015G10Rik
4.27827e-18	1.48668	0.238	0.086	7.73297e-14	Proliferating Microglia	Sac3d1
4.62018e-18	0.505155	0.879	0.517	8.35098e-14	Proliferating Microglia	Lrmda
4.79468e-18	0.657235	0.821	0.636	8.66638e-14	Proliferating Microglia	Bag1
5.07244e-18	2.56459	0.081	0.014	9.16844e-14	Proliferating Microglia	Slc7a1
5.78546e-18	1.01154	0.462	0.235	1.04572e-13	Proliferating Microglia	Ppm1g
6.23489e-18	2.31305	0.099	0.021	1.12696e-13	Proliferating Microglia	4933424M12Rik
6.52698e-18	1.05296	0.37	0.168	1.17975e-13	Proliferating Microglia	Ell2
6.90527e-18	2.86135	0.059	0.008	1.24813e-13	Proliferating Microglia	Gm27008
7.73949e-18	1.31522	0.275	0.108	1.39891e-13	Proliferating Microglia	Lyl1
7.85902e-18	1.73532	0.176	0.054	1.42052e-13	Proliferating Microglia	Cstf1
8.1883e-18	0.783152	0.608	0.343	1.48004e-13	Proliferating Microglia	Ppp1r18
8.75832e-18	1.52676	0.227	0.081	1.58307e-13	Proliferating Microglia	Cep70
9.02241e-18	1.12384	0.381	0.178	1.6308e-13	Proliferating Microglia	Tbc1d1
9.59166e-18	1.08665	0.462	0.245	1.73369e-13	Proliferating Microglia	Uba2
9.64038e-18	1.64154	0.205	0.069	1.7425e-13	Proliferating Microglia	Grk6
1.00046e-17	1.60218	0.183	0.057	1.80834e-13	Proliferating Microglia	Pde8a
1.02673e-17	1.93107	0.136	0.035	1.85581e-13	Proliferating Microglia	Nanos1
1.03071e-17	1.75846	0.158	0.045	1.863e-13	Proliferating Microglia	Eri2
1.04972e-17	0.624613	0.883	0.652	1.89737e-13	Proliferating Microglia	Vamp8
1.0773e-17	1.61766	0.198	0.065	1.94722e-13	Proliferating Microglia	Ptger4
1.08214e-17	0.882982	0.619	0.391	1.95596e-13	Proliferating Microglia	Smc6
1.1906e-17	1.65133	0.201	0.068	2.15201e-13	Proliferating Microglia	Kctd18
1.22412e-17	1.26194	0.326	0.143	2.2126e-13	Proliferating Microglia	Reps1
1.28746e-17	2.04003	0.106	0.023	2.32709e-13	Proliferating Microglia	Cd69
1.33025e-17	0.849683	0.582	0.341	2.40443e-13	Proliferating Microglia	Hacd2
1.39125e-17	0.837928	0.586	0.341	2.51468e-13	Proliferating Microglia	Smarca4
1.82912e-17	0.751845	0.579	0.312	3.30613e-13	Proliferating Microglia	Blnk
1.88745e-17	1.27491	0.289	0.118	3.41156e-13	Proliferating Microglia	Hhex
1.96643e-17	0.946184	0.487	0.26	3.55433e-13	Proliferating Microglia	Znrf1
2.031e-17	0.279552	1	0.998	3.67103e-13	Proliferating Microglia	Rpl37a
2.23625e-17	0.879447	0.538	0.296	4.04203e-13	Proliferating Microglia	Pds5a
2.26241e-17	0.994948	0.454	0.235	4.08931e-13	Proliferating Microglia	Pa2g4
2.38892e-17	1.25289	0.282	0.113	4.31797e-13	Proliferating Microglia	Alpk1
2.42e-17	3.56303	0.037	0.003	4.37416e-13	Proliferating Microglia	Gm4316
2.58523e-17	1.26242	0.319	0.139	4.6728e-13	Proliferating Microglia	Npm3
2.87805e-17	1.49919	0.249	0.095	5.20208e-13	Proliferating Microglia	Thoc6
2.95272e-17	0.709355	0.608	0.344	5.33705e-13	Proliferating Microglia	Psmb10
2.9776e-17	0.898575	0.465	0.236	5.38202e-13	Proliferating Microglia	Blvra
3.15053e-17	0.907057	0.509	0.278	5.69458e-13	Proliferating Microglia	Git2
3.36649e-17	0.970826	0.502	0.275	6.08494e-13	Proliferating Microglia	Uhrf2
3.42657e-17	1.15462	0.381	0.183	6.19353e-13	Proliferating Microglia	Parp2
3.47011e-17	0.808129	0.637	0.396	6.27223e-13	Proliferating Microglia	Pcbd2
3.67592e-17	2.26242	0.095	0.02	6.64423e-13	Proliferating Microglia	Gm42031
3.84274e-17	1.67746	0.187	0.061	6.94576e-13	Proliferating Microglia	Haus7
3.85299e-17	1.05205	0.41	0.201	6.96428e-13	Proliferating Microglia	Impdh2
3.91304e-17	1.62151	0.179	0.057	7.07281e-13	Proliferating Microglia	Nup85
3.93859e-17	3.83912	0.029	0.002	7.11901e-13	Proliferating Microglia	Gm50322
4.12525e-17	1.50721	0.223	0.081	7.45639e-13	Proliferating Microglia	Etaa1
4.13097e-17	0.713421	0.678	0.427	7.46672e-13	Proliferating Microglia	Lrch1
4.30679e-17	1.79387	0.15	0.043	7.78453e-13	Proliferating Microglia	AI467606
4.64266e-17	0.867981	0.604	0.36	8.39161e-13	Proliferating Microglia	Tra2b
4.66152e-17	1.0128	0.484	0.266	8.42569e-13	Proliferating Microglia	Odf2
4.68625e-17	1.31014	0.293	0.122	8.4704e-13	Proliferating Microglia	H2-M3
4.83422e-17	0.310986	1	0.994	8.73785e-13	Proliferating Microglia	Rps11
5.24836e-17	1.15188	0.319	0.137	9.48641e-13	Proliferating Microglia	Lrrc25
5.69469e-17	0.467769	0.736	0.402	1.02932e-12	Proliferating Microglia	P2ry6
5.7248e-17	1.15048	0.385	0.187	1.03476e-12	Proliferating Microglia	Zc3h7a
5.76945e-17	0.643476	0.586	0.313	1.04283e-12	Proliferating Microglia	Cfh
6.42422e-17	1.97881	0.121	0.03	1.16118e-12	Proliferating Microglia	Zfp101
6.42761e-17	1.01621	0.432	0.219	1.16179e-12	Proliferating Microglia	Fuca2
6.64463e-17	1.57871	0.183	0.059	1.20102e-12	Proliferating Microglia	Il2rg
6.81148e-17	1.30207	0.293	0.123	1.23117e-12	Proliferating Microglia	B9d2
7.33505e-17	0.878421	0.451	0.227	1.32581e-12	Proliferating Microglia	Lacc1
7.37462e-17	3.77248	0.033	0.003	1.33296e-12	Proliferating Microglia	2010013B24Rik
7.56773e-17	0.835965	0.601	0.362	1.36787e-12	Proliferating Microglia	Cdk4
7.94887e-17	0.901164	0.432	0.214	1.43676e-12	Proliferating Microglia	Carhsp1
8.20772e-17	0.759301	0.659	0.436	1.48355e-12	Proliferating Microglia	Nsmce2
8.38335e-17	2.42956	0.092	0.019	1.51529e-12	Proliferating Microglia	Gm3550
8.60847e-17	0.806637	0.542	0.305	1.55598e-12	Proliferating Microglia	Ogfrl1
9.56526e-17	0.375953	0.897	0.485	1.72892e-12	Proliferating Microglia	Mpeg1
9.57055e-17	1.11906	0.333	0.148	1.72988e-12	Proliferating Microglia	Ptpro
9.57059e-17	1.381	0.245	0.094	1.72988e-12	Proliferating Microglia	Cybc1
1.06023e-16	0.327504	1	0.993	1.91637e-12	Proliferating Microglia	Rps7
1.10523e-16	0.773296	0.685	0.454	1.9977e-12	Proliferating Microglia	Cpd
1.12924e-16	1.16079	0.315	0.137	2.04111e-12	Proliferating Microglia	Trim14
1.14376e-16	1.24652	0.311	0.136	2.06735e-12	Proliferating Microglia	Gpaa1
1.19155e-16	2.7423	0.059	0.009	2.15372e-12	Proliferating Microglia	Haao
1.2167e-16	1.15188	0.337	0.152	2.19919e-12	Proliferating Microglia	Hmbs
1.22313e-16	1.07561	0.363	0.169	2.21081e-12	Proliferating Microglia	Dohh
1.26972e-16	1.92647	0.136	0.037	2.29502e-12	Proliferating Microglia	Clec4a1
1.27563e-16	1.15532	0.374	0.179	2.3057e-12	Proliferating Microglia	Mast2
1.29131e-16	0.6493	0.597	0.329	2.33405e-12	Proliferating Microglia	Arhgap45
1.30465e-16	0.94978	0.484	0.262	2.35815e-12	Proliferating Microglia	Mfsd1
1.36745e-16	0.605208	0.824	0.648	2.47166e-12	Proliferating Microglia	Set
1.4065e-16	0.69432	0.718	0.48	2.54225e-12	Proliferating Microglia	Hdac9
1.43706e-16	0.326935	1	0.928	2.59749e-12	Proliferating Microglia	Ctsb
1.44162e-16	0.84985	0.59	0.36	2.60572e-12	Proliferating Microglia	Snrpc
1.4526e-16	2.22873	0.095	0.02	2.62557e-12	Proliferating Microglia	Lmnb2
1.46256e-16	0.869951	0.546	0.324	2.64358e-12	Proliferating Microglia	Lrrfip1
1.48404e-16	0.662437	0.769	0.559	2.68241e-12	Proliferating Microglia	Snrpf
1.60974e-16	1.3063	0.264	0.105	2.90961e-12	Proliferating Microglia	Cep89
1.67194e-16	0.953776	0.407	0.199	3.02202e-12	Proliferating Microglia	Hcst
1.67572e-16	1.58607	0.198	0.068	3.02887e-12	Proliferating Microglia	Ormdl1
1.6832e-16	1.02799	0.359	0.165	3.04238e-12	Proliferating Microglia	Ethe1
1.70992e-16	1.39198	0.26	0.104	3.09068e-12	Proliferating Microglia	Sephs1
1.72956e-16	1.09503	0.352	0.162	3.12618e-12	Proliferating Microglia	Rcsd1
1.75496e-16	0.361424	0.817	0.445	3.17208e-12	Proliferating Microglia	C3ar1
1.83624e-16	1.18943	0.308	0.133	3.31901e-12	Proliferating Microglia	Gmds
1.92633e-16	1.04191	0.41	0.205	3.48184e-12	Proliferating Microglia	Rassf3
2.317e-16	0.614888	0.813	0.581	4.18798e-12	Proliferating Microglia	Srsf9
2.47863e-16	1.5076	0.179	0.058	4.48012e-12	Proliferating Microglia	Bcl2a1d
2.4843e-16	1.23189	0.282	0.117	4.49037e-12	Proliferating Microglia	Mpv17l2
2.83186e-16	0.601955	0.674	0.405	5.11859e-12	Proliferating Microglia	Slc12a6
2.84075e-16	0.748172	0.549	0.301	5.13465e-12	Proliferating Microglia	Tmem37
2.84502e-16	1.28073	0.267	0.108	5.14237e-12	Proliferating Microglia	Nfya
3.08536e-16	1.21782	0.326	0.149	5.5768e-12	Proliferating Microglia	Phka2
3.29311e-16	0.878361	0.414	0.203	5.9523e-12	Proliferating Microglia	Tmem106a
3.51718e-16	1.00849	0.374	0.177	6.35731e-12	Proliferating Microglia	Rasa3
3.67737e-16	1.8117	0.132	0.036	6.64685e-12	Proliferating Microglia	Fam72a
3.70115e-16	0.914701	0.546	0.326	6.68983e-12	Proliferating Microglia	Stk38
3.9107e-16	0.783059	0.557	0.317	7.0686e-12	Proliferating Microglia	Ssr1
4.00376e-16	1.23307	0.293	0.125	7.23679e-12	Proliferating Microglia	Nagpa
4.11936e-16	1.25357	0.308	0.136	7.44574e-12	Proliferating Microglia	Tfdp1
4.25104e-16	1.7472	0.136	0.038	7.68375e-12	Proliferating Microglia	Ccdc15
4.467e-16	0.359117	0.996	0.962	8.0741e-12	Proliferating Microglia	Rpl36a
4.5765e-16	1.40151	0.216	0.079	8.27202e-12	Proliferating Microglia	Tmem97
4.77247e-16	1.59207	0.194	0.067	8.62623e-12	Proliferating Microglia	Abca7
4.86566e-16	0.850943	0.403	0.196	8.79467e-12	Proliferating Microglia	Lilrb4a
4.90606e-16	0.512723	0.788	0.524	8.8677e-12	Proliferating Microglia	Ssh2
5.01927e-16	2.37221	0.088	0.018	9.07233e-12	Proliferating Microglia	Phf11a
5.0755e-16	0.793393	0.56	0.325	9.17396e-12	Proliferating Microglia	Eif2s1
5.07595e-16	1.41209	0.22	0.081	9.17477e-12	Proliferating Microglia	Emilin1
5.1013e-16	0.522858	0.879	0.713	9.2206e-12	Proliferating Microglia	Taldo1
5.13826e-16	0.277616	0.996	0.996	9.28741e-12	Proliferating Microglia	Serf2
5.19457e-16	0.546806	0.868	0.705	9.38918e-12	Proliferating Microglia	Vdac2
5.3654e-16	1.60915	0.194	0.067	9.69796e-12	Proliferating Microglia	Mcm4
5.53215e-16	0.717806	0.67	0.435	9.99936e-12	Proliferating Microglia	Fam173a
6.21989e-16	1.13646	0.344	0.16	1.12425e-11	Proliferating Microglia	Maz
6.61117e-16	1.01157	0.462	0.252	1.19497e-11	Proliferating Microglia	Suz12
6.73437e-16	0.643314	0.802	0.557	1.21724e-11	Proliferating Microglia	Hacd4
6.885e-16	3.05431	0.048	0.006	1.24446e-11	Proliferating Microglia	Ripk3
7.26554e-16	0.99159	0.425	0.219	1.31325e-11	Proliferating Microglia	Dnase2a
7.54881e-16	0.949219	0.432	0.223	1.36445e-11	Proliferating Microglia	Daglb
7.55842e-16	0.470386	0.934	0.831	1.36618e-11	Proliferating Microglia	Gnb2
8.07223e-16	1.30023	0.245	0.096	1.45906e-11	Proliferating Microglia	Fhod1
8.48849e-16	1.43041	0.22	0.082	1.53429e-11	Proliferating Microglia	Cln6
8.50005e-16	0.872545	0.612	0.416	1.53638e-11	Proliferating Microglia	Ctcf
8.56945e-16	0.974762	0.355	0.165	1.54893e-11	Proliferating Microglia	Tmem173
8.69893e-16	0.67395	0.645	0.386	1.57233e-11	Proliferating Microglia	Rnpep
8.74595e-16	1.305	0.234	0.09	1.58083e-11	Proliferating Microglia	Pacc1
9.15506e-16	1.2245	0.271	0.112	1.65478e-11	Proliferating Microglia	Ocel1
9.18463e-16	0.627507	0.725	0.465	1.66012e-11	Proliferating Microglia	Stx7
9.22912e-16	1.00608	0.399	0.199	1.66816e-11	Proliferating Microglia	Pole3
9.25653e-16	1.17816	0.3	0.131	1.67312e-11	Proliferating Microglia	Rrp36
1.04228e-15	1.65185	0.154	0.047	1.88392e-11	Proliferating Microglia	Trpm2
1.06942e-15	0.890459	0.392	0.19	1.93298e-11	Proliferating Microglia	Stk10
1.11377e-15	1.09967	0.374	0.185	2.01315e-11	Proliferating Microglia	Gm47283
1.14483e-15	1.90992	0.128	0.035	2.06928e-11	Proliferating Microglia	A930006K02Rik
1.33452e-15	2.0324	0.125	0.034	2.41215e-11	Proliferating Microglia	Fbxl8
1.36521e-15	0.772539	0.527	0.295	2.46761e-11	Proliferating Microglia	Ncoa3
1.38376e-15	0.841869	0.538	0.315	2.50115e-11	Proliferating Microglia	Slc25a11
1.40968e-15	0.634038	0.758	0.542	2.54799e-11	Proliferating Microglia	Arf1
1.50041e-15	1.61502	0.161	0.051	2.71199e-11	Proliferating Microglia	Gm28417
1.5209e-15	0.947657	0.498	0.289	2.74903e-11	Proliferating Microglia	Pgp
1.54529e-15	0.351565	1	0.975	2.79311e-11	Proliferating Microglia	Rpl10a
1.56153e-15	1.39657	0.231	0.089	2.82247e-11	Proliferating Microglia	Tpst1
1.59115e-15	0.452946	0.96	0.862	2.87599e-11	Proliferating Microglia	Cox5a
1.66855e-15	1.07342	0.297	0.128	3.0159e-11	Proliferating Microglia	St8sia4
1.8002e-15	0.662557	0.692	0.45	3.25386e-11	Proliferating Microglia	Taok3
1.82967e-15	1.36403	0.22	0.082	3.30713e-11	Proliferating Microglia	Slc25a45
1.83278e-15	0.362566	0.667	0.376	3.31275e-11	Proliferating Microglia	Hpgd
1.83509e-15	0.421753	0.85	0.575	3.31692e-11	Proliferating Microglia	Gab2
1.86867e-15	1.35313	0.234	0.091	3.37763e-11	Proliferating Microglia	Sh2b2
1.88086e-15	1.09869	0.363	0.176	3.39966e-11	Proliferating Microglia	Psen1
1.9032e-15	0.557479	1	0.602	3.44004e-11	Proliferating Microglia	Tyrobp
1.92693e-15	0.868226	0.531	0.31	3.48293e-11	Proliferating Microglia	Mob1a
1.97434e-15	1.91517	0.125	0.034	3.56863e-11	Proliferating Microglia	Hist1h2ac
1.98248e-15	1.04607	0.308	0.135	3.58334e-11	Proliferating Microglia	Arhgap10
1.98462e-15	0.783626	0.637	0.414	3.5872e-11	Proliferating Microglia	U2af1
2.02361e-15	0.833777	0.436	0.221	3.65768e-11	Proliferating Microglia	Arl11
2.07899e-15	0.705102	0.674	0.444	3.75777e-11	Proliferating Microglia	Capza1
2.1194e-15	1.3159	0.289	0.128	3.83082e-11	Proliferating Microglia	Rassf1
2.17395e-15	0.541003	0.744	0.48	3.92941e-11	Proliferating Microglia	Ckap5
2.18556e-15	1.5837	0.187	0.065	3.9504e-11	Proliferating Microglia	Pold2
2.29664e-15	1.20813	0.275	0.116	4.15118e-11	Proliferating Microglia	Inka1
2.37474e-15	0.898753	0.432	0.222	4.29234e-11	Proliferating Microglia	Snx20
2.41526e-15	1.17441	0.308	0.138	4.36559e-11	Proliferating Microglia	Pak1
2.49179e-15	1.54046	0.187	0.065	4.5039e-11	Proliferating Microglia	Plekhg3
2.58677e-15	0.415401	0.985	0.889	4.67559e-11	Proliferating Microglia	Marcks
2.61851e-15	1.1483	0.293	0.127	4.73295e-11	Proliferating Microglia	Traf3ip3
2.66203e-15	1.54789	0.187	0.065	4.81162e-11	Proliferating Microglia	Psd4
2.80667e-15	0.360502	0.989	0.954	5.07305e-11	Proliferating Microglia	Rps6
3.06556e-15	1.1524	0.264	0.108	5.541e-11	Proliferating Microglia	Naip2
3.10886e-15	0.913832	0.458	0.249	5.61926e-11	Proliferating Microglia	Babam1
3.12635e-15	2.36663	0.081	0.016	5.65088e-11	Proliferating Microglia	Ccdc14
3.12884e-15	1.14401	0.304	0.135	5.65538e-11	Proliferating Microglia	Gtpbp2
3.29104e-15	2.31305	0.081	0.016	5.94856e-11	Proliferating Microglia	Rgs14
3.381e-15	1.47944	0.212	0.08	6.11116e-11	Proliferating Microglia	Plxdc1
3.38343e-15	1.45196	0.19	0.067	6.11555e-11	Proliferating Microglia	Ifi47
3.62794e-15	1.90969	0.11	0.028	6.55751e-11	Proliferating Microglia	Gm13814
3.79222e-15	2.06512	0.106	0.026	6.85444e-11	Proliferating Microglia	Tmem71
3.79532e-15	0.666127	0.703	0.467	6.86004e-11	Proliferating Microglia	Commd1
3.8297e-15	0.265808	1	0.997	6.92219e-11	Proliferating Microglia	Rpl27a
3.83676e-15	0.801723	0.418	0.209	6.93495e-11	Proliferating Microglia	Susd3
3.83974e-15	0.343188	0.861	0.477	6.94034e-11	Proliferating Microglia	Unc93b1
3.84006e-15	0.610722	0.78	0.568	6.94091e-11	Proliferating Microglia	Taf10
4.0552e-15	0.79964	0.568	0.34	7.32978e-11	Proliferating Microglia	Stk4
4.20741e-15	0.460736	0.883	0.614	7.60489e-11	Proliferating Microglia	Blvrb
4.22089e-15	1.04058	0.403	0.208	7.62926e-11	Proliferating Microglia	Nelfe
4.26486e-15	0.89197	0.491	0.28	7.70873e-11	Proliferating Microglia	Nsmce4a
4.41487e-15	1.46311	0.209	0.078	7.97988e-11	Proliferating Microglia	Ppp2r5d
4.46682e-15	0.773965	0.549	0.318	8.07378e-11	Proliferating Microglia	Crlf3
4.74802e-15	1.0198	0.392	0.2	8.58204e-11	Proliferating Microglia	Eed
4.93533e-15	1.94714	0.125	0.034	8.9206e-11	Proliferating Microglia	Trim17
4.96941e-15	0.895593	0.454	0.245	8.9822e-11	Proliferating Microglia	Commd7
5.04372e-15	0.888703	0.443	0.236	9.11653e-11	Proliferating Microglia	Mrps26
5.28368e-15	1.27069	0.275	0.118	9.55026e-11	Proliferating Microglia	Ppwd1
5.50968e-15	0.616937	0.733	0.515	9.95875e-11	Proliferating Microglia	Ube2m
5.63333e-15	0.768456	0.663	0.457	1.01822e-10	Proliferating Microglia	Rbbp4
6.08857e-15	2.42924	0.073	0.014	1.10051e-10	Proliferating Microglia	9630013D21Rik
6.4663e-15	2.47655	0.07	0.013	1.16878e-10	Proliferating Microglia	Glrp1
6.80012e-15	0.350543	0.985	0.909	1.22912e-10	Proliferating Microglia	Atp5j
6.87231e-15	1.15285	0.3	0.135	1.24217e-10	Proliferating Microglia	Rmi1
7.34699e-15	0.579312	0.835	0.649	1.32797e-10	Proliferating Microglia	Psmb2
7.64611e-15	0.838675	0.487	0.271	1.38204e-10	Proliferating Microglia	Skil
7.66307e-15	2.83066	0.055	0.008	1.3851e-10	Proliferating Microglia	Gm6169
8.06205e-15	0.498635	0.923	0.77	1.45722e-10	Proliferating Microglia	Gdi2
8.17098e-15	0.437505	0.692	0.393	1.47691e-10	Proliferating Microglia	Ctla2b
8.17981e-15	0.74481	0.531	0.303	1.4785e-10	Proliferating Microglia	Adam17
8.2938e-15	1.10458	0.348	0.171	1.4991e-10	Proliferating Microglia	Lrch4
8.85166e-15	0.556422	0.806	0.594	1.59994e-10	Proliferating Microglia	Pdap1
9.08006e-15	0.689558	0.707	0.524	1.64122e-10	Proliferating Microglia	Rex1bd
9.8401e-15	0.905002	0.403	0.206	1.7786e-10	Proliferating Microglia	Mgat4a
9.91288e-15	0.970837	0.374	0.185	1.79175e-10	Proliferating Microglia	Ilf3
1.00096e-14	0.556115	0.604	0.341	1.80923e-10	Proliferating Microglia	Ifi207
1.03329e-14	4.43858	0.018	0.001	1.86767e-10	Proliferating Microglia	Hist1h4f
1.07204e-14	1.28212	0.253	0.105	1.93772e-10	Proliferating Microglia	Pelp1
1.09883e-14	1.01155	0.377	0.19	1.98614e-10	Proliferating Microglia	Nop58
1.11146e-14	0.454898	0.674	0.381	2.00896e-10	Proliferating Microglia	Ncf1
1.17072e-14	3.72809	0.026	0.002	2.11607e-10	Proliferating Microglia	Trem3
1.23278e-14	0.653298	0.747	0.547	2.22825e-10	Proliferating Microglia	Nme1
1.32546e-14	1.21437	0.308	0.143	2.39576e-10	Proliferating Microglia	Ino80e
1.33986e-14	0.628131	0.634	0.393	2.42179e-10	Proliferating Microglia	Sptlc2
1.41856e-14	1.31884	0.253	0.106	2.56405e-10	Proliferating Microglia	Nipsnap3b
1.43991e-14	1.30023	0.278	0.123	2.60263e-10	Proliferating Microglia	Pmm2
1.48088e-14	0.581843	0.817	0.623	2.6767e-10	Proliferating Microglia	Psme1
1.51428e-14	1.36345	0.227	0.09	2.73706e-10	Proliferating Microglia	Gsdmd
1.5335e-14	1.43798	0.194	0.071	2.7718e-10	Proliferating Microglia	Gm35769
1.62327e-14	4.82762	0.015	0.001	2.93406e-10	Proliferating Microglia	Aspn
1.63159e-14	0.401485	0.685	0.388	2.9491e-10	Proliferating Microglia	Adap2
1.65317e-14	1.17078	0.271	0.117	2.98811e-10	Proliferating Microglia	Rpp30
1.65659e-14	0.352742	0.993	0.836	2.99429e-10	Proliferating Microglia	Npc2
1.73723e-14	0.336942	0.993	0.964	3.14005e-10	Proliferating Microglia	Rpl7a
1.75266e-14	1.19899	0.282	0.125	3.16793e-10	Proliferating Microglia	Rab7b
1.83682e-14	0.899973	0.436	0.234	3.32006e-10	Proliferating Microglia	Mrpl35
1.86776e-14	0.873967	0.476	0.268	3.37598e-10	Proliferating Microglia	Csk
1.89135e-14	2.38569	0.084	0.019	3.41861e-10	Proliferating Microglia	E230032D23Rik
1.90564e-14	0.866793	0.436	0.233	3.44445e-10	Proliferating Microglia	Pip4p1
1.91556e-14	0.887896	0.432	0.231	3.46238e-10	Proliferating Microglia	Tcirg1
1.96456e-14	0.394466	0.7	0.4	3.55094e-10	Proliferating Microglia	Ltc4s
1.96689e-14	1.77353	0.143	0.044	3.55515e-10	Proliferating Microglia	Zw10
2.0062e-14	1.48601	0.183	0.065	3.62621e-10	Proliferating Microglia	Rhno1
2.14247e-14	0.90416	0.436	0.234	3.87252e-10	Proliferating Microglia	Rab32
2.18713e-14	0.834179	0.418	0.219	3.95323e-10	Proliferating Microglia	Arhgap24
2.23202e-14	1.19411	0.275	0.121	4.03437e-10	Proliferating Microglia	Isyna1
2.27598e-14	0.693772	0.641	0.416	4.11384e-10	Proliferating Microglia	Ssr2
2.3547e-14	0.821196	0.484	0.274	4.25611e-10	Proliferating Microglia	B4galt1
2.44621e-14	0.952986	0.421	0.226	4.42153e-10	Proliferating Microglia	Rps19bp1
2.52063e-14	0.634742	0.33	0.151	4.55604e-10	Proliferating Microglia	Lpl
2.54342e-14	0.708617	0.513	0.278	4.59724e-10	Proliferating Microglia	Ifi204
2.63109e-14	1.11608	0.304	0.14	4.7557e-10	Proliferating Microglia	Naa10
2.64807e-14	0.838135	0.538	0.324	4.7864e-10	Proliferating Microglia	Gps2
2.72148e-14	0.845625	0.495	0.289	4.91908e-10	Proliferating Microglia	Brd8
3.09582e-14	0.985876	0.436	0.24	5.5957e-10	Proliferating Microglia	Ehmt2
3.1205e-14	1.12297	0.275	0.12	5.6403e-10	Proliferating Microglia	Arrb1
3.22558e-14	0.577518	0.601	0.342	5.83024e-10	Proliferating Microglia	Nckap1l
3.39319e-14	1.09484	0.333	0.162	6.13319e-10	Proliferating Microglia	Slx4ip
3.4736e-14	0.934703	0.289	0.127	6.27853e-10	Proliferating Microglia	Csrp1
3.76626e-14	1.64503	0.15	0.048	6.80752e-10	Proliferating Microglia	Slc2a6
3.78341e-14	0.695559	0.546	0.319	6.83852e-10	Proliferating Microglia	Mapk14
4.08231e-14	0.995371	0.363	0.183	7.37877e-10	Proliferating Microglia	Pde7a
4.27787e-14	3.72809	0.029	0.003	7.73225e-10	Proliferating Microglia	Mbnl3
4.36171e-14	1.05312	0.366	0.186	7.88379e-10	Proliferating Microglia	Ifi35
4.39171e-14	0.90906	0.286	0.125	7.93802e-10	Proliferating Microglia	Gm17268
4.4784e-14	1.45604	0.176	0.062	8.09471e-10	Proliferating Microglia	Nlrc5
4.52911e-14	1.36418	0.227	0.092	8.18636e-10	Proliferating Microglia	Shkbp1
4.55421e-14	1.35744	0.223	0.09	8.23174e-10	Proliferating Microglia	Ints11
4.64603e-14	0.794268	0.527	0.315	8.39769e-10	Proliferating Microglia	Cisd2
4.79328e-14	1.7472	0.132	0.039	8.66385e-10	Proliferating Microglia	Haus6
4.90052e-14	0.643903	0.744	0.557	8.8577e-10	Proliferating Microglia	Bola2
4.9309e-14	1.03323	0.253	0.105	8.9126e-10	Proliferating Microglia	Rab20
5.10188e-14	0.504686	0.868	0.694	9.22166e-10	Proliferating Microglia	Pgls
5.20387e-14	1.33537	0.205	0.078	9.40599e-10	Proliferating Microglia	Klhdc4
5.29808e-14	0.846658	0.381	0.191	9.57628e-10	Proliferating Microglia	Tlr2
5.39238e-14	0.691364	0.462	0.244	9.74672e-10	Proliferating Microglia	Cd37
5.56544e-14	0.840055	0.469	0.26	1.00595e-09	Proliferating Microglia	Akt1
6.23458e-14	1.30908	0.231	0.094	1.1269e-09	Proliferating Microglia	Sart3
6.38239e-14	1.02633	0.344	0.17	1.15362e-09	Proliferating Microglia	Slc4a7
6.54578e-14	2.06231	0.092	0.022	1.18315e-09	Proliferating Microglia	Zc3h12d
6.57657e-14	1.06881	0.333	0.163	1.18871e-09	Proliferating Microglia	Prpf38a
6.66523e-14	1.69492	0.143	0.045	1.20474e-09	Proliferating Microglia	Gch1
7.33791e-14	1.39641	0.201	0.077	1.32633e-09	Proliferating Microglia	Dgcr8
7.38691e-14	0.992398	0.359	0.181	1.33518e-09	Proliferating Microglia	Ankrd13a
7.47456e-14	1.76991	0.121	0.035	1.35103e-09	Proliferating Microglia	Pdss1
7.69933e-14	1.25372	0.227	0.092	1.39165e-09	Proliferating Microglia	Galns
7.97192e-14	1.07806	0.341	0.169	1.44093e-09	Proliferating Microglia	Tcof1
8.50197e-14	1.13611	0.33	0.161	1.53673e-09	Proliferating Microglia	Ccdc86
8.78923e-14	0.567272	0.853	0.708	1.58865e-09	Proliferating Microglia	Bax
9.16043e-14	2.07097	0.092	0.022	1.65575e-09	Proliferating Microglia	B3gnt7
9.16974e-14	0.993229	0.407	0.22	1.65743e-09	Proliferating Microglia	Sf3a3
9.2458e-14	0.842811	0.407	0.213	1.67118e-09	Proliferating Microglia	Snx30
9.31466e-14	4.31305	0.018	0.001	1.68363e-09	Proliferating Microglia	Cxcr2
9.76147e-14	0.937765	0.421	0.229	1.76439e-09	Proliferating Microglia	Parp1
9.90969e-14	1.0831	0.286	0.129	1.79118e-09	Proliferating Microglia	Nin
1.01718e-13	1.45071	0.19	0.071	1.83856e-09	Proliferating Microglia	Umps
1.04844e-13	0.738488	0.571	0.353	1.89505e-09	Proliferating Microglia	Tex261
1.06819e-13	0.232316	1	0.998	1.93074e-09	Proliferating Microglia	Rpl11
1.14616e-13	0.972563	0.363	0.184	2.07168e-09	Proliferating Microglia	Cdc27
1.16378e-13	0.756289	0.582	0.376	2.10353e-09	Proliferating Microglia	Pfdn6
1.17163e-13	0.441275	0.586	0.332	2.11772e-09	Proliferating Microglia	Ctla2a
1.17361e-13	0.769614	0.454	0.249	2.12131e-09	Proliferating Microglia	H2-DMa
1.18704e-13	0.75943	0.502	0.288	2.14558e-09	Proliferating Microglia	Ang
1.24976e-13	0.700828	0.604	0.377	2.25894e-09	Proliferating Microglia	Gm11808
1.25137e-13	1.15305	0.275	0.123	2.26185e-09	Proliferating Microglia	Anapc7
1.25591e-13	0.857324	0.403	0.211	2.27006e-09	Proliferating Microglia	Pbdc1
1.27992e-13	1.17149	0.33	0.164	2.31345e-09	Proliferating Microglia	Slc10a7
1.28571e-13	1.05689	0.308	0.144	2.32391e-09	Proliferating Microglia	Senp1
1.34536e-13	3.72809	0.026	0.002	2.43173e-09	Proliferating Microglia	Gm47207
1.35834e-13	0.475557	0.667	0.393	2.4552e-09	Proliferating Microglia	Tnfaip8l2
1.37961e-13	2.18002	0.073	0.015	2.49365e-09	Proliferating Microglia	Cdca7
1.38056e-13	1.05857	0.282	0.127	2.49536e-09	Proliferating Microglia	Srbd1
1.45504e-13	0.709011	0.571	0.358	2.62999e-09	Proliferating Microglia	Wdr1
1.47189e-13	1.11947	0.271	0.12	2.66044e-09	Proliferating Microglia	Esyt1
1.49897e-13	0.908256	0.421	0.228	2.70939e-09	Proliferating Microglia	Cers6
1.54344e-13	1.26584	0.22	0.088	2.78976e-09	Proliferating Microglia	Gpd1l
1.5546e-13	0.74336	0.626	0.426	2.80994e-09	Proliferating Microglia	Srsf2
1.57136e-13	0.678662	0.458	0.247	2.84023e-09	Proliferating Microglia	Cd14
1.59135e-13	0.372355	0.725	0.431	2.87637e-09	Proliferating Microglia	Ppm1h
1.61984e-13	0.587703	0.663	0.426	2.92786e-09	Proliferating Microglia	Epn1
1.62999e-13	0.974981	0.432	0.245	2.94621e-09	Proliferating Microglia	Nudcd2
1.64464e-13	1.33323	0.234	0.099	2.97268e-09	Proliferating Microglia	Nop9
1.75726e-13	1.60339	0.183	0.068	3.17624e-09	Proliferating Microglia	Alad
1.8033e-13	0.842068	0.48	0.274	3.25946e-09	Proliferating Microglia	Ythdf2
1.87624e-13	1.44934	0.179	0.066	3.39131e-09	Proliferating Microglia	Smim3
1.95886e-13	1.23918	0.234	0.098	3.54065e-09	Proliferating Microglia	Iars
2.03184e-13	0.709293	0.432	0.227	3.67256e-09	Proliferating Microglia	Tmem273
2.03403e-13	1.47029	0.161	0.055	3.67651e-09	Proliferating Microglia	Gm45716
2.05205e-13	1.62894	0.143	0.046	3.70908e-09	Proliferating Microglia	L3mbtl2
2.22778e-13	0.225507	1	0.999	4.02672e-09	Proliferating Microglia	Rpl23
2.23097e-13	0.722373	0.597	0.389	4.03247e-09	Proliferating Microglia	Cmpk1
2.2588e-13	1.38673	0.19	0.072	4.08278e-09	Proliferating Microglia	Atp1a3
2.26161e-13	1.32533	0.205	0.08	4.08786e-09	Proliferating Microglia	Lnpk
2.26206e-13	0.509556	0.839	0.663	4.08867e-09	Proliferating Microglia	Rap1b
2.31642e-13	0.444527	0.773	0.509	4.18692e-09	Proliferating Microglia	Efhd2
2.35407e-13	1.21887	0.212	0.084	4.25498e-09	Proliferating Microglia	Tlr8
2.38014e-13	0.657275	0.575	0.352	4.30211e-09	Proliferating Microglia	Ccdc88a
2.46816e-13	0.946347	0.396	0.213	4.46121e-09	Proliferating Microglia	Ncoa7
2.48238e-13	0.704127	0.579	0.365	4.48689e-09	Proliferating Microglia	Usf2
2.5265e-13	0.8484	0.421	0.23	4.56665e-09	Proliferating Microglia	Prr14l
2.59984e-13	0.908988	0.392	0.206	4.69922e-09	Proliferating Microglia	Exoc6
2.76408e-13	2.05001	0.088	0.021	4.99607e-09	Proliferating Microglia	Rccd1
2.92697e-13	2.84592	0.051	0.008	5.29049e-09	Proliferating Microglia	Shmt1
2.93294e-13	0.670243	0.641	0.426	5.30129e-09	Proliferating Microglia	Cebpb
3.14152e-13	0.88322	0.403	0.217	5.6783e-09	Proliferating Microglia	Heatr5a
3.22122e-13	1.09425	0.275	0.124	5.82236e-09	Proliferating Microglia	Pigu
3.25325e-13	0.58799	0.476	0.258	5.88024e-09	Proliferating Microglia	C5ar1
3.27192e-13	0.870333	0.443	0.251	5.914e-09	Proliferating Microglia	Apip
3.42978e-13	1.15727	0.253	0.11	6.19933e-09	Proliferating Microglia	Nudt1
3.52585e-13	4.63498	0.015	0.001	6.37298e-09	Proliferating Microglia	2810455O05Rik
3.61153e-13	1.70788	0.179	0.068	6.52784e-09	Proliferating Microglia	E2f1
3.63882e-13	0.457464	0.821	0.596	6.57717e-09	Proliferating Microglia	Rnaset2a
3.92864e-13	0.705356	0.615	0.4	7.10102e-09	Proliferating Microglia	Arl4c
3.93821e-13	0.881588	0.385	0.202	7.11831e-09	Proliferating Microglia	Dazap1
4.01095e-13	0.794268	0.601	0.402	7.2498e-09	Proliferating Microglia	Vps13b
4.04169e-13	0.772791	0.41	0.216	7.30536e-09	Proliferating Microglia	Stxbp5
4.05014e-13	0.60994	0.648	0.43	7.32062e-09	Proliferating Microglia	Shisa5
4.05115e-13	1.13613	0.271	0.123	7.32245e-09	Proliferating Microglia	Urm1
4.14287e-13	2.25416	0.073	0.016	7.48824e-09	Proliferating Microglia	Slc1a5
4.54853e-13	1.13664	0.245	0.105	8.22146e-09	Proliferating Microglia	Tal1
4.6128e-13	0.674181	0.535	0.322	8.33764e-09	Proliferating Microglia	Morc3
4.7019e-13	0.698875	0.476	0.264	8.49868e-09	Proliferating Microglia	Mtus1
4.86922e-13	0.912672	0.41	0.226	8.80112e-09	Proliferating Microglia	Rpp21
5.05919e-13	1.24722	0.26	0.117	9.14448e-09	Proliferating Microglia	Rpa3
5.0808e-13	1.03023	0.286	0.132	9.18355e-09	Proliferating Microglia	Trpv2
5.19409e-13	0.307428	0.996	0.981	9.38832e-09	Proliferating Microglia	Rpl14
5.34989e-13	0.59528	0.612	0.383	9.66992e-09	Proliferating Microglia	Lgals3bp
5.45483e-13	0.695033	0.487	0.278	9.85961e-09	Proliferating Microglia	Dgkd
5.48457e-13	0.898914	0.396	0.214	9.91335e-09	Proliferating Microglia	Lrrc59
5.90447e-13	1.89656	0.106	0.029	1.06723e-08	Proliferating Microglia	Donson
6.17599e-13	0.954362	0.385	0.206	1.11631e-08	Proliferating Microglia	Taf12
6.25999e-13	0.994331	0.297	0.139	1.13149e-08	Proliferating Microglia	Mgst3
6.38684e-13	1.02058	0.297	0.14	1.15442e-08	Proliferating Microglia	Disc1
6.43863e-13	1.58197	0.139	0.045	1.16378e-08	Proliferating Microglia	Calcrl
6.52378e-13	1.2245	0.253	0.112	1.17917e-08	Proliferating Microglia	Daxx
6.60204e-13	0.372749	0.982	0.903	1.19332e-08	Proliferating Microglia	Ndufb1-ps
6.69771e-13	3.43858	0.029	0.003	1.21061e-08	Proliferating Microglia	Gm47357
7.16768e-13	1.48601	0.172	0.063	1.29556e-08	Proliferating Microglia	Smyd4
7.18616e-13	0.945998	0.315	0.152	1.2989e-08	Proliferating Microglia	Mmd
7.25775e-13	1.39121	0.205	0.083	1.31184e-08	Proliferating Microglia	Nqo2
7.6563e-13	1.44106	0.179	0.067	1.38388e-08	Proliferating Microglia	Helb
7.69685e-13	1.13734	0.275	0.126	1.39121e-08	Proliferating Microglia	Ctbs
7.83401e-13	1.31962	0.176	0.065	1.416e-08	Proliferating Microglia	Fam129a
7.8439e-13	1.02075	0.289	0.134	1.41779e-08	Proliferating Microglia	Gpr160
8.21196e-13	0.697372	0.579	0.374	1.48431e-08	Proliferating Microglia	Ola1
8.71354e-13	1.2632	0.165	0.059	1.57497e-08	Proliferating Microglia	Serpinf1
8.77609e-13	1.30182	0.198	0.078	1.58628e-08	Proliferating Microglia	Gdpd3
9.0682e-13	0.38434	0.612	0.346	1.63908e-08	Proliferating Microglia	Itgam
9.09363e-13	1.07656	0.3	0.145	1.64367e-08	Proliferating Microglia	Atp11c
9.30446e-13	1.41288	0.147	0.049	1.68178e-08	Proliferating Microglia	Nfkbid
9.37516e-13	2.34958	0.066	0.013	1.69456e-08	Proliferating Microglia	Gm11457
9.38729e-13	1.23826	0.238	0.103	1.69675e-08	Proliferating Microglia	Pck2
9.57339e-13	1.22313	0.234	0.1	1.73039e-08	Proliferating Microglia	Ccdc22
9.67993e-13	3.10006	0.037	0.005	1.74965e-08	Proliferating Microglia	Mutyh
9.76484e-13	0.825783	0.403	0.217	1.765e-08	Proliferating Microglia	Wsb1
1.01477e-12	0.985419	0.319	0.157	1.8342e-08	Proliferating Microglia	Coro7
1.07057e-12	3.24266	0.033	0.004	1.93505e-08	Proliferating Microglia	Raet1d
1.07909e-12	0.503359	0.839	0.672	1.95046e-08	Proliferating Microglia	Atp5g3
1.13027e-12	1.95279	0.088	0.022	2.04295e-08	Proliferating Microglia	Scimp
1.14528e-12	0.565622	0.788	0.631	2.0701e-08	Proliferating Microglia	Nop10
1.14716e-12	0.97891	0.3	0.144	2.07348e-08	Proliferating Microglia	Rhoh
1.1682e-12	1.42552	0.179	0.068	2.11153e-08	Proliferating Microglia	Il13ra1
1.17944e-12	0.678388	0.44	0.24	2.13184e-08	Proliferating Microglia	Arhgap22
1.21015e-12	0.563981	0.758	0.569	2.18734e-08	Proliferating Microglia	Rab5c
1.31219e-12	0.507087	0.755	0.535	2.37177e-08	Proliferating Microglia	Rap1gds1
1.36783e-12	1.19367	0.242	0.105	2.47236e-08	Proliferating Microglia	Ppip5k2
1.37865e-12	1.02934	0.337	0.174	2.49191e-08	Proliferating Microglia	Fopnl
1.44967e-12	2.24593	0.07	0.015	2.62028e-08	Proliferating Microglia	Treml2
1.45778e-12	1.44557	0.165	0.06	2.63494e-08	Proliferating Microglia	Alg6
1.4745e-12	0.893133	0.421	0.24	2.66516e-08	Proliferating Microglia	Sumo3
1.54195e-12	2.18967	0.073	0.016	2.78708e-08	Proliferating Microglia	Myl2
1.554e-12	0.717939	0.527	0.321	2.80885e-08	Proliferating Microglia	Mrpl13
1.60192e-12	2.05001	0.084	0.021	2.89546e-08	Proliferating Microglia	P2ry10b
1.64259e-12	1.15367	0.216	0.089	2.96899e-08	Proliferating Microglia	Arhgap27
1.65494e-12	0.313358	0.949	0.632	2.9913e-08	Proliferating Microglia	Ucp2
1.7086e-12	1.26664	0.216	0.09	3.0883e-08	Proliferating Microglia	Pml
1.7471e-12	1.20892	0.26	0.119	3.15788e-08	Proliferating Microglia	Plekhf2
1.74848e-12	0.953768	0.374	0.2	3.16037e-08	Proliferating Microglia	Iws1
1.74859e-12	1.03294	0.344	0.179	3.16057e-08	Proliferating Microglia	Exosc5
1.76589e-12	0.380344	0.967	0.89	3.19185e-08	Proliferating Microglia	Smdt1
1.7734e-12	1.00946	0.315	0.156	3.20543e-08	Proliferating Microglia	Sf3a1
1.81284e-12	1.03159	0.308	0.151	3.27671e-08	Proliferating Microglia	Med14
1.81287e-12	0.840484	0.462	0.274	3.27676e-08	Proliferating Microglia	Slk
1.83938e-12	0.514135	0.634	0.398	3.32468e-08	Proliferating Microglia	Gsn
1.91183e-12	0.721698	0.491	0.289	3.45562e-08	Proliferating Microglia	Myo9b
1.97998e-12	0.447652	0.729	0.477	3.57881e-08	Proliferating Microglia	Rab8b
2.02606e-12	0.90839	0.458	0.272	3.66209e-08	Proliferating Microglia	H1f0
2.09095e-12	3.17555	0.033	0.004	3.7794e-08	Proliferating Microglia	Cacna1f
2.17092e-12	1.82673	0.103	0.029	3.92394e-08	Proliferating Microglia	Fam122b
2.21562e-12	0.533099	0.81	0.642	4.00474e-08	Proliferating Microglia	Msn
2.21899e-12	0.731142	0.59	0.397	4.01082e-08	Proliferating Microglia	Rbbp7
2.23935e-12	0.954362	0.3	0.144	4.04763e-08	Proliferating Microglia	A630001G21Rik
2.3443e-12	0.666086	0.678	0.504	4.23732e-08	Proliferating Microglia	Ski
2.38199e-12	1.19242	0.267	0.125	4.30545e-08	Proliferating Microglia	Aars
2.50622e-12	2.01932	0.099	0.027	4.52999e-08	Proliferating Microglia	Gm15489
2.59986e-12	1.32579	0.209	0.087	4.69925e-08	Proliferating Microglia	Ptgr1
2.68288e-12	2.72809	0.055	0.01	4.84931e-08	Proliferating Microglia	P2rx1
2.70527e-12	2.11511	0.051	0.009	4.88978e-08	Proliferating Microglia	Clec4e
2.7598e-12	0.440132	0.802	0.577	4.98835e-08	Proliferating Microglia	Mef2a
2.76423e-12	0.752012	0.418	0.227	4.99634e-08	Proliferating Microglia	Arhgap25
2.77603e-12	0.770151	0.542	0.344	5.01768e-08	Proliferating Microglia	Eif4a3
2.77692e-12	1.23487	0.194	0.077	5.01929e-08	Proliferating Microglia	Malt1
2.81807e-12	0.427887	0.905	0.776	5.09366e-08	Proliferating Microglia	Ndufb11
2.83401e-12	0.544865	0.524	0.297	5.12246e-08	Proliferating Microglia	Lmo2
2.8432e-12	0.729041	0.502	0.303	5.13908e-08	Proliferating Microglia	Adam15
2.8677e-12	1.02268	0.322	0.164	5.18337e-08	Proliferating Microglia	H2-T22
2.87043e-12	0.714514	0.56	0.365	5.1883e-08	Proliferating Microglia	Naa20
2.97794e-12	0.88766	0.37	0.197	5.38263e-08	Proliferating Microglia	Asnsd1
2.99191e-12	1.09827	0.3	0.149	5.40789e-08	Proliferating Microglia	Thoc3
3.01972e-12	0.484669	0.832	0.669	5.45815e-08	Proliferating Microglia	Psmb6
3.03382e-12	0.896939	0.392	0.217	5.48362e-08	Proliferating Microglia	Gfer
3.11269e-12	0.616341	0.656	0.456	5.62618e-08	Proliferating Microglia	Dnajc19
3.16742e-12	0.489532	0.828	0.647	5.7251e-08	Proliferating Microglia	Gm2000
3.21835e-12	0.387117	0.916	0.681	5.81718e-08	Proliferating Microglia	Anxa3
3.2215e-12	0.557506	0.685	0.468	5.82286e-08	Proliferating Microglia	Etv6
3.25994e-12	1.56889	0.139	0.047	5.89234e-08	Proliferating Microglia	Slc25a24
3.30631e-12	1.066	0.282	0.134	5.97616e-08	Proliferating Microglia	Apaf1
3.46935e-12	0.694055	0.553	0.349	6.27085e-08	Proliferating Microglia	Syncrip
3.47324e-12	0.575159	0.641	0.418	6.27788e-08	Proliferating Microglia	Supt16
3.55194e-12	0.525974	0.784	0.589	6.42014e-08	Proliferating Microglia	Eloc
3.66559e-12	0.953366	0.385	0.215	6.62555e-08	Proliferating Microglia	Pcyox1
3.71784e-12	0.506837	0.78	0.569	6.72e-08	Proliferating Microglia	Wasf2
3.73034e-12	0.631225	0.586	0.377	6.74258e-08	Proliferating Microglia	Polr2e
3.85324e-12	2.3528	0.07	0.015	6.96474e-08	Proliferating Microglia	Hist4h4
3.85551e-12	0.245219	1	0.996	6.96883e-08	Proliferating Microglia	Cox8a
3.89446e-12	0.584366	0.601	0.376	7.03923e-08	Proliferating Microglia	Hmox2
3.96395e-12	0.762006	0.542	0.347	7.16485e-08	Proliferating Microglia	Kras
4.30113e-12	1.79487	0.117	0.036	7.77429e-08	Proliferating Microglia	9330159M07Rik
4.33997e-12	0.399407	0.85	0.601	7.84449e-08	Proliferating Microglia	Ftl1-ps1
4.347e-12	0.829043	0.403	0.222	7.8572e-08	Proliferating Microglia	Pnkp
4.34769e-12	0.791525	0.443	0.258	7.85845e-08	Proliferating Microglia	Triap1
4.37087e-12	1.11389	0.183	0.07	7.90035e-08	Proliferating Microglia	Trim55
4.60895e-12	0.401568	0.897	0.788	8.33068e-08	Proliferating Microglia	Capzb
4.70931e-12	0.284788	0.7	0.427	8.51208e-08	Proliferating Microglia	Ccdc34
4.74307e-12	0.74481	0.491	0.295	8.57309e-08	Proliferating Microglia	Renbp
5.20827e-12	1.62056	0.136	0.046	9.41395e-08	Proliferating Microglia	Abcg2
5.22225e-12	1.34092	0.176	0.067	9.43921e-08	Proliferating Microglia	Rbbp5
5.23152e-12	0.877621	0.414	0.236	9.45598e-08	Proliferating Microglia	Ralb
5.34301e-12	1.48665	0.147	0.051	9.65749e-08	Proliferating Microglia	Oas1a
5.38687e-12	1.00072	0.308	0.154	9.73677e-08	Proliferating Microglia	Abcb7
5.42197e-12	0.853152	0.414	0.235	9.80022e-08	Proliferating Microglia	Plod1
5.59464e-12	0.280262	1	0.997	1.01123e-07	Proliferating Microglia	Rps2
5.61073e-12	1.62056	0.139	0.048	1.01414e-07	Proliferating Microglia	Gemin2
5.64669e-12	1.20022	0.216	0.092	1.02064e-07	Proliferating Microglia	Atm
6.01679e-12	1.1777	0.212	0.089	1.08753e-07	Proliferating Microglia	2700049A03Rik
6.06141e-12	0.890068	0.399	0.225	1.0956e-07	Proliferating Microglia	Tial1
6.88985e-12	1.89621	0.088	0.023	1.24534e-07	Proliferating Microglia	Olfml2b
6.89504e-12	1.35885	0.179	0.07	1.24628e-07	Proliferating Microglia	Galnt12
7.07065e-12	0.700303	0.623	0.433	1.27802e-07	Proliferating Microglia	Rsrc1
7.08339e-12	1.09161	0.267	0.126	1.28032e-07	Proliferating Microglia	Tubgcp2
7.45265e-12	0.660618	0.571	0.365	1.34707e-07	Proliferating Microglia	Psmd14
7.63581e-12	0.766155	0.418	0.232	1.38017e-07	Proliferating Microglia	Edem2
7.63671e-12	0.944136	0.407	0.234	1.38033e-07	Proliferating Microglia	Commd9
7.80545e-12	1.0028	0.297	0.146	1.41083e-07	Proliferating Microglia	Ehbp1l1
7.9801e-12	1.1697	0.234	0.104	1.4424e-07	Proliferating Microglia	Ftsj3
8.36344e-12	0.869618	0.41	0.235	1.51169e-07	Proliferating Microglia	Aip
8.39958e-12	1.02904	0.319	0.164	1.51822e-07	Proliferating Microglia	Wdr41
8.52637e-12	1.11478	0.168	0.063	1.54114e-07	Proliferating Microglia	Bank1
8.62993e-12	0.733135	0.487	0.294	1.55986e-07	Proliferating Microglia	Ubac2
8.67787e-12	0.96577	0.297	0.144	1.56852e-07	Proliferating Microglia	Zbp1
8.76906e-12	1.36552	0.168	0.064	1.58501e-07	Proliferating Microglia	Bcl7a
8.7924e-12	0.816143	0.476	0.293	1.58923e-07	Proliferating Microglia	Magoh
9.15585e-12	1.44296	0.154	0.056	1.65492e-07	Proliferating Microglia	Il17ra
9.35273e-12	1.14814	0.216	0.092	1.69051e-07	Proliferating Microglia	Nemp1
9.52275e-12	0.615645	0.484	0.277	1.72124e-07	Proliferating Microglia	Evi2a
9.97957e-12	0.519852	0.755	0.541	1.80381e-07	Proliferating Microglia	Hdgf
1.0149e-11	1.65484	0.132	0.044	1.83443e-07	Proliferating Microglia	Dis3
1.01942e-11	1.94568	0.088	0.023	1.8426e-07	Proliferating Microglia	Ap1g2
1.04722e-11	2.68078	0.048	0.008	1.89286e-07	Proliferating Microglia	Pask
1.06671e-11	0.956149	0.341	0.18	1.92808e-07	Proliferating Microglia	Uggt1
1.07741e-11	1.9231	0.095	0.026	1.94742e-07	Proliferating Microglia	G430095P16Rik
1.07982e-11	0.781925	0.275	0.128	1.95178e-07	Proliferating Microglia	Cmah
1.1116e-11	1.1258	0.231	0.102	2.00921e-07	Proliferating Microglia	Hlx
1.12642e-11	1.15385	0.304	0.156	2.03601e-07	Proliferating Microglia	Naa40
1.14246e-11	0.953387	0.319	0.163	2.065e-07	Proliferating Microglia	Rogdi
1.15335e-11	0.912093	0.355	0.191	2.08468e-07	Proliferating Microglia	Tor2a
1.16394e-11	0.730035	0.593	0.402	2.10382e-07	Proliferating Microglia	Cyc1
1.18465e-11	0.841743	0.407	0.231	2.14125e-07	Proliferating Microglia	Kdelr2
1.19935e-11	1.84877	0.095	0.026	2.16782e-07	Proliferating Microglia	Sh3tc1
1.21191e-11	0.770087	0.484	0.296	2.19053e-07	Proliferating Microglia	Sdhd
1.22618e-11	2.62655	0.051	0.009	2.21632e-07	Proliferating Microglia	Ahcy
1.24491e-11	0.548763	0.582	0.37	2.25017e-07	Proliferating Microglia	Specc1
1.28326e-11	1.05497	0.267	0.127	2.31949e-07	Proliferating Microglia	Dnase1l1
1.31712e-11	0.997022	0.315	0.162	2.3807e-07	Proliferating Microglia	Pop4
1.32474e-11	1.16272	0.231	0.103	2.39446e-07	Proliferating Microglia	Ccng2
1.32967e-11	0.389251	0.601	0.35	2.40338e-07	Proliferating Microglia	Pik3ap1
1.34622e-11	0.3125	0.982	0.981	2.43329e-07	Proliferating Microglia	Prdx1
1.36824e-11	1.65709	0.128	0.043	2.4731e-07	Proliferating Microglia	Mad2l1bp
1.38672e-11	1.37701	0.168	0.065	2.50649e-07	Proliferating Microglia	D6Wsu163e
1.39043e-11	1.27074	0.198	0.082	2.5132e-07	Proliferating Microglia	Shtn1
1.40141e-11	1.14087	0.231	0.103	2.53305e-07	Proliferating Microglia	Pot1b
1.42066e-11	3.23505	0.029	0.003	2.56784e-07	Proliferating Microglia	Xrcc3
1.48597e-11	1.36479	0.183	0.074	2.68588e-07	Proliferating Microglia	Rnf126
1.50336e-11	0.984503	0.293	0.145	2.71733e-07	Proliferating Microglia	2510039O18Rik
1.53115e-11	0.49481	0.802	0.595	2.76755e-07	Proliferating Microglia	Rap1a
1.54442e-11	1.6975	0.117	0.037	2.79154e-07	Proliferating Microglia	Fancm
1.55341e-11	1.06145	0.216	0.092	2.8078e-07	Proliferating Microglia	Nlrp3
1.56622e-11	1.23552	0.205	0.087	2.83095e-07	Proliferating Microglia	Fam118b
1.60003e-11	0.660394	0.355	0.186	2.89206e-07	Proliferating Microglia	Pde7b
1.63312e-11	1.25746	0.223	0.099	2.95186e-07	Proliferating Microglia	Ccdc167
1.70219e-11	0.559388	0.696	0.501	3.07671e-07	Proliferating Microglia	Cbx1
1.72344e-11	3.89801	0.018	0.001	3.11512e-07	Proliferating Microglia	Afp
1.7743e-11	0.724841	0.505	0.315	3.20704e-07	Proliferating Microglia	Ten1
1.82601e-11	0.788973	0.385	0.212	3.30052e-07	Proliferating Microglia	Mrtfa
1.83475e-11	1.32361	0.198	0.083	3.3163e-07	Proliferating Microglia	Dus1l
2.06145e-11	1.57396	0.121	0.039	3.72607e-07	Proliferating Microglia	Ero1lb
2.09139e-11	0.738563	0.454	0.27	3.78019e-07	Proliferating Microglia	Fdps
2.1422e-11	2.25127	0.062	0.013	3.87203e-07	Proliferating Microglia	Cd244a
2.14834e-11	1.19174	0.19	0.078	3.88313e-07	Proliferating Microglia	Fcrl1
2.17249e-11	0.596912	0.608	0.405	3.92677e-07	Proliferating Microglia	Snapc5
2.1755e-11	1.36122	0.19	0.079	3.93222e-07	Proliferating Microglia	Tti1
2.3305e-11	0.343569	0.799	0.519	4.21238e-07	Proliferating Microglia	Rnase4
2.34582e-11	0.869618	0.399	0.228	4.24007e-07	Proliferating Microglia	Lactb
2.36251e-11	0.84166	0.52	0.338	4.27024e-07	Proliferating Microglia	Baz1b
2.4471e-11	1.19254	0.22	0.097	4.42314e-07	Proliferating Microglia	Slc9a1
2.48203e-11	0.79722	0.366	0.197	4.48627e-07	Proliferating Microglia	Sema4d
2.5098e-11	0.891939	0.429	0.257	4.53647e-07	Proliferating Microglia	Siva1
2.65193e-11	0.943532	0.282	0.137	4.79336e-07	Proliferating Microglia	Foxn2
2.65236e-11	0.624734	0.568	0.368	4.79413e-07	Proliferating Microglia	Acer3
2.72161e-11	0.611014	0.619	0.418	4.91931e-07	Proliferating Microglia	Msrb1
2.83191e-11	0.787513	0.41	0.233	5.11868e-07	Proliferating Microglia	Emd
2.94291e-11	1.29216	0.198	0.084	5.3193e-07	Proliferating Microglia	Mpg
2.95929e-11	0.701842	0.487	0.292	5.34892e-07	Proliferating Microglia	Rnf213
3.04769e-11	0.572688	0.645	0.446	5.50869e-07	Proliferating Microglia	Med28
3.04943e-11	1.7165	0.103	0.03	5.51185e-07	Proliferating Microglia	Mybl1
3.10702e-11	1.30839	0.187	0.077	5.61593e-07	Proliferating Microglia	Itga5
3.15727e-11	1.12057	0.231	0.104	5.70677e-07	Proliferating Microglia	Usp39
3.15827e-11	1.05947	0.238	0.108	5.70856e-07	Proliferating Microglia	Fig4
3.29438e-11	2.30108	0.051	0.01	5.95459e-07	Proliferating Microglia	Il18rap
3.33226e-11	0.76338	0.443	0.265	6.02307e-07	Proliferating Microglia	Dap
3.3664e-11	0.724275	0.524	0.336	6.08477e-07	Proliferating Microglia	Eif6
3.41641e-11	0.995782	0.297	0.15	6.17516e-07	Proliferating Microglia	Lrrcc1
3.42298e-11	0.492409	0.769	0.56	6.18703e-07	Proliferating Microglia	Ube2d2a
3.42352e-11	0.681123	0.509	0.316	6.18802e-07	Proliferating Microglia	Rab8a
3.43143e-11	0.438497	0.502	0.285	6.20231e-07	Proliferating Microglia	Slco2b1
3.6654e-11	1.72809	0.106	0.032	6.62522e-07	Proliferating Microglia	Cntrob
3.69432e-11	0.808283	0.403	0.23	6.67748e-07	Proliferating Microglia	Far1
3.83365e-11	0.917495	0.333	0.176	6.92931e-07	Proliferating Microglia	Zfp385a
3.85873e-11	0.809457	0.418	0.243	6.97465e-07	Proliferating Microglia	Gon4l
3.91221e-11	0.668424	0.447	0.256	7.07132e-07	Proliferating Microglia	Litaf
3.97509e-11	1.29227	0.19	0.079	7.18498e-07	Proliferating Microglia	Tada1
4.02382e-11	0.711465	0.473	0.287	7.27306e-07	Proliferating Microglia	Vps54
4.03455e-11	0.679294	0.502	0.309	7.29244e-07	Proliferating Microglia	Nudt21
4.08708e-11	2.02429	0.073	0.018	7.38739e-07	Proliferating Microglia	Gm35154
4.16877e-11	0.641055	0.531	0.335	7.53504e-07	Proliferating Microglia	Agps
4.22384e-11	0.603205	0.634	0.437	7.63459e-07	Proliferating Microglia	Tcp1
4.26994e-11	1.36159	0.172	0.068	7.71792e-07	Proliferating Microglia	Ap4e1
4.60086e-11	0.75312	0.355	0.189	8.31605e-07	Proliferating Microglia	Hpcal1
4.68013e-11	0.356741	0.93	0.877	8.45933e-07	Proliferating Microglia	Rpl4
4.72427e-11	1.26242	0.183	0.075	8.53912e-07	Proliferating Microglia	Ebi3
4.76052e-11	0.733212	0.322	0.163	8.60464e-07	Proliferating Microglia	Csf2rb
4.9092e-11	1.93574	0.081	0.021	8.87338e-07	Proliferating Microglia	Dok2
4.93792e-11	1.17399	0.212	0.093	8.92529e-07	Proliferating Microglia	Msra
4.95712e-11	0.709753	0.531	0.35	8.96e-07	Proliferating Microglia	Ebp
5.35049e-11	1.2892	0.198	0.085	9.67101e-07	Proliferating Microglia	Map3k11
5.41061e-11	0.581526	0.626	0.427	9.77968e-07	Proliferating Microglia	Hnrnpd
5.49082e-11	0.823891	0.385	0.217	9.92466e-07	Proliferating Microglia	Tspan14
5.66808e-11	1.64416	0.114	0.036	1.02451e-06	Proliferating Microglia	Dffa
5.86541e-11	0.569724	0.571	0.359	1.06017e-06	Proliferating Microglia	Abr
5.92608e-11	0.79103	0.396	0.223	1.07114e-06	Proliferating Microglia	Gtf2f1
5.93995e-11	0.819031	0.41	0.24	1.07365e-06	Proliferating Microglia	Vasp
6.06411e-11	0.853093	0.385	0.219	1.09609e-06	Proliferating Microglia	Ykt6
6.88595e-11	1.02325	0.282	0.142	1.24464e-06	Proliferating Microglia	Gsk3a
6.99871e-11	0.701877	0.531	0.355	1.26502e-06	Proliferating Microglia	Gtf2a2
7.03839e-11	0.449797	0.857	0.693	1.27219e-06	Proliferating Microglia	Ywhab
7.17422e-11	0.980258	0.286	0.143	1.29674e-06	Proliferating Microglia	Aldh9a1
7.28563e-11	1.54975	0.128	0.044	1.31688e-06	Proliferating Microglia	Irak3
7.31472e-11	0.512886	0.443	0.247	1.32214e-06	Proliferating Microglia	March1
7.38404e-11	1.87182	0.095	0.028	1.33467e-06	Proliferating Microglia	AI839979
7.51559e-11	0.747381	0.403	0.23	1.35844e-06	Proliferating Microglia	Stk17b
7.54128e-11	0.953968	0.297	0.151	1.36309e-06	Proliferating Microglia	Gnptab
7.76116e-11	0.750906	0.44	0.263	1.40283e-06	Proliferating Microglia	Hfe
7.77484e-11	0.681414	0.414	0.233	1.4053e-06	Proliferating Microglia	Tlr7
8.11777e-11	0.624566	0.601	0.416	1.46729e-06	Proliferating Microglia	Mydgf
8.17632e-11	0.347054	0.956	0.884	1.47787e-06	Proliferating Microglia	Cox5b
8.20503e-11	0.629732	0.498	0.306	1.48306e-06	Proliferating Microglia	Hnrnpdl
8.49462e-11	0.823012	0.432	0.26	1.5354e-06	Proliferating Microglia	Vegfb
8.5247e-11	1.06512	0.231	0.106	1.54084e-06	Proliferating Microglia	Eefsec
8.65575e-11	0.262838	0.912	0.636	1.56453e-06	Proliferating Microglia	Ctsa
8.70756e-11	0.931736	0.304	0.157	1.57389e-06	Proliferating Microglia	Zyx
8.99844e-11	0.453821	0.846	0.746	1.62647e-06	Proliferating Microglia	Hnrnpf
9.65638e-11	1.13523	0.249	0.12	1.74539e-06	Proliferating Microglia	Nfyb
9.73353e-11	0.439377	0.824	0.651	1.75934e-06	Proliferating Microglia	Timm10b
9.86389e-11	1.59423	0.121	0.041	1.7829e-06	Proliferating Microglia	Gm17092
1.01692e-10	0.656791	0.385	0.213	1.83808e-06	Proliferating Microglia	Sgk1
1.03296e-10	0.753805	0.454	0.276	1.86707e-06	Proliferating Microglia	Hnrnph1
1.04075e-10	0.281839	0.813	0.537	1.88116e-06	Proliferating Microglia	Abhd12
1.06863e-10	0.227657	1	0.995	1.93155e-06	Proliferating Microglia	Rpl27
1.07836e-10	1.34412	0.154	0.059	1.94913e-06	Proliferating Microglia	Mgme1
1.08376e-10	0.372338	0.773	0.526	1.9589e-06	Proliferating Microglia	Akap13
1.09735e-10	0.794724	0.399	0.229	1.98346e-06	Proliferating Microglia	Eif4ebp1
1.10663e-10	1.99112	0.081	0.021	2.00023e-06	Proliferating Microglia	Tfb1m
1.13133e-10	0.473604	0.846	0.653	2.04489e-06	Proliferating Microglia	Ndufa5
1.13991e-10	1.04187	0.253	0.121	2.06039e-06	Proliferating Microglia	Irgm1
1.22311e-10	2.55406	0.044	0.008	2.21078e-06	Proliferating Microglia	Gm44734
1.23166e-10	0.661878	0.513	0.327	2.22623e-06	Proliferating Microglia	Nsmce1
1.24252e-10	0.930699	0.282	0.141	2.24585e-06	Proliferating Microglia	Gba
1.25066e-10	0.8822	0.308	0.16	2.26057e-06	Proliferating Microglia	Itpripl2
1.27722e-10	0.751302	0.451	0.276	2.30858e-06	Proliferating Microglia	Cnot6l
1.27954e-10	0.385637	0.93	0.778	2.31276e-06	Proliferating Microglia	H2-D1
1.28024e-10	0.7872	0.414	0.244	2.31404e-06	Proliferating Microglia	Cr1l
1.28105e-10	1.46305	0.161	0.064	2.31549e-06	Proliferating Microglia	Kmt5c
1.29679e-10	0.830114	0.341	0.184	2.34395e-06	Proliferating Microglia	Epb41
1.31655e-10	0.699454	0.465	0.279	2.37966e-06	Proliferating Microglia	Zfp36
1.32919e-10	1.52815	0.128	0.045	2.40252e-06	Proliferating Microglia	Nhej1
1.35555e-10	0.771032	0.491	0.314	2.45016e-06	Proliferating Microglia	Ier5
1.36135e-10	0.966999	0.286	0.145	2.46064e-06	Proliferating Microglia	Fbxo34
1.46998e-10	1.87011	0.084	0.023	2.65699e-06	Proliferating Microglia	Fhl3
1.53131e-10	2.25165	0.066	0.016	2.76784e-06	Proliferating Microglia	Ly6a
1.58131e-10	1.18442	0.212	0.096	2.85822e-06	Proliferating Microglia	Tmem251
1.60319e-10	0.872822	0.216	0.097	2.89777e-06	Proliferating Microglia	Ccl2
1.60643e-10	1.03863	0.242	0.114	2.90362e-06	Proliferating Microglia	Gpatch2l
1.65213e-10	1.76285	0.095	0.028	2.98622e-06	Proliferating Microglia	Gcat
1.67932e-10	0.345533	0.7	0.449	3.03538e-06	Proliferating Microglia	Ifngr1
1.72014e-10	0.869397	0.348	0.194	3.10916e-06	Proliferating Microglia	Naa16
1.72596e-10	0.409814	0.784	0.566	3.11966e-06	Proliferating Microglia	Ptprj
1.75959e-10	0.496102	0.755	0.564	3.18046e-06	Proliferating Microglia	Commd3
1.8395e-10	1.19702	0.165	0.066	3.3249e-06	Proliferating Microglia	G530011O06Rik
1.84942e-10	0.732969	0.505	0.325	3.34283e-06	Proliferating Microglia	Hnrnpul2
1.85716e-10	3.31305	0.026	0.003	3.35682e-06	Proliferating Microglia	Zfp473
1.89322e-10	0.759923	0.495	0.326	3.42199e-06	Proliferating Microglia	Hnrnpl
1.92673e-10	0.953544	0.234	0.109	3.48256e-06	Proliferating Microglia	Slc16a7
2.02989e-10	0.223461	0.762	0.448	3.66903e-06	Proliferating Microglia	Cd300c2
2.06341e-10	1.19993	0.201	0.089	3.72962e-06	Proliferating Microglia	Ddx49
2.09932e-10	2.7952	0.037	0.006	3.79453e-06	Proliferating Microglia	D430020J02Rik
2.09999e-10	0.943815	0.3	0.157	3.79573e-06	Proliferating Microglia	Phf6
2.11834e-10	2.75011	0.037	0.006	3.82891e-06	Proliferating Microglia	Myo3b
2.19201e-10	0.440236	0.711	0.494	3.96206e-06	Proliferating Microglia	Cap1
2.1941e-10	0.213741	1	0.996	3.96584e-06	Proliferating Microglia	Rpl6
2.22678e-10	0.293827	0.949	0.815	4.0249e-06	Proliferating Microglia	Akr1a1
2.28564e-10	0.902301	0.253	0.121	4.1313e-06	Proliferating Microglia	Ifi211
2.30157e-10	0.903154	0.326	0.177	4.16009e-06	Proliferating Microglia	Cnep1r1
2.35639e-10	0.332894	0.744	0.502	4.25917e-06	Proliferating Microglia	Myo5a
2.43594e-10	1.33157	0.165	0.067	4.40296e-06	Proliferating Microglia	Rhbdf2
2.50599e-10	1.00214	0.286	0.148	4.52958e-06	Proliferating Microglia	Depdc5
2.52399e-10	0.252438	1	0.984	4.56211e-06	Proliferating Microglia	Rpl22
2.53037e-10	2.00493	0.073	0.019	4.57365e-06	Proliferating Microglia	Fancg
2.54562e-10	0.868831	0.304	0.158	4.60122e-06	Proliferating Microglia	Itga4
2.56848e-10	0.815402	0.388	0.228	4.64253e-06	Proliferating Microglia	Tomm40
2.60114e-10	1.2292	0.168	0.068	4.70156e-06	Proliferating Microglia	Ube2l6
2.65142e-10	0.947143	0.275	0.138	4.79245e-06	Proliferating Microglia	B4galnt1
2.65953e-10	0.472123	0.59	0.376	4.8071e-06	Proliferating Microglia	Pold4
2.6754e-10	0.918058	0.26	0.127	4.83579e-06	Proliferating Microglia	1600014C10Rik
2.71454e-10	1.01988	0.256	0.126	4.90653e-06	Proliferating Microglia	Exosc9
2.82401e-10	2.24266	0.051	0.01	5.1044e-06	Proliferating Microglia	Gm15246
2.83926e-10	1.2911	0.176	0.074	5.13195e-06	Proliferating Microglia	2610020C07Rik
3.00069e-10	1.42788	0.154	0.061	5.42375e-06	Proliferating Microglia	Ms4a4c
3.00222e-10	0.556453	0.399	0.22	5.42652e-06	Proliferating Microglia	Ptpre
3.01605e-10	0.385093	0.919	0.794	5.4515e-06	Proliferating Microglia	Atp5g1
3.09145e-10	0.503842	0.674	0.484	5.58779e-06	Proliferating Microglia	Cnih4
3.12833e-10	1.53382	0.125	0.044	5.65446e-06	Proliferating Microglia	Fkbp1b
3.22036e-10	1.33619	0.176	0.074	5.8208e-06	Proliferating Microglia	Cep135
3.2495e-10	0.762112	0.509	0.344	5.87348e-06	Proliferating Microglia	Mrps15
3.26308e-10	1.2411	0.187	0.081	5.89801e-06	Proliferating Microglia	Zdhhc16
3.31103e-10	0.91589	0.289	0.149	5.98468e-06	Proliferating Microglia	AC154200.1
3.32656e-10	0.969723	0.289	0.151	6.01276e-06	Proliferating Microglia	Nup88
3.43689e-10	1.80471	0.095	0.029	6.21218e-06	Proliferating Microglia	Neurl1a
3.46079e-10	0.463067	0.755	0.577	6.25537e-06	Proliferating Microglia	Sf3b5
3.56204e-10	0.999158	0.231	0.108	6.43839e-06	Proliferating Microglia	0610040J01Rik
3.58114e-10	2.02182	0.066	0.016	6.47291e-06	Proliferating Microglia	Ada
3.59928e-10	0.539356	0.608	0.414	6.50569e-06	Proliferating Microglia	Chchd1
3.63988e-10	0.50362	0.645	0.447	6.57908e-06	Proliferating Microglia	Rnaset2b
3.67805e-10	1.89801	0.088	0.026	6.64807e-06	Proliferating Microglia	Gm50340
3.72211e-10	0.404733	0.74	0.505	6.72772e-06	Proliferating Microglia	Hebp1
3.82433e-10	0.583345	0.59	0.398	6.91247e-06	Proliferating Microglia	Elk3
3.88685e-10	0.575068	0.553	0.359	7.02548e-06	Proliferating Microglia	Elf1
4.01633e-10	0.541193	0.396	0.22	7.25951e-06	Proliferating Microglia	Rasgrp3
4.10095e-10	1.19656	0.187	0.081	7.41247e-06	Proliferating Microglia	4930522L14Rik
4.14863e-10	1.49736	0.128	0.046	7.49865e-06	Proliferating Microglia	Qrsl1
4.15394e-10	0.705199	0.502	0.326	7.50825e-06	Proliferating Microglia	Numa1
4.17263e-10	0.821196	0.37	0.214	7.54202e-06	Proliferating Microglia	Arhgef1
4.29253e-10	0.684726	0.381	0.215	7.75874e-06	Proliferating Microglia	Stard9
4.42952e-10	1.3312	0.143	0.054	8.00635e-06	Proliferating Microglia	Gm32036
4.43883e-10	1.41372	0.161	0.066	8.02318e-06	Proliferating Microglia	Mdc1
4.49041e-10	0.82483	0.341	0.189	8.11642e-06	Proliferating Microglia	Slc30a5
4.54551e-10	0.661671	0.516	0.337	8.21601e-06	Proliferating Microglia	Derl2
4.69948e-10	1.44923	0.095	0.029	8.49431e-06	Proliferating Microglia	Ch25h
4.86016e-10	1.34909	0.136	0.05	8.78473e-06	Proliferating Microglia	Gm20528
4.90542e-10	1.11284	0.194	0.085	8.86654e-06	Proliferating Microglia	Arrdc1
4.92059e-10	0.207203	1	0.997	8.89397e-06	Proliferating Microglia	Rpl26
4.99856e-10	0.849293	0.341	0.19	9.0349e-06	Proliferating Microglia	Actl6a
5.01258e-10	1.46403	0.136	0.05	9.06024e-06	Proliferating Microglia	Yars2
5.08428e-10	0.356094	0.901	0.827	9.18983e-06	Proliferating Microglia	Ndufb7
5.11876e-10	0.937772	0.26	0.129	9.25215e-06	Proliferating Microglia	Gm49336
5.1768e-10	0.881655	0.337	0.188	9.35706e-06	Proliferating Microglia	Ilf2
5.2948e-10	0.687003	0.531	0.363	9.57035e-06	Proliferating Microglia	Cdk14
5.31441e-10	0.391892	0.923	0.795	9.6058e-06	Proliferating Microglia	Ndufb8
5.35318e-10	0.636548	0.546	0.365	9.67587e-06	Proliferating Microglia	Mbd3
5.41904e-10	1.17009	0.22	0.104	9.79492e-06	Proliferating Microglia	Smarcd2
5.65967e-10	0.908406	0.341	0.193	1.02298e-05	Proliferating Microglia	Gipc1
5.96767e-10	0.713432	0.436	0.269	1.07866e-05	Proliferating Microglia	Fam89b
5.97488e-10	1.27828	0.143	0.054	1.07996e-05	Proliferating Microglia	Tnfsf13b
6.03704e-10	1.35248	0.165	0.068	1.09119e-05	Proliferating Microglia	Mre11a
6.14149e-10	0.715018	0.48	0.308	1.11008e-05	Proliferating Microglia	Ddx46
6.27755e-10	1.18134	0.179	0.077	1.13467e-05	Proliferating Microglia	Zfp984
6.42659e-10	1.27988	0.15	0.059	1.16161e-05	Proliferating Microglia	Icosl
6.44856e-10	0.449419	0.813	0.681	1.16558e-05	Proliferating Microglia	Hnrnpu
6.58059e-10	1.29778	0.161	0.066	1.18944e-05	Proliferating Microglia	Wdr5
6.63208e-10	1.68466	0.095	0.029	1.19875e-05	Proliferating Microglia	Psrc1
6.63232e-10	0.769921	0.344	0.193	1.19879e-05	Proliferating Microglia	Dclre1c
6.6674e-10	1.09837	0.223	0.106	1.20513e-05	Proliferating Microglia	Tex10
6.6885e-10	1.08682	0.223	0.106	1.20895e-05	Proliferating Microglia	Eipr1
6.87392e-10	1.29028	0.154	0.061	1.24246e-05	Proliferating Microglia	E330020D12Rik
7.03623e-10	0.611097	0.586	0.403	1.2718e-05	Proliferating Microglia	Eif4h
7.19959e-10	0.665034	0.531	0.351	1.30133e-05	Proliferating Microglia	Lman2
7.50447e-10	0.777589	0.388	0.229	1.35643e-05	Proliferating Microglia	Nup98
7.81665e-10	1.06066	0.231	0.111	1.41286e-05	Proliferating Microglia	Cd2bp2
8.0044e-10	1.23098	0.194	0.087	1.4468e-05	Proliferating Microglia	Ets2
8.13482e-10	1.0045	0.227	0.108	1.47037e-05	Proliferating Microglia	Ssx2ip
8.46216e-10	0.608818	0.502	0.323	1.52954e-05	Proliferating Microglia	Nrip1
8.4741e-10	0.835943	0.359	0.206	1.53169e-05	Proliferating Microglia	Sh3pxd2b
8.57894e-10	1.45846	0.187	0.083	1.55064e-05	Proliferating Microglia	Irf7
8.75814e-10	1.39859	0.136	0.051	1.58303e-05	Proliferating Microglia	Mogs
8.81408e-10	0.480255	0.678	0.483	1.59314e-05	Proliferating Microglia	Tmem134
9.04477e-10	0.748265	0.381	0.222	1.63484e-05	Proliferating Microglia	Gps1
9.11242e-10	0.896402	0.311	0.169	1.64707e-05	Proliferating Microglia	Htra2
9.65528e-10	1.01955	0.264	0.135	1.74519e-05	Proliferating Microglia	Tsta3
9.73341e-10	1.33577	0.136	0.051	1.75931e-05	Proliferating Microglia	Net1
9.75714e-10	0.426657	0.824	0.681	1.7636e-05	Proliferating Microglia	Uqcc2
9.79701e-10	1.07847	0.238	0.116	1.77081e-05	Proliferating Microglia	Themis2
9.81654e-10	1.71101	0.11	0.038	1.77434e-05	Proliferating Microglia	Kcnab2
9.93716e-10	2.20452	0.055	0.012	1.79614e-05	Proliferating Microglia	Piga
9.99208e-10	0.52285	0.432	0.252	1.80607e-05	Proliferating Microglia	Anapc15
9.99528e-10	1.69125	0.099	0.032	1.80665e-05	Proliferating Microglia	Dcaf15
1.00459e-09	0.755366	0.352	0.198	1.81579e-05	Proliferating Microglia	Pspc1
1.01015e-09	0.631963	0.399	0.231	1.82585e-05	Proliferating Microglia	Slc29a3
1.01037e-09	0.474699	0.674	0.48	1.82625e-05	Proliferating Microglia	Atp6v0d1
1.01368e-09	0.761742	0.344	0.191	1.83223e-05	Proliferating Microglia	Senp5
1.02032e-09	1.27701	0.15	0.06	1.84424e-05	Proliferating Microglia	Armc7
1.03868e-09	1.67133	0.095	0.03	1.87742e-05	Proliferating Microglia	Gm42477
1.03969e-09	2.44363	0.044	0.008	1.87924e-05	Proliferating Microglia	5430427M07Rik
1.08109e-09	0.987005	0.242	0.118	1.95408e-05	Proliferating Microglia	Gpr89
1.08878e-09	1.12076	0.212	0.099	1.96798e-05	Proliferating Microglia	Pwp1
1.11056e-09	0.914834	0.297	0.158	2.00733e-05	Proliferating Microglia	Ubtd1
1.16289e-09	0.671864	0.462	0.284	2.10192e-05	Proliferating Microglia	Arhgap18
1.18496e-09	0.677336	0.535	0.361	2.14181e-05	Proliferating Microglia	Smarce1
1.18529e-09	0.946432	0.286	0.151	2.14241e-05	Proliferating Microglia	Ddx27
1.1871e-09	0.729805	0.418	0.255	2.14568e-05	Proliferating Microglia	Ppp6r1
1.19533e-09	1.32816	0.147	0.058	2.16056e-05	Proliferating Microglia	Traf2
1.1984e-09	1.34622	0.15	0.06	2.16611e-05	Proliferating Microglia	Ess2
1.24588e-09	0.808294	0.315	0.17	2.25193e-05	Proliferating Microglia	Vps8
1.29705e-09	1.62547	0.092	0.028	2.34442e-05	Proliferating Microglia	Epha2
1.32046e-09	1.04626	0.238	0.117	2.38673e-05	Proliferating Microglia	Tbpl1
1.33383e-09	0.211446	1	0.994	2.4109e-05	Proliferating Microglia	Gng5
1.33687e-09	0.909733	0.337	0.192	2.41639e-05	Proliferating Microglia	Dda1
1.34582e-09	1.05341	0.234	0.115	2.43257e-05	Proliferating Microglia	Mrps18b
1.35411e-09	2.48993	0.044	0.008	2.44756e-05	Proliferating Microglia	Gm7480
1.35591e-09	0.590811	0.52	0.335	2.45081e-05	Proliferating Microglia	Itsn2
1.35651e-09	0.493517	0.703	0.522	2.4519e-05	Proliferating Microglia	Nol7
1.38658e-09	0.972785	0.275	0.144	2.50624e-05	Proliferating Microglia	Zmiz2
1.39605e-09	1.60915	0.106	0.036	2.52336e-05	Proliferating Microglia	Slc25a13
1.43013e-09	0.559734	0.575	0.388	2.58496e-05	Proliferating Microglia	Snrpb2
1.45171e-09	0.878784	0.304	0.164	2.62396e-05	Proliferating Microglia	Pacs2
1.45426e-09	0.949352	0.264	0.135	2.62857e-05	Proliferating Microglia	Htatip2
1.46672e-09	0.734513	0.44	0.277	2.65109e-05	Proliferating Microglia	Yeats4
1.50857e-09	0.708187	0.458	0.29	2.72674e-05	Proliferating Microglia	Eif4e
1.50911e-09	1.13529	0.183	0.08	2.72771e-05	Proliferating Microglia	Nup54
1.54443e-09	2.92839	0.029	0.004	2.79155e-05	Proliferating Microglia	Tnip3
1.54873e-09	0.794239	0.359	0.206	2.79933e-05	Proliferating Microglia	Fam3c
1.54949e-09	0.368672	0.751	0.532	2.80071e-05	Proliferating Microglia	Picalm
1.56706e-09	0.849688	0.326	0.182	2.83245e-05	Proliferating Microglia	Mrpl45
1.63682e-09	1.03155	0.245	0.123	2.95855e-05	Proliferating Microglia	Coa4
1.64169e-09	1.38413	0.136	0.052	2.96735e-05	Proliferating Microglia	Zbed4
1.65092e-09	1.13065	0.11	0.038	2.98403e-05	Proliferating Microglia	Cd74
1.65674e-09	0.635651	0.652	0.502	2.99455e-05	Proliferating Microglia	Hp1bp3
1.66174e-09	1.1043	0.19	0.085	3.0036e-05	Proliferating Microglia	Cep78
1.70139e-09	0.781725	0.399	0.244	3.07527e-05	Proliferating Microglia	Tmem243
1.75259e-09	2.80209	0.033	0.005	3.16781e-05	Proliferating Microglia	Nup210
1.75506e-09	1.1036	0.194	0.088	3.17227e-05	Proliferating Microglia	Piezo1
1.77554e-09	2.25076	0.055	0.012	3.20929e-05	Proliferating Microglia	Spns3
1.81993e-09	1.0389	0.223	0.107	3.28952e-05	Proliferating Microglia	Vac14
1.829e-09	0.770725	0.311	0.167	3.30592e-05	Proliferating Microglia	Rassf2
1.86743e-09	1.25481	0.154	0.063	3.37538e-05	Proliferating Microglia	Sema4c
1.87951e-09	0.889486	0.286	0.152	3.39721e-05	Proliferating Microglia	Prkd3
2.00624e-09	1.51307	0.136	0.053	3.62628e-05	Proliferating Microglia	Ccdc51
2.01386e-09	2.13373	0.059	0.014	3.64005e-05	Proliferating Microglia	Gm9949
2.03118e-09	0.728873	0.377	0.223	3.67136e-05	Proliferating Microglia	Rtp4
2.07574e-09	1.16621	0.19	0.086	3.75191e-05	Proliferating Microglia	Pigf
2.0866e-09	1.51086	0.128	0.048	3.77153e-05	Proliferating Microglia	Ets1
2.09949e-09	0.714911	0.363	0.208	3.79483e-05	Proliferating Microglia	Med15
2.16887e-09	1.2821	0.165	0.07	3.92022e-05	Proliferating Microglia	Nutf2-ps1
2.23263e-09	0.767355	0.396	0.241	4.03548e-05	Proliferating Microglia	Tbk1
2.27422e-09	0.803721	0.311	0.17	4.11066e-05	Proliferating Microglia	Fnbp4
2.29355e-09	2.52049	0.044	0.009	4.14559e-05	Proliferating Microglia	Gm41409
2.30167e-09	1.49202	0.139	0.055	4.16027e-05	Proliferating Microglia	4930503L19Rik
2.33629e-09	1.16854	0.216	0.104	4.22285e-05	Proliferating Microglia	Vps18
2.35861e-09	2.46505	0.048	0.01	4.26319e-05	Proliferating Microglia	Dph2
2.36662e-09	0.904467	0.271	0.141	4.27767e-05	Proliferating Microglia	Mlxip
2.37327e-09	0.18474	1	0.997	4.28968e-05	Proliferating Microglia	Rpl37
2.41714e-09	0.73068	0.341	0.191	4.36898e-05	Proliferating Microglia	Smagp
2.43802e-09	1.17691	0.168	0.072	4.40672e-05	Proliferating Microglia	Ogfod3
2.46063e-09	3.1036	0.026	0.003	4.44758e-05	Proliferating Microglia	Cd40
2.4693e-09	1.42143	0.128	0.048	4.46327e-05	Proliferating Microglia	Cdc25a
2.50687e-09	1.64229	0.11	0.038	4.53117e-05	Proliferating Microglia	Shmt2
2.53282e-09	1.22892	0.172	0.075	4.57808e-05	Proliferating Microglia	Aimp2
2.56705e-09	0.479868	0.74	0.571	4.63995e-05	Proliferating Microglia	Psmc3
2.64054e-09	1.07374	0.187	0.083	4.77277e-05	Proliferating Microglia	Mob3a
2.73326e-09	0.744234	0.421	0.265	4.94037e-05	Proliferating Microglia	Rab4b
2.74801e-09	0.468362	0.674	0.479	4.96703e-05	Proliferating Microglia	Ptpn1
2.77032e-09	1.51969	0.114	0.04	5.00735e-05	Proliferating Microglia	Gm47754
2.77833e-09	0.427747	0.707	0.516	5.02183e-05	Proliferating Microglia	Thoc7
2.82496e-09	0.637257	0.524	0.355	5.10611e-05	Proliferating Microglia	Cdc123
2.92861e-09	1.22708	0.187	0.085	5.29345e-05	Proliferating Microglia	Ints14
2.9381e-09	0.534031	0.568	0.385	5.31062e-05	Proliferating Microglia	Pias1
2.96849e-09	1.42477	0.158	0.067	5.36555e-05	Proliferating Microglia	Paxip1
3.031e-09	0.975373	0.264	0.137	5.47854e-05	Proliferating Microglia	Tubgcp4
3.13277e-09	0.171875	1	1	5.66249e-05	Proliferating Microglia	Tpt1
3.15398e-09	0.84428	0.271	0.14	5.70083e-05	Proliferating Microglia	Pgap1
3.15656e-09	0.495819	0.678	0.514	5.70547e-05	Proliferating Microglia	Rer1
3.29818e-09	0.88293	0.337	0.196	5.96146e-05	Proliferating Microglia	Mrpl40
3.34958e-09	0.146395	1	0.999	6.05437e-05	Proliferating Microglia	Rpl41
3.39706e-09	1.27557	0.136	0.053	6.14019e-05	Proliferating Microglia	Calhm2
3.45722e-09	2.21994	0.051	0.011	6.24892e-05	Proliferating Microglia	Gm10552
3.50858e-09	1.05349	0.212	0.101	6.34177e-05	Proliferating Microglia	Nme4
3.52339e-09	0.36985	0.85	0.746	6.36853e-05	Proliferating Microglia	Eif3k
3.52598e-09	0.532485	0.458	0.276	6.3732e-05	Proliferating Microglia	Slc7a8
3.61034e-09	0.543128	0.546	0.358	6.52569e-05	Proliferating Microglia	Pgd
3.61204e-09	0.340184	0.93	0.812	6.52876e-05	Proliferating Microglia	Serbp1
3.62985e-09	0.69344	0.469	0.308	6.56096e-05	Proliferating Microglia	Cdc42se1
3.96048e-09	0.83872	0.352	0.208	7.15857e-05	Proliferating Microglia	Gsap
4.16505e-09	0.475689	0.656	0.471	7.52833e-05	Proliferating Microglia	Lims1
4.25704e-09	0.942463	0.271	0.144	7.6946e-05	Proliferating Microglia	Mitd1
4.39044e-09	1.02765	0.223	0.11	7.93572e-05	Proliferating Microglia	Slc35f6
4.41426e-09	0.647819	0.425	0.26	7.97878e-05	Proliferating Microglia	Rnps1
4.44797e-09	0.643003	0.571	0.405	8.0397e-05	Proliferating Microglia	Dnm2
4.45843e-09	1.11746	0.205	0.097	8.05861e-05	Proliferating Microglia	Slc25a25
4.47405e-09	1.11083	0.176	0.078	8.08684e-05	Proliferating Microglia	Adrb2
4.50665e-09	1.66919	0.084	0.026	8.14576e-05	Proliferating Microglia	Tfpi
4.54917e-09	1.86616	0.07	0.019	8.22263e-05	Proliferating Microglia	C130026I21Rik
4.61973e-09	1.29778	0.154	0.064	8.35017e-05	Proliferating Microglia	E030030I06Rik
4.63606e-09	1.0594	0.19	0.087	8.37967e-05	Proliferating Microglia	Trmt2a
4.70425e-09	0.798696	0.37	0.224	8.50293e-05	Proliferating Microglia	Ppp4r3a
4.80694e-09	1.13438	0.209	0.101	8.68854e-05	Proliferating Microglia	Fbxo7
4.86619e-09	0.685909	0.359	0.204	8.79564e-05	Proliferating Microglia	Plxna4os1
4.86831e-09	1.62599	0.088	0.028	8.79947e-05	Proliferating Microglia	Ascl4
4.96658e-09	0.730027	0.366	0.215	8.97709e-05	Proliferating Microglia	AW554918
5.04626e-09	0.894185	0.304	0.169	9.12112e-05	Proliferating Microglia	Atf4
5.04628e-09	0.557876	0.495	0.319	9.12116e-05	Proliferating Microglia	Arhgap17
5.19223e-09	0.686826	0.403	0.245	9.38496e-05	Proliferating Microglia	Arhgef2
5.22893e-09	0.901463	0.282	0.151	9.45129e-05	Proliferating Microglia	Gmpr2
5.38241e-09	1.51787	0.103	0.035	9.7287e-05	Proliferating Microglia	Plau
5.39469e-09	0.581944	0.579	0.414	9.75089e-05	Proliferating Microglia	Ewsr1
5.46239e-09	0.904053	0.278	0.15	9.87326e-05	Proliferating Microglia	Hmgxb4
5.46577e-09	0.952568	0.242	0.123	9.87938e-05	Proliferating Microglia	Sephs2
5.47643e-09	0.3582	0.861	0.767	9.89864e-05	Proliferating Microglia	Cox6a1
5.52452e-09	1.19275	0.161	0.069	9.98557e-05	Proliferating Microglia	Slc35e1
5.57959e-09	2.17919	0.059	0.014	0.000100851	Proliferating Microglia	Gm27010
[truncated: 590 more rows]

## Sheet: Neuroblasts
p_val	avg_log2FC	pct.1	pct.2	p_val_adj	cluster	gene
0	6.12007	0.988	0.042	0	Neuroblasts	Tpx2
0	6.52113	0.976	0.046	0	Neuroblasts	Cenpf
0	5.47479	0.927	0.043	0	Neuroblasts	Cdca8
0	6.42085	0.89	0.02	0	Neuroblasts	Hmmr
0	6.40219	0.866	0.022	0	Neuroblasts	Pbk
0	5.59984	0.841	0.032	0	Neuroblasts	Knstrn
0	5.61045	0.805	0.027	0	Neuroblasts	Cdca3
0	5.84076	0.793	0.029	0	Neuroblasts	Nuf2
0	5.67716	0.78	0.026	0	Neuroblasts	Ckap2l
0	6.81303	0.756	0.015	0	Neuroblasts	Aspm
0	5.65682	0.732	0.023	0	Neuroblasts	Cenpm
0	5.73584	0.707	0.023	0	Neuroblasts	Ccnb1
0	6.04695	0.695	0.015	0	Neuroblasts	Pimreg
0	5.8818	0.646	0.015	0	Neuroblasts	Cep55
0	5.93745	0.598	0.015	0	Neuroblasts	Kif20a
1.12888e-302	5.57252	0.854	0.037	2.04045e-298	Neuroblasts	Ccnb2
2.60391e-302	5.61255	0.744	0.027	4.70657e-298	Neuroblasts	Cdc20
3.42367e-302	7.94789	0.207	0.001	6.18829e-298	Neuroblasts	Gm38973
4.57353e-302	6.6561	0.915	0.044	8.26665e-298	Neuroblasts	Ckap2
3.00753e-301	4.588	0.915	0.041	5.43611e-297	Neuroblasts	Birc5
5.83914e-284	5.51883	0.549	0.014	1.05543e-279	Neuroblasts	Shcbp1
2.30808e-276	5.2149	0.622	0.02	4.17186e-272	Neuroblasts	Ccna2
8.67667e-276	5.64198	0.963	0.055	1.56831e-271	Neuroblasts	Lockd
1.02548e-268	5.1303	0.659	0.023	1.85356e-264	Neuroblasts	Bub1b
1.05842e-262	5.0495	0.841	0.041	1.9131e-258	Neuroblasts	Mki67
8.78802e-260	5.42306	0.695	0.027	1.58843e-255	Neuroblasts	Ect2
1.87522e-253	5.9451	0.378	0.007	3.38946e-249	Neuroblasts	Mxd3
7.94496e-253	5.94163	0.585	0.019	1.43605e-248	Neuroblasts	Rrm2
3.01022e-250	5.13482	0.854	0.046	5.44098e-246	Neuroblasts	Racgap1
8.49473e-248	5.21234	0.683	0.028	1.53542e-243	Neuroblasts	Cdkn3
3.50847e-240	6.13114	0.378	0.008	6.34156e-236	Neuroblasts	Depdc1a
1.43236e-231	5.85252	0.817	0.044	2.58899e-227	Neuroblasts	Prc1
9.37121e-228	5.18173	0.768	0.04	1.69385e-223	Neuroblasts	Spc24
6.94116e-227	5.32731	0.585	0.022	1.25461e-222	Neuroblasts	Kif23
4.98836e-221	5.34162	0.488	0.015	9.01646e-217	Neuroblasts	Cip2a
1.8091e-219	6.83896	0.195	0.002	3.26995e-215	Neuroblasts	4930558J18Rik
2.40991e-218	5.9649	0.317	0.006	4.35592e-214	Neuroblasts	Cdc25c
4.19436e-216	5.23778	0.695	0.034	7.58131e-212	Neuroblasts	Cenpe
1.77937e-211	5.5199	0.732	0.039	3.21622e-207	Neuroblasts	Spc25
3.90497e-210	5.27624	0.488	0.016	7.05823e-206	Neuroblasts	Sgo1
1.54006e-209	5.321	0.488	0.016	2.78366e-205	Neuroblasts	Kif2c
5.12288e-207	5.41631	0.573	0.023	9.25961e-203	Neuroblasts	Sgo2a
1.71923e-204	5.26128	0.427	0.012	3.10751e-200	Neuroblasts	Foxm1
3.82835e-197	4.96789	0.646	0.032	6.91975e-193	Neuroblasts	Kif11
2.14518e-195	4.99576	0.622	0.03	3.87742e-191	Neuroblasts	Knl1
4.16155e-191	5.17959	0.488	0.018	7.52201e-187	Neuroblasts	Plk1
2.62989e-186	5.20228	0.512	0.02	4.75354e-182	Neuroblasts	Dlgap5
4.99172e-181	5.13114	0.439	0.015	9.02253e-177	Neuroblasts	Bub1
2.41498e-180	4.72075	0.573	0.027	4.36508e-176	Neuroblasts	Ncapd2
1.17074e-177	5.67609	0.341	0.009	2.11611e-173	Neuroblasts	Nek2
2.491e-170	4.83567	0.841	0.068	4.50249e-166	Neuroblasts	Cenpa
5.73888e-165	5.49126	0.939	0.094	1.0373e-160	Neuroblasts	Cks2
5.06765e-161	4.4795	0.707	0.048	9.15978e-157	Neuroblasts	Tacc3
1.09411e-160	4.89735	0.463	0.019	1.97761e-156	Neuroblasts	Cenph
3.2146e-159	5.15582	0.841	0.072	5.8104e-155	Neuroblasts	Top2a
9.05595e-156	5.24335	0.305	0.008	1.63686e-151	Neuroblasts	Cenpi
9.26549e-152	4.68591	0.585	0.034	1.67474e-147	Neuroblasts	Cenpk
2.01963e-151	5.0893	0.585	0.034	3.65048e-147	Neuroblasts	Ube2c
3.79983e-151	4.50514	0.61	0.037	6.86819e-147	Neuroblasts	Kif4
1.14401e-149	5.1722	0.329	0.01	2.0678e-145	Neuroblasts	Ttk
9.88152e-149	5.42433	0.354	0.012	1.78608e-144	Neuroblasts	Esco2
6.62886e-146	4.43955	0.524	0.028	1.19817e-141	Neuroblasts	Ccdc18
3.3501e-145	4.31309	0.463	0.021	6.05531e-141	Neuroblasts	Ndc80
5.08091e-145	4.8298	0.415	0.017	9.18375e-141	Neuroblasts	Cdca2
2.02828e-142	4.74065	0.463	0.022	3.66612e-138	Neuroblasts	Mastl
1.32492e-139	5.04408	0.585	0.038	2.39479e-135	Neuroblasts	Nusap1
3.92067e-139	5.43783	0.268	0.007	7.08661e-135	Neuroblasts	Troap
2.62148e-138	5.48846	0.256	0.006	4.73832e-134	Neuroblasts	Kif14
8.72673e-138	4.14871	0.793	0.073	1.57736e-133	Neuroblasts	Cenpq
1.56224e-137	4.80493	0.341	0.012	2.82375e-133	Neuroblasts	Prr11
5.58717e-137	4.47602	0.537	0.032	1.00988e-132	Neuroblasts	Kif20b
1.0519e-136	4.71772	0.5	0.027	1.90131e-132	Neuroblasts	Mis18bp1
2.62113e-135	4.45142	0.744	0.065	4.7377e-131	Neuroblasts	Cenpw
1.94493e-132	4.80921	0.415	0.019	3.51546e-128	Neuroblasts	Kifc1
2.9914e-132	4.25638	0.659	0.05	5.40695e-128	Neuroblasts	Cenpp
1.30836e-131	4.61704	0.671	0.054	2.36485e-127	Neuroblasts	Anln
4.98776e-130	4.14054	0.866	0.095	9.01538e-126	Neuroblasts	H1fx
9.09304e-129	5.35096	0.232	0.006	1.64357e-124	Neuroblasts	Neurl1b
1.29645e-125	4.5923	0.427	0.021	2.34334e-121	Neuroblasts	Rad51
1.33214e-125	4.53577	0.366	0.015	2.40784e-121	Neuroblasts	Cenpn
5.24135e-123	4.91814	0.329	0.013	9.47375e-119	Neuroblasts	Gtse1
1.8461e-122	4.28725	0.488	0.029	3.33682e-118	Neuroblasts	Dnph1
2.07242e-121	4.19126	0.5	0.031	3.74591e-117	Neuroblasts	Mad2l1
1.22526e-119	4.10421	0.573	0.041	2.21465e-115	Neuroblasts	Pclaf
3.78137e-119	4.77225	0.305	0.011	6.83483e-115	Neuroblasts	Ska1
5.88826e-114	4.9643	0.305	0.012	1.0643e-109	Neuroblasts	Kif18b
7.03936e-114	4.05194	0.439	0.025	1.27236e-109	Neuroblasts	Kif15
1.77033e-112	4.64502	0.402	0.021	3.19988e-108	Neuroblasts	Iqgap3
3.2947e-112	4.84771	0.305	0.012	5.95517e-108	Neuroblasts	Kntc1
8.20113e-112	4.26737	0.744	0.081	1.48235e-107	Neuroblasts	Lmnb1
5.11252e-107	6.17296	0.146	0.002	9.24089e-103	Neuroblasts	Ankle1
6.2962e-107	4.77574	0.268	0.01	1.13804e-102	Neuroblasts	Gen1
3.29027e-105	4.93877	0.256	0.009	5.94716e-101	Neuroblasts	Oip5
3.5205e-105	4.54796	0.329	0.015	6.3633e-101	Neuroblasts	Spag5
4.90728e-105	4.46337	0.329	0.015	8.86991e-101	Neuroblasts	Neil3
1.34783e-104	4.06499	0.524	0.039	2.43621e-100	Neuroblasts	Kif22
2.50197e-103	4.18729	0.768	0.094	4.52231e-99	Neuroblasts	Smc2
1.03928e-99	4.03587	0.854	0.127	1.87849e-95	Neuroblasts	H2afx
4.34455e-97	4.5591	0.634	0.066	7.85278e-93	Neuroblasts	Trim59
4.03163e-96	4.17065	0.659	0.071	7.28718e-92	Neuroblasts	Tubb6
4.55194e-94	3.69491	0.756	0.097	8.22763e-90	Neuroblasts	Aard
7.42422e-94	4.27214	0.341	0.018	1.34193e-89	Neuroblasts	Brca1
2.1736e-93	3.50406	0.524	0.044	3.92877e-89	Neuroblasts	Eldr
1.45013e-90	4.86286	0.28	0.013	2.6211e-86	Neuroblasts	Melk
4.23179e-90	3.5428	0.805	0.112	7.64896e-86	Neuroblasts	Rrm1
2.30901e-86	5.59538	0.146	0.003	4.17354e-82	Neuroblasts	Nrgn
1.4285e-84	4.25142	0.366	0.024	2.58201e-80	Neuroblasts	Ube2t
5.63601e-83	4.42957	0.341	0.021	1.01871e-78	Neuroblasts	Aurkb
8.01445e-83	4.26607	0.378	0.026	1.44861e-78	Neuroblasts	Kif18a
6.59019e-82	4.54796	0.293	0.015	1.19118e-77	Neuroblasts	Ncapg
8.04714e-80	5.04594	0.22	0.009	1.45452e-75	Neuroblasts	Parpbp
9.79649e-79	5.0936	0.183	0.006	1.77072e-74	Neuroblasts	Ska3
1.15971e-78	4.3916	0.317	0.019	2.09618e-74	Neuroblasts	Spdl1
5.12901e-78	3.73977	0.427	0.034	9.27069e-74	Neuroblasts	Fxyd6
3.74995e-77	4.24248	0.366	0.026	6.77804e-73	Neuroblasts	Fbxo5
1.51423e-76	3.68922	0.988	0.292	2.73697e-72	Neuroblasts	Selenoh
2.02141e-74	3.8842	0.354	0.025	3.6537e-70	Neuroblasts	Zwilch
4.5971e-74	3.94789	0.476	0.046	8.30927e-70	Neuroblasts	Tyms
6.75811e-72	5.41446	0.159	0.005	1.22153e-67	Neuroblasts	Pif1
1.86702e-71	3.50416	0.573	0.069	3.37464e-67	Neuroblasts	Cit
2.90184e-71	3.77905	0.524	0.058	5.24508e-67	Neuroblasts	Dbf4
3.27615e-71	4.73555	0.183	0.007	5.92164e-67	Neuroblasts	Fancd2
2.02097e-70	3.71268	0.39	0.032	3.6529e-66	Neuroblasts	Plk4
2.63117e-70	4.09616	1	0.382	4.75584e-66	Neuroblasts	Stmn1
5.69226e-69	4.66534	0.232	0.011	1.02888e-64	Neuroblasts	Bard1
1.00723e-67	4.68111	0.207	0.009	1.82056e-63	Neuroblasts	Gm38037
6.58197e-65	3.23411	0.744	0.136	1.18969e-60	Neuroblasts	Rangap1
6.86317e-65	2.86322	0.768	0.136	1.24052e-60	Neuroblasts	1500009L16Rik
1.31011e-63	3.38806	0.537	0.066	2.36802e-59	Neuroblasts	2210011C24Rik
3.85691e-63	4.18962	0.244	0.014	6.97136e-59	Neuroblasts	9630013D21Rik
1.0927e-62	4.21003	0.598	0.088	1.97505e-58	Neuroblasts	Cdk1
6.48461e-62	3.28935	0.817	0.179	1.17209e-57	Neuroblasts	Dnajc9
1.82892e-60	4.76467	0.195	0.009	3.30577e-56	Neuroblasts	Fam83d
5.29651e-60	4.30626	0.244	0.015	9.57343e-56	Neuroblasts	Gm11837
1.13586e-59	3.68701	0.341	0.029	2.05306e-55	Neuroblasts	Psrc1
1.67052e-59	3.11438	0.963	0.329	3.01946e-55	Neuroblasts	Hmgn2
2.66386e-59	3.21213	0.537	0.071	4.81493e-55	Neuroblasts	Ska2
5.82598e-59	2.86651	0.72	0.128	1.05305e-54	Neuroblasts	Hmgb3
8.31548e-59	3.12983	0.841	0.216	1.50302e-54	Neuroblasts	Tmpo
1.08407e-58	3.18532	0.561	0.079	1.95946e-54	Neuroblasts	Hirip3
2.42737e-58	4.33267	0.268	0.018	4.38748e-54	Neuroblasts	Aurka
7.61209e-58	4.18265	0.244	0.015	1.37588e-53	Neuroblasts	Cdc25b
8.14524e-58	4.68515	0.171	0.007	1.47225e-53	Neuroblasts	Nsl1
1.4574e-57	3.73103	0.39	0.039	2.63425e-53	Neuroblasts	Dhfr
1.49905e-56	4.29052	0.195	0.01	2.70953e-52	Neuroblasts	Chek1
4.34736e-56	4.11149	0.305	0.025	7.85786e-52	Neuroblasts	Clspn
7.8519e-56	4.17296	0.268	0.019	1.41923e-51	Neuroblasts	Tcf19
1.21864e-55	3.05032	0.744	0.155	2.2027e-51	Neuroblasts	Nde1
4.98577e-55	3.43547	0.573	0.089	9.01178e-51	Neuroblasts	Gmnn
7.53143e-55	3.035	0.476	0.059	1.36131e-50	Neuroblasts	Pmf1
1.30801e-54	3.97262	0.195	0.01	2.36422e-50	Neuroblasts	Sntg1
5.20148e-54	3.91196	0.22	0.013	9.40167e-50	Neuroblasts	Kifc5b
5.29734e-54	2.96806	0.89	0.269	9.57494e-50	Neuroblasts	Smc4
1.36017e-53	2.59538	0.89	0.242	2.45851e-49	Neuroblasts	Mns1
2.10525e-53	4.60394	0.146	0.006	3.80523e-49	Neuroblasts	Exo1
6.17131e-53	3.61399	0.317	0.028	1.11546e-48	Neuroblasts	Lmo7
7.80288e-53	2.97489	0.622	0.106	1.41037e-48	Neuroblasts	Pbx4
1.62603e-52	2.73907	1	0.804	2.93905e-48	Neuroblasts	H2afz
2.26845e-52	2.72481	0.988	0.558	4.10023e-48	Neuroblasts	Nucks1
3.15027e-52	2.79986	0.695	0.133	5.6941e-48	Neuroblasts	Hmgn5
4.11592e-52	2.48961	0.817	0.184	7.43952e-48	Neuroblasts	Itgb3bp
1.2537e-51	2.57509	1	0.684	2.26607e-47	Neuroblasts	H2afv
3.42212e-51	3.25324	0.366	0.038	6.18549e-47	Neuroblasts	Cyp39a1
6.79096e-51	3.30975	0.573	0.097	1.22747e-46	Neuroblasts	Hjurp
9.90215e-51	2.03657	1	0.951	1.78981e-46	Neuroblasts	Hmgb1
1.56091e-50	3.05727	0.963	0.422	2.82135e-46	Neuroblasts	Ube2s
3.51586e-50	3.17189	0.439	0.055	6.35492e-46	Neuroblasts	Efcab11
4.83231e-50	3.62246	0.939	0.425	8.7344e-46	Neuroblasts	Hmgb2
6.6789e-50	3.87179	0.244	0.018	1.20721e-45	Neuroblasts	Pole
2.23245e-49	4.21283	0.195	0.011	4.03516e-45	Neuroblasts	Rad54b
1.08487e-48	2.86358	0.634	0.12	1.9609e-44	Neuroblasts	Cks1b
1.72841e-48	2.29112	1	0.639	3.12409e-44	Neuroblasts	Ran
2.42454e-48	3.08038	0.427	0.054	4.38236e-44	Neuroblasts	Rnf26
4.23232e-48	2.81103	0.683	0.141	7.64992e-44	Neuroblasts	Usp1
3.54914e-47	2.66549	0.744	0.172	6.41508e-43	Neuroblasts	Cmc2
4.27889e-47	3.67856	0.28	0.025	7.7341e-43	Neuroblasts	Cenpl
7.36375e-47	2.19982	0.854	0.214	1.331e-42	Neuroblasts	Pax6
1.0401e-46	4.01453	0.22	0.015	1.87999e-42	Neuroblasts	Cenpu
1.05363e-46	4.35918	0.171	0.009	1.90444e-42	Neuroblasts	4930579G24Rik
2.54105e-46	2.56213	0.976	0.43	4.59294e-42	Neuroblasts	Ccdc34
6.29378e-46	2.6181	0.829	0.234	1.1376e-41	Neuroblasts	Cby1
1.85734e-45	3.4692	0.305	0.03	3.35714e-41	Neuroblasts	Ncaph
6.9926e-45	3.34497	0.415	0.056	1.26391e-40	Neuroblasts	Arhgap11a
8.10652e-45	4.62864	0.159	0.008	1.46525e-40	Neuroblasts	Cdca5
9.74958e-45	4.54093	0.146	0.007	1.76224e-40	Neuroblasts	Smtn
1.17386e-44	3.41651	0.378	0.047	2.12176e-40	Neuroblasts	Gpsm2
1.2675e-44	3.64893	0.268	0.024	2.291e-40	Neuroblasts	Tk1
8.23322e-44	2.62992	0.866	0.317	1.48815e-39	Neuroblasts	Rad21
1.28502e-43	4.28201	0.146	0.007	2.32267e-39	Neuroblasts	Tnfaip8l1
1.61366e-43	3.03359	0.573	0.108	2.91668e-39	Neuroblasts	Diaph3
6.49814e-43	4.77386	0.122	0.005	1.17454e-38	Neuroblasts	Rtkn2
7.67827e-43	2.83326	0.488	0.078	1.38785e-38	Neuroblasts	Haus1
3.50892e-42	3.91962	0.207	0.015	6.34237e-38	Neuroblasts	Espl1
4.82053e-42	2.25667	1	0.723	8.71311e-38	Neuroblasts	Tuba1b
7.2603e-42	5.33646	0.085	0.002	1.3123e-37	Neuroblasts	Sapcd2
1.24031e-41	4.14966	0.171	0.01	2.24186e-37	Neuroblasts	Ercc6l
2.56522e-41	3.34162	0.305	0.033	4.63664e-37	Neuroblasts	Gm10282
4.43648e-41	5.85103	0.061	0.001	8.01893e-37	Neuroblasts	Gm20667
5.7467e-41	1.88002	0.988	0.373	1.03872e-36	Neuroblasts	Hmgn3
6.99157e-41	4.43401	0.183	0.012	1.26373e-36	Neuroblasts	Ccne2
1.81609e-40	1.09188	1	0.998	3.28258e-36	Neuroblasts	Ppia
1.89302e-40	4.45675	0.146	0.008	3.42163e-36	Neuroblasts	2810408I11Rik
2.23716e-40	3.96121	0.183	0.012	4.04366e-36	Neuroblasts	Arhgap33
2.84314e-40	2.08109	0.976	0.543	5.13898e-36	Neuroblasts	Hdgf
8.03084e-40	6.07342	0.049	0.001	1.45157e-35	Neuroblasts	Syngr4
1.46745e-39	3.55259	0.22	0.018	2.65241e-35	Neuroblasts	Ccnf
1.86438e-39	3.10892	0.366	0.048	3.36988e-35	Neuroblasts	Gemin6
2.17303e-39	3.55726	0.293	0.032	3.92775e-35	Neuroblasts	Rad18
2.38302e-39	2.36894	0.732	0.191	4.30731e-35	Neuroblasts	Myef2
5.05128e-39	5.42135	0.073	0.002	9.13019e-35	Neuroblasts	Xkr5
6.29321e-39	2.59312	0.61	0.131	1.1375e-34	Neuroblasts	Cntln
6.52657e-39	2.69108	0.585	0.126	1.17968e-34	Neuroblasts	Ddx39
1.7553e-38	2.60778	0.866	0.266	3.17271e-34	Neuroblasts	Igfbp2
2.34489e-38	2.30891	0.866	0.327	4.23838e-34	Neuroblasts	Anp32e
5.99262e-38	3.693	0.232	0.021	1.08317e-33	Neuroblasts	Asf1b
1.7427e-37	4.14451	0.146	0.009	3.14993e-33	Neuroblasts	Ddias
2.15502e-37	2.36425	0.622	0.138	3.89521e-33	Neuroblasts	Gm11266
2.63993e-37	4.13482	0.171	0.012	4.77167e-33	Neuroblasts	Cdc45
2.69862e-37	2.94615	0.537	0.108	4.87775e-33	Neuroblasts	Emp1
2.85908e-37	3.02151	0.329	0.041	5.16779e-33	Neuroblasts	Tex30
4.54932e-37	3.11439	0.537	0.111	8.22289e-33	Neuroblasts	Dut
8.01398e-37	2.05378	0.927	0.421	1.44853e-32	Neuroblasts	Rnaseh2c
9.46046e-37	4.14451	0.146	0.009	1.70998e-32	Neuroblasts	Fanci
1.51424e-36	3.67749	0.207	0.017	2.73699e-32	Neuroblasts	Haus5
1.66681e-36	1.6433	0.988	0.43	3.01277e-32	Neuroblasts	Ptn
1.68789e-36	3.06196	0.402	0.062	3.05087e-32	Neuroblasts	Rfc4
3.05226e-36	3.33218	0.402	0.064	5.51696e-32	Neuroblasts	Ncapg2
7.32556e-36	1.80046	1	0.433	1.3241e-31	Neuroblasts	Nfib
7.95345e-36	3.67132	0.207	0.018	1.43759e-31	Neuroblasts	Fignl1
8.10999e-36	3.02317	0.451	0.08	1.46588e-31	Neuroblasts	Incenp
1.02245e-35	3.85337	0.195	0.016	1.84807e-31	Neuroblasts	E2f8
1.02526e-35	1.50191	1	0.738	1.85315e-31	Neuroblasts	Hsp90aa1
3.02286e-35	2.27956	0.976	0.548	5.46382e-31	Neuroblasts	Tubb4b
3.95692e-35	3.5179	0.268	0.03	7.15212e-31	Neuroblasts	Mcm5
7.56934e-35	4.06344	0.171	0.012	1.36816e-30	Neuroblasts	Trip13
7.60008e-35	2.16142	0.976	0.562	1.37371e-30	Neuroblasts	Dek
8.84723e-35	3.80333	0.183	0.014	1.59914e-30	Neuroblasts	Rad54l
1.12933e-34	4.00766	0.305	0.039	2.04127e-30	Neuroblasts	Hells
1.16942e-34	2.23846	0.927	0.46	2.11373e-30	Neuroblasts	Jpt1
1.47385e-34	2.10589	0.866	0.339	2.66398e-30	Neuroblasts	Ddah2
1.69799e-34	4.8255	0.085	0.003	3.06912e-30	Neuroblasts	Col2a1
3.71805e-34	2.31947	0.537	0.109	6.72038e-30	Neuroblasts	Nsg1
1.58429e-33	3.42135	0.207	0.019	2.8636e-29	Neuroblasts	Rad51ap1
1.9383e-33	3.4496	0.366	0.058	3.50347e-29	Neuroblasts	Gas2l3
2.40878e-33	2.54324	0.659	0.18	4.35387e-29	Neuroblasts	Lsm2
2.83769e-33	1.82114	0.939	0.516	5.12912e-29	Neuroblasts	Cbx3
3.22524e-33	4.24745	0.122	0.007	5.82962e-29	Neuroblasts	Eme1
4.21485e-33	3.3861	0.195	0.017	7.61834e-29	Neuroblasts	Hyls1
4.58398e-33	4.07342	0.134	0.008	8.28555e-29	Neuroblasts	Pask
5.58535e-33	2.88963	0.488	0.1	1.00955e-28	Neuroblasts	Cdkn2d
6.81271e-33	1.74587	0.939	0.412	1.2314e-28	Neuroblasts	Psip1
1.04869e-32	2.8124	0.622	0.172	1.89551e-28	Neuroblasts	Ezh2
1.12309e-32	1.93684	0.805	0.267	2.02999e-28	Neuroblasts	Phgdh
1.30748e-32	3.46766	0.354	0.054	2.36327e-28	Neuroblasts	Hist1h1b
1.33476e-32	3.248	0.195	0.017	2.41258e-28	Neuroblasts	Stil
1.72471e-32	2.97353	0.329	0.047	3.11741e-28	Neuroblasts	Gins2
4.88967e-32	2.88954	0.378	0.061	8.83808e-28	Neuroblasts	Ccdc77
8.6651e-32	2.67943	0.402	0.069	1.56622e-27	Neuroblasts	Kif24
1.78762e-31	1.7899	0.927	0.498	3.23113e-27	Neuroblasts	Snrpd1
2.02647e-31	2.12281	0.634	0.164	3.66285e-27	Neuroblasts	Mzt1
2.24698e-31	3.95004	0.146	0.01	4.06141e-27	Neuroblasts	Gm12811
2.32921e-31	1.57408	0.951	0.548	4.21005e-27	Neuroblasts	Hnrnpa0
3.05233e-31	1.88414	0.902	0.435	5.51708e-27	Neuroblasts	Lsm6
4.66325e-31	3.98596	0.159	0.012	8.42883e-27	Neuroblasts	Gm47761
1.08614e-30	1.94827	0.756	0.236	1.9632e-26	Neuroblasts	Fam216a
1.0897e-30	2.3891	0.476	0.096	1.96964e-26	Neuroblasts	Slc24a5
1.3362e-30	2.36921	0.476	0.096	2.41518e-26	Neuroblasts	Zbed3
1.35323e-30	1.6425	0.951	0.418	2.44597e-26	Neuroblasts	Bex3
1.55061e-30	2.87612	0.317	0.046	2.80272e-26	Neuroblasts	Eri2
2.7477e-30	3.54039	0.256	0.032	4.96646e-26	Neuroblasts	Prim1
2.87633e-30	1.73571	0.939	0.66	5.19897e-26	Neuroblasts	Nap1l1
4.14001e-30	3.43261	0.207	0.021	7.48306e-26	Neuroblasts	Lmnb2
4.68356e-30	2.03078	0.744	0.246	8.46554e-26	Neuroblasts	Nudcd2
6.24427e-30	3.08348	0.28	0.037	1.12865e-25	Neuroblasts	Rfc5
7.46978e-30	3.29206	0.244	0.029	1.35016e-25	Neuroblasts	Fam122b
8.58927e-30	3.04918	0.415	0.081	1.55251e-25	Neuroblasts	Ccdc61
1.47328e-29	2.46256	0.463	0.095	2.66295e-25	Neuroblasts	Ppih
1.4944e-29	2.26522	0.561	0.137	2.70112e-25	Neuroblasts	Tsen15
1.78439e-29	4.13482	0.122	0.008	3.22529e-25	Neuroblasts	Depdc1b
1.79234e-29	5.26607	0.061	0.002	3.23965e-25	Neuroblasts	Scml2
1.89296e-29	2.5567	0.402	0.074	3.42153e-25	Neuroblasts	Wnt4
2.02473e-29	1.97672	0.72	0.226	3.6597e-25	Neuroblasts	Sae1
3.05292e-29	2.25593	0.988	0.865	5.51815e-25	Neuroblasts	Arl6ip1
3.49988e-29	2.15564	0.561	0.137	6.32604e-25	Neuroblasts	Zfp536
3.6685e-29	1.36431	0.988	0.811	6.63081e-25	Neuroblasts	Hmgn1
4.92666e-29	1.78472	0.866	0.369	8.90493e-25	Neuroblasts	Odc1
5.65547e-29	1.01782	1	0.988	1.02223e-24	Neuroblasts	Ptma
6.82443e-29	4.27824	0.134	0.009	1.23352e-24	Neuroblasts	Polq
9.1404e-29	3.963	0.122	0.008	1.65213e-24	Neuroblasts	Aunip
1.12606e-28	2.91551	0.439	0.091	2.03535e-24	Neuroblasts	Mcm7
1.41571e-28	2.07064	0.659	0.188	2.5589e-24	Neuroblasts	Atp2b4
1.65653e-28	1.54233	0.951	0.453	2.99417e-24	Neuroblasts	S100a10
1.81718e-28	2.44569	0.402	0.075	3.28455e-24	Neuroblasts	D030056L22Rik
2.08266e-28	2.22715	0.561	0.141	3.76441e-24	Neuroblasts	Ckap4
2.17573e-28	3.05352	0.207	0.022	3.93264e-24	Neuroblasts	Dtl
2.67183e-28	4.33646	0.098	0.005	4.82934e-24	Neuroblasts	Tedc1
3.40755e-28	1.62125	0.829	0.283	6.15915e-24	Neuroblasts	Sept11
3.47824e-28	3.77386	0.122	0.008	6.28692e-24	Neuroblasts	Gdf15
5.16031e-28	3.66104	0.146	0.011	9.32727e-24	Neuroblasts	Hist1h2an
5.25859e-28	1.7277	0.939	0.483	9.5049e-24	Neuroblasts	Ckap5
6.23862e-28	3.42048	0.183	0.018	1.12763e-23	Neuroblasts	Ccna1
8.24092e-28	2.10679	0.61	0.165	1.48955e-23	Neuroblasts	Cep112
8.55398e-28	1.39522	0.988	0.517	1.54613e-23	Neuroblasts	S100a11
8.57383e-28	2.17907	0.707	0.259	1.54972e-23	Neuroblasts	Lmna
1.11123e-27	1.63439	0.902	0.369	2.00854e-23	Neuroblasts	Cavin3
1.57411e-27	2.88172	0.512	0.126	2.8452e-23	Neuroblasts	Cox6b2
1.68274e-27	3.71236	0.256	0.034	3.04155e-23	Neuroblasts	Kpna2
1.72967e-27	1.78802	0.793	0.285	3.12637e-23	Neuroblasts	Fam92a
1.74685e-27	3.60963	0.232	0.028	3.15743e-23	Neuroblasts	Nek3
3.3515e-27	1.90446	0.646	0.184	6.05783e-23	Neuroblasts	Prrx1
3.71652e-27	1.65182	0.915	0.556	6.7176e-23	Neuroblasts	Rbm3
4.79599e-27	2.27113	0.5	0.118	8.66875e-23	Neuroblasts	Rpp30
4.95904e-27	2.28526	0.646	0.204	8.96347e-23	Neuroblasts	Nasp
6.01023e-27	3.48846	0.195	0.021	1.08635e-22	Neuroblasts	Bora
6.065e-27	1.39051	1	0.738	1.09625e-22	Neuroblasts	1810037I17Rik
6.17486e-27	1.78429	0.768	0.264	1.11611e-22	Neuroblasts	Trim37
9.31207e-27	1.21359	0.988	0.838	1.68316e-22	Neuroblasts	Hnrnpa2b1
9.99545e-27	3.16253	0.22	0.026	1.80668e-22	Neuroblasts	Brip1
1.12024e-26	1.48532	0.963	0.634	2.02483e-22	Neuroblasts	Fkbp2
1.27443e-26	1.99849	0.622	0.178	2.30353e-22	Neuroblasts	Cenpv
1.73276e-26	2.51941	0.354	0.063	3.13196e-22	Neuroblasts	Tpm2
1.97373e-26	2.12791	0.622	0.181	3.56752e-22	Neuroblasts	Ift80
2.30657e-26	2.04742	0.585	0.16	4.16912e-22	Neuroblasts	Ruvbl2
2.40057e-26	1.69122	0.866	0.406	4.33903e-22	Neuroblasts	Srsf7
2.73726e-26	2.00762	0.646	0.198	4.9476e-22	Neuroblasts	Med30
2.79684e-26	2.70023	0.402	0.082	5.05529e-22	Neuroblasts	Cep70
2.97368e-26	2.55636	0.439	0.094	5.37493e-22	Neuroblasts	Gm29478
3.22917e-26	4.1753	0.11	0.007	5.83673e-22	Neuroblasts	2810429I04Rik
3.34277e-26	1.9556	0.622	0.18	6.04206e-22	Neuroblasts	Ncaph2
5.01359e-26	1.96633	0.634	0.185	9.06206e-22	Neuroblasts	Tmem237
6.22277e-26	3.21927	0.146	0.012	1.12477e-21	Neuroblasts	Adam12
6.34753e-26	2.10636	0.598	0.174	1.14732e-21	Neuroblasts	Brip1os
1.3622e-25	1.73153	0.756	0.268	2.46218e-21	Neuroblasts	Fat1
1.86375e-25	1.99423	0.622	0.188	3.36873e-21	Neuroblasts	Ilf2
2.50103e-25	1.94866	0.646	0.201	4.52061e-21	Neuroblasts	Pole3
4.18748e-25	3.41269	0.171	0.017	7.56887e-21	Neuroblasts	Mmp17
4.50512e-25	3.79139	0.122	0.009	8.14301e-21	Neuroblasts	Rad51c
7.20871e-25	0.99519	1	0.934	1.30298e-20	Neuroblasts	Hint1
9.02035e-25	1.13923	0.988	0.89	1.63043e-20	Neuroblasts	Ptms
9.47476e-25	2.90751	0.329	0.06	1.71256e-20	Neuroblasts	Wee1
1.14432e-24	1.29747	0.939	0.622	2.06836e-20	Neuroblasts	Nudc
1.15808e-24	2.0757	0.671	0.24	2.09323e-20	Neuroblasts	Vbp1
1.18554e-24	1.76213	0.866	0.443	2.14286e-20	Neuroblasts	Sfpq
1.28028e-24	2.3064	0.476	0.117	2.31411e-20	Neuroblasts	Lncppara
1.29493e-24	2.23762	0.646	0.223	2.34058e-20	Neuroblasts	Dtymk
1.51735e-24	3.00733	0.22	0.028	2.74261e-20	Neuroblasts	Cenps
2.39803e-24	1.63048	0.89	0.503	4.33444e-20	Neuroblasts	Hp1bp3
2.44482e-24	0.99684	0.976	0.94	4.419e-20	Neuroblasts	Ybx1
2.96973e-24	3.06863	0.537	0.164	5.36779e-20	Neuroblasts	Gm42047
3.17368e-24	0.938474	1	0.902	5.73642e-20	Neuroblasts	Cox7a2
3.84641e-24	1.54473	0.829	0.333	6.95239e-20	Neuroblasts	Fabp7
3.92276e-24	1.81682	0.622	0.183	7.0904e-20	Neuroblasts	Zic4
4.1977e-24	2.77193	0.293	0.049	7.58733e-20	Neuroblasts	Phf19
4.2532e-24	2.06019	0.61	0.191	7.68767e-20	Neuroblasts	Asf1a
4.41219e-24	2.02677	0.512	0.13	7.97503e-20	Neuroblasts	Ptprn2
4.48621e-24	1.43562	0.817	0.306	8.10882e-20	Neuroblasts	Jam2
4.77462e-24	1.93305	0.695	0.248	8.63013e-20	Neuroblasts	Gcsh
4.8525e-24	1.67359	0.841	0.413	8.77089e-20	Neuroblasts	Smc1a
4.88189e-24	3.78064	0.11	0.008	8.82401e-20	Neuroblasts	Hist1h3b
5.24822e-24	2.81881	0.439	0.107	9.48616e-20	Neuroblasts	Cep89
6.6564e-24	1.88245	0.744	0.281	1.20314e-19	Neuroblasts	Meis1
7.29874e-24	2.91885	0.232	0.032	1.31925e-19	Neuroblasts	Polh
7.86132e-24	1.42546	0.939	0.683	1.42093e-19	Neuroblasts	Hnrnpu
8.50375e-24	1.72142	0.768	0.316	1.53705e-19	Neuroblasts	Lsm5
9.03857e-24	3.02785	0.293	0.05	1.63372e-19	Neuroblasts	Prim2
1.00144e-23	2.7942	0.256	0.038	1.8101e-19	Neuroblasts	Gm5577
1.00731e-23	2.86228	0.244	0.035	1.82071e-19	Neuroblasts	Slitrk2
1.15635e-23	2.95688	0.256	0.039	2.0901e-19	Neuroblasts	Mrnip
1.15837e-23	3.49516	0.171	0.018	2.09376e-19	Neuroblasts	Usp51
1.56961e-23	1.44052	0.915	0.46	2.83707e-19	Neuroblasts	Hnrnpa1
1.90823e-23	1.38209	0.927	0.503	3.44913e-19	Neuroblasts	Cbx1
2.60906e-23	1.43704	0.902	0.573	4.71587e-19	Neuroblasts	Prdx4
2.61654e-23	1.53499	0.854	0.376	4.72939e-19	Neuroblasts	Ift74
3.06565e-23	4.46199	0.085	0.005	5.54117e-19	Neuroblasts	A330084C13Rik
3.30507e-23	1.83676	0.683	0.246	5.97391e-19	Neuroblasts	Thyn1
3.88522e-23	1.66173	0.671	0.214	7.02254e-19	Neuroblasts	Cdc42bpa
3.97981e-23	0.75689	1	0.992	7.19351e-19	Neuroblasts	H3f3a
4.0573e-23	1.91975	0.598	0.184	7.33357e-19	Neuroblasts	Greb1l
4.33477e-23	2.69623	0.537	0.162	7.8351e-19	Neuroblasts	Cdkn2c
4.50987e-23	1.97589	0.561	0.159	8.1516e-19	Neuroblasts	Arl6
4.59397e-23	2.47062	0.512	0.144	8.3036e-19	Neuroblasts	Tipin
4.73601e-23	3.05847	0.232	0.033	8.56034e-19	Neuroblasts	Brca2
4.82435e-23	4.02506	0.11	0.008	8.72002e-19	Neuroblasts	Tonsl
5.08162e-23	1.60066	0.817	0.36	9.18502e-19	Neuroblasts	Banf1
7.18817e-23	1.73555	0.659	0.217	1.29926e-18	Neuroblasts	Zic1
8.26523e-23	5.7515	0.037	0.001	1.49394e-18	Neuroblasts	Gm6410
1.02823e-22	2.59445	0.305	0.055	1.85852e-18	Neuroblasts	Crnde
1.15318e-22	3.09869	0.195	0.024	2.08437e-18	Neuroblasts	Haspin
1.16256e-22	2.27963	0.402	0.09	2.10132e-18	Neuroblasts	Psmc3ip
1.18249e-22	3.17789	0.183	0.021	2.13734e-18	Neuroblasts	Zcwpw1
1.25536e-22	1.53012	0.829	0.423	2.26906e-18	Neuroblasts	Eny2
1.36487e-22	1.7888	0.854	0.505	2.467e-18	Neuroblasts	Ranbp1
1.52681e-22	2.02491	0.5	0.132	2.75971e-18	Neuroblasts	Tex9
1.55869e-22	4.08853	0.11	0.008	2.81733e-18	Neuroblasts	Mnd1
1.56109e-22	1.66237	0.756	0.311	2.82168e-18	Neuroblasts	Nudt21
1.58469e-22	1.3257	0.951	0.532	2.86432e-18	Neuroblasts	Nfix
1.86448e-22	1.34498	0.89	0.365	3.37004e-18	Neuroblasts	Nes
2.23884e-22	4.193	0.098	0.007	4.0467e-18	Neuroblasts	Lrr1
2.33435e-22	1.4013	0.866	0.351	4.21934e-18	Neuroblasts	Lhfp
2.47853e-22	4.03389	0.098	0.007	4.47995e-18	Neuroblasts	Arhgef39
2.55245e-22	1.50221	0.89	0.489	4.61356e-18	Neuroblasts	Morf4l2
2.79323e-22	2.90822	0.171	0.019	5.04877e-18	Neuroblasts	Pcdh17
3.11227e-22	1.64954	0.707	0.25	5.62543e-18	Neuroblasts	Slc35f1
3.13238e-22	3.26226	0.22	0.031	5.66178e-18	Neuroblasts	Mybl1
3.34884e-22	2.40963	0.402	0.093	6.05303e-18	Neuroblasts	Nemp1
4.17497e-22	1.51182	0.988	0.849	7.54625e-18	Neuroblasts	Dynll1
4.43712e-22	2.55615	0.366	0.079	8.02009e-18	Neuroblasts	Ppp2r5d
4.44667e-22	4.38537	0.085	0.005	8.03736e-18	Neuroblasts	Chtf18
5.79361e-22	2.12803	0.451	0.111	1.0472e-17	Neuroblasts	Pik3r3
7.67035e-22	1.31346	0.732	0.247	1.38642e-17	Neuroblasts	Aldh1l1
7.84959e-22	1.94912	0.72	0.291	1.41881e-17	Neuroblasts	Brd8
8.45069e-22	1.37758	0.841	0.346	1.52746e-17	Neuroblasts	Hspa4l
8.60456e-22	1.45177	0.61	0.188	1.55527e-17	Neuroblasts	Rarres2
8.84829e-22	2.88512	0.244	0.038	1.59933e-17	Neuroblasts	Bok
9.1028e-22	1.50823	0.854	0.399	1.64533e-17	Neuroblasts	Cfl2
9.7175e-22	2.84264	0.439	0.118	1.75644e-17	Neuroblasts	Lig1
1.17987e-21	3.24454	0.183	0.022	2.13262e-17	Neuroblasts	Gabra4
1.25076e-21	1.37056	0.829	0.317	2.26074e-17	Neuroblasts	Gpx8
1.72449e-21	1.40385	0.854	0.403	3.11702e-17	Neuroblasts	Lsm4
1.90713e-21	3.45871	0.171	0.02	3.44713e-17	Neuroblasts	Chaf1b
2.02545e-21	1.3457	0.915	0.458	3.66101e-17	Neuroblasts	Metrn
2.45242e-21	1.7068	0.671	0.229	4.43275e-17	Neuroblasts	Pax3
2.46356e-21	2.68473	0.22	0.031	4.45289e-17	Neuroblasts	Zdhhc2
2.96443e-21	1.93047	0.463	0.119	5.35822e-17	Neuroblasts	Twsg1
3.11544e-21	1.86114	0.5	0.135	5.63115e-17	Neuroblasts	Hunk
5.58836e-21	2.95708	0.378	0.091	1.0101e-16	Neuroblasts	G2e3
6.46858e-21	1.71587	0.622	0.207	1.1692e-16	Neuroblasts	Thap12
6.46954e-21	1.37893	0.939	0.6	1.16937e-16	Neuroblasts	Purb
7.50761e-21	1.38226	0.915	0.503	1.357e-16	Neuroblasts	Cacybp
8.44979e-21	0.97386	0.927	0.39	1.5273e-16	Neuroblasts	Cryab
8.69356e-21	2.07166	0.476	0.129	1.57136e-16	Neuroblasts	Tmem138
8.99962e-21	1.29811	0.927	0.615	1.62668e-16	Neuroblasts	Vdac1
9.15582e-21	4.93592	0.049	0.002	1.65492e-16	Neuroblasts	Tubal3
9.3432e-21	1.98478	0.573	0.187	1.68878e-16	Neuroblasts	Gm47283
9.39546e-21	3.98596	0.11	0.009	1.69823e-16	Neuroblasts	Pkmyt1
9.80044e-21	1.12653	0.976	0.697	1.77143e-16	Neuroblasts	Gm1673
1.03911e-20	1.73489	0.585	0.187	1.87818e-16	Neuroblasts	Id1
1.10562e-20	4.00017	0.098	0.007	1.9984e-16	Neuroblasts	Hist1h2af
1.12238e-20	1.60708	0.634	0.21	2.0287e-16	Neuroblasts	Arl4a
1.13125e-20	3.56246	0.159	0.018	2.04474e-16	Neuroblasts	Uhrf1
1.19753e-20	1.83733	0.524	0.149	2.16453e-16	Neuroblasts	Pantr1
1.43123e-20	2.75463	0.244	0.04	2.58695e-16	Neuroblasts	Ndc1
1.78187e-20	2.86211	0.22	0.033	3.22073e-16	Neuroblasts	Rcc1
1.78571e-20	2.26886	0.317	0.063	3.22767e-16	Neuroblasts	Medag
1.86905e-20	1.74316	0.622	0.213	3.3783e-16	Neuroblasts	Pbdc1
2.07839e-20	1.16144	0.988	0.479	3.75669e-16	Neuroblasts	Cnn3
2.13465e-20	1.56305	0.72	0.278	3.85838e-16	Neuroblasts	Ndufaf2
2.14086e-20	1.0945	0.988	0.779	3.86961e-16	Neuroblasts	Atp5o
2.30769e-20	1.45393	0.915	0.629	4.17114e-16	Neuroblasts	Anp32b
2.46538e-20	4.07342	0.085	0.006	4.45618e-16	Neuroblasts	Fancb
3.15731e-20	2.21283	0.39	0.093	5.70683e-16	Neuroblasts	Thop1
4.00251e-20	1.85783	0.427	0.105	7.23453e-16	Neuroblasts	Cdc42ep1
4.46936e-20	1.14563	0.976	0.646	8.07837e-16	Neuroblasts	Sept7
4.50203e-20	1.48656	0.988	0.828	8.13741e-16	Neuroblasts	Lgals1
4.91008e-20	2.61852	0.256	0.044	8.87497e-16	Neuroblasts	Cdh10
6.27935e-20	2.55379	0.28	0.052	1.13499e-15	Neuroblasts	Gm37800
6.59019e-20	3.17296	0.159	0.018	1.19118e-15	Neuroblasts	Srd5a1
7.07415e-20	1.23991	0.817	0.318	1.27865e-15	Neuroblasts	Tead1
7.61368e-20	2.92876	0.183	0.024	1.37617e-15	Neuroblasts	Poc1a
9.51181e-20	1.58634	0.646	0.223	1.71926e-15	Neuroblasts	Irak1bp1
1.14747e-19	2.55469	0.256	0.045	2.07405e-15	Neuroblasts	8430419K02Rik
1.29849e-19	1.31793	0.927	0.65	2.34703e-15	Neuroblasts	Hnrnpa3
1.41141e-19	2.02575	0.427	0.11	2.55112e-15	Neuroblasts	Cdc23
1.53187e-19	1.26428	0.902	0.543	2.76886e-15	Neuroblasts	Fkbp3
1.90759e-19	1.48977	0.817	0.428	3.44797e-15	Neuroblasts	Srsf2
1.98434e-19	3.01453	0.171	0.022	3.58669e-15	Neuroblasts	Rccd1
2.04238e-19	1.50214	0.72	0.288	3.69161e-15	Neuroblasts	Pdlim7
2.18756e-19	1.40416	0.854	0.601	3.95401e-15	Neuroblasts	Srsf3
2.25593e-19	1.51976	0.671	0.245	4.07759e-15	Neuroblasts	Ncam1
2.46766e-19	1.33894	0.768	0.296	4.46029e-15	Neuroblasts	Itgb8
2.50257e-19	2.08267	0.427	0.113	4.52339e-15	Neuroblasts	AI506816
2.53947e-19	1.32559	0.878	0.46	4.5901e-15	Neuroblasts	Cfap36
2.71426e-19	1.58525	0.585	0.189	4.90603e-15	Neuroblasts	Oscp1
3.99574e-19	2.81641	0.232	0.039	7.22229e-15	Neuroblasts	Mms22l
4.34634e-19	2.48301	0.317	0.068	7.856e-15	Neuroblasts	Jpt2
4.73814e-19	1.16551	0.976	0.552	8.56418e-15	Neuroblasts	Kif1b
4.88657e-19	1.34682	0.756	0.299	8.83248e-15	Neuroblasts	Smim8
5.19357e-19	1.7762	0.634	0.23	9.38738e-15	Neuroblasts	Myh10
5.30596e-19	1.90083	0.463	0.13	9.59052e-15	Neuroblasts	E2f5
5.67843e-19	1.66494	0.671	0.251	1.02638e-14	Neuroblasts	C130071C03Rik
5.91761e-19	2.13238	0.341	0.076	1.06961e-14	Neuroblasts	Zic3
6.03593e-19	1.74983	0.549	0.177	1.09099e-14	Neuroblasts	Prr7
6.58692e-19	1.64797	0.61	0.208	1.19059e-14	Neuroblasts	Fstl1
7.02272e-19	1.46727	0.805	0.408	1.26936e-14	Neuroblasts	Cbx5
8.13087e-19	1.38602	0.878	0.518	1.46965e-14	Neuroblasts	Thoc7
9.41555e-19	1.6921	0.707	0.34	1.70186e-14	Neuroblasts	Anapc5
9.71372e-19	2.26878	0.341	0.077	1.75575e-14	Neuroblasts	Loxl2
1.01316e-18	1.50847	0.744	0.314	1.83128e-14	Neuroblasts	Cdk5rap2
1.03373e-18	1.18453	0.915	0.575	1.86846e-14	Neuroblasts	Ptges3
1.0418e-18	1.0918	0.963	0.451	1.88305e-14	Neuroblasts	Nedd4
1.07887e-18	1.70862	0.671	0.278	1.95006e-14	Neuroblasts	Hnrnph1
1.08404e-18	2.10795	0.329	0.072	1.9594e-14	Neuroblasts	Nid1
1.12813e-18	4.34303	0.085	0.006	2.0391e-14	Neuroblasts	Spdya
1.25047e-18	0.84634	1	0.876	2.26023e-14	Neuroblasts	Ndufa4
1.27814e-18	2.16822	0.463	0.136	2.31023e-14	Neuroblasts	Cenpc1
1.27849e-18	1.84517	0.549	0.181	2.31088e-14	Neuroblasts	Ppa1
1.28268e-18	1.82866	0.537	0.173	2.31844e-14	Neuroblasts	Gli3
1.50493e-18	2.42776	0.317	0.069	2.72015e-14	Neuroblasts	Bcl2l12
1.51205e-18	3.26607	0.146	0.017	2.73302e-14	Neuroblasts	Gpc3
1.56414e-18	1.59064	0.659	0.249	2.82719e-14	Neuroblasts	Arl2bp
1.63362e-18	2.73952	0.341	0.082	2.95277e-14	Neuroblasts	Chac2
1.68016e-18	3.12938	0.195	0.029	3.03688e-14	Neuroblasts	Frat2
1.77848e-18	1.09268	0.963	0.531	3.2146e-14	Neuroblasts	Mpp6
1.8576e-18	3.49632	0.232	0.04	3.3576e-14	Neuroblasts	Sox11
1.85899e-18	1.10749	0.927	0.448	3.36013e-14	Neuroblasts	Mrps6
1.97274e-18	1.64716	0.646	0.246	3.56573e-14	Neuroblasts	1500011B03Rik
2.03343e-18	1.35754	0.817	0.357	3.67543e-14	Neuroblasts	Stox2
2.32981e-18	1.38619	0.854	0.431	4.21114e-14	Neuroblasts	Acp1
2.53123e-18	2.03708	0.402	0.104	4.5752e-14	Neuroblasts	Ociad2
2.6946e-18	3.75685	0.122	0.012	4.8705e-14	Neuroblasts	Hist1h3c
2.77518e-18	2.09233	0.378	0.094	5.01614e-14	Neuroblasts	Tdrkh
3.06294e-18	1.0666	0.89	0.656	5.53627e-14	Neuroblasts	Ndufa5
3.11004e-18	2.75335	0.244	0.044	5.62141e-14	Neuroblasts	Sdk1
3.41381e-18	2.23044	0.329	0.074	6.17046e-14	Neuroblasts	Xrcc6
3.4654e-18	1.53537	0.549	0.175	6.26371e-14	Neuroblasts	Dbn1
3.48262e-18	1.81013	0.537	0.178	6.29484e-14	Neuroblasts	Coq7
3.50722e-18	2.42957	0.317	0.071	6.3393e-14	Neuroblasts	Sass6
3.75072e-18	1.695	0.598	0.211	6.77943e-14	Neuroblasts	Phlda3
3.834e-18	1.9132	0.463	0.134	6.92995e-14	Neuroblasts	Neto2
3.91534e-18	1.29825	0.78	0.334	7.07697e-14	Neuroblasts	Bicc1
4.08037e-18	0.965487	0.963	0.814	7.37527e-14	Neuroblasts	Serbp1
4.26377e-18	1.02552	0.951	0.721	7.70676e-14	Neuroblasts	Snrpd2
4.45671e-18	1.71587	0.512	0.159	8.0555e-14	Neuroblasts	Irx5
4.75907e-18	3.43922	0.122	0.012	8.60202e-14	Neuroblasts	Notch3
4.84533e-18	1.7784	0.585	0.211	8.75794e-14	Neuroblasts	Pih1d1
5.34126e-18	1.26635	0.732	0.285	9.65433e-14	Neuroblasts	Cfap298
5.85544e-18	1.27736	0.878	0.562	1.05837e-13	Neuroblasts	Snrpf
6.08005e-18	1.38812	0.841	0.446	1.09897e-13	Neuroblasts	Hnrnpab
6.12675e-18	3.68876	0.098	0.008	1.10741e-13	Neuroblasts	BC030867
6.18104e-18	0.688655	1	0.982	1.11722e-13	Neuroblasts	Elob
6.26096e-18	1.61002	0.561	0.187	1.13167e-13	Neuroblasts	Creb3l1
6.69382e-18	2.39977	0.244	0.044	1.20991e-13	Neuroblasts	Eda2r
6.93973e-18	3.82104	0.122	0.013	1.25436e-13	Neuroblasts	Gm38560
8.62494e-18	1.51836	0.585	0.196	1.55896e-13	Neuroblasts	Pou3f2
8.90983e-18	1.78413	0.512	0.165	1.61045e-13	Neuroblasts	Rab13
9.13163e-18	3.76599	0.098	0.008	1.65054e-13	Neuroblasts	Fanca
9.36482e-18	1.53546	0.768	0.367	1.69269e-13	Neuroblasts	Tagln2
9.64104e-18	3.67349	0.098	0.008	1.74262e-13	Neuroblasts	Cdc7
1.14814e-17	1.18773	0.939	0.673	2.07526e-13	Neuroblasts	Krtcap2
1.21262e-17	1.0265	0.951	0.758	2.19181e-13	Neuroblasts	Eif4g2
1.24713e-17	1.08686	0.951	0.807	2.25419e-13	Neuroblasts	Sumo2
1.25855e-17	1.4848	0.707	0.291	2.27483e-13	Neuroblasts	Eif4e
1.35135e-17	1.98235	0.427	0.119	2.44257e-13	Neuroblasts	Afap1
1.35423e-17	3.10455	0.268	0.055	2.44777e-13	Neuroblasts	Serpinb8
1.46438e-17	1.45349	0.963	0.827	2.64688e-13	Neuroblasts	Calm2
1.66756e-17	1.93843	0.366	0.09	3.01412e-13	Neuroblasts	Egln3
1.86312e-17	1.23871	0.878	0.486	3.36758e-13	Neuroblasts	Cnih4
1.91201e-17	2.03935	0.415	0.115	3.45596e-13	Neuroblasts	Zic5
2.0912e-17	3.42957	0.11	0.011	3.77985e-13	Neuroblasts	Gm36264
2.13642e-17	2.27004	0.293	0.062	3.86158e-13	Neuroblasts	Haus7
2.14907e-17	1.3955	0.622	0.223	3.88445e-13	Neuroblasts	Plekha7
2.18691e-17	1.75959	0.524	0.173	3.95284e-13	Neuroblasts	Ndrg1
2.21965e-17	1.14728	0.902	0.549	4.01201e-13	Neuroblasts	Pgk1
2.22394e-17	2.49788	0.28	0.059	4.01977e-13	Neuroblasts	Syce2
2.25978e-17	1.715	0.622	0.246	4.08454e-13	Neuroblasts	Xpo1
2.26794e-17	1.81962	0.598	0.211	4.09931e-13	Neuroblasts	Acta2
2.39172e-17	2.19832	0.244	0.045	4.32304e-13	Neuroblasts	Hmcn1
2.45731e-17	3.8446	0.085	0.007	4.44159e-13	Neuroblasts	Hist1h2br
2.50017e-17	1.40881	0.585	0.205	4.51905e-13	Neuroblasts	Tmem107
2.58126e-17	3.55469	0.122	0.013	4.66563e-13	Neuroblasts	Cdca7l
2.61282e-17	2.02348	0.463	0.145	4.72266e-13	Neuroblasts	Larp7
2.7233e-17	1.01792	0.963	0.529	4.92236e-13	Neuroblasts	Arl3
2.72465e-17	3.0316	0.146	0.018	4.9248e-13	Neuroblasts	Hs6st2
2.80862e-17	2.25495	0.378	0.102	5.07658e-13	Neuroblasts	Bc1
3.12208e-17	1.78131	0.549	0.192	5.64316e-13	Neuroblasts	Nop58
3.47589e-17	5.26607	0.037	0.001	6.28268e-13	Neuroblasts	Gm39929
3.50611e-17	2.08649	0.39	0.105	6.33729e-13	Neuroblasts	Rad51b
3.53621e-17	3.64344	0.098	0.009	6.39171e-13	Neuroblasts	Gm9908
3.65813e-17	1.63972	0.488	0.149	6.61208e-13	Neuroblasts	Epha4
3.82227e-17	1.40247	0.744	0.337	6.90875e-13	Neuroblasts	Gatad1
3.9573e-17	1.78	0.463	0.138	7.15282e-13	Neuroblasts	Tulp3
4.03521e-17	2.18903	0.305	0.068	7.29364e-13	Neuroblasts	Cep41
4.04094e-17	2.11484	0.402	0.113	7.304e-13	Neuroblasts	Fscn1
4.30194e-17	1.61843	0.549	0.185	7.77575e-13	Neuroblasts	Rarb
4.45293e-17	1.56839	0.451	0.128	8.04868e-13	Neuroblasts	Gm30191
4.89131e-17	2.23212	0.305	0.068	8.84104e-13	Neuroblasts	Hist3h2ba
4.9349e-17	1.40989	0.744	0.338	8.91982e-13	Neuroblasts	Tjp1
5.41345e-17	2.03341	0.329	0.077	9.78481e-13	Neuroblasts	Map6
5.92657e-17	2.18153	0.317	0.073	1.07123e-12	Neuroblasts	Mmgt1
6.06304e-17	2.4431	0.28	0.06	1.09589e-12	Neuroblasts	Mphosph9
6.15126e-17	2.36376	0.256	0.05	1.11184e-12	Neuroblasts	Wscd1
6.43464e-17	2.69549	0.232	0.043	1.16306e-12	Neuroblasts	Cenpt
6.59636e-17	2.23512	0.305	0.069	1.19229e-12	Neuroblasts	Gpn3
6.97897e-17	1.28493	0.793	0.392	1.26145e-12	Neuroblasts	Bola3
7.47793e-17	1.64081	0.524	0.174	1.35164e-12	Neuroblasts	Mok
7.69612e-17	1.35177	0.622	0.228	1.39107e-12	Neuroblasts	Gria3
8.04998e-17	1.74645	0.5	0.161	1.45503e-12	Neuroblasts	Exosc8
8.10539e-17	1.72808	0.524	0.176	1.46505e-12	Neuroblasts	Hdgfl2
8.22193e-17	1.49592	0.732	0.329	1.48611e-12	Neuroblasts	Nsmce1
8.33046e-17	1.89569	0.585	0.236	1.50573e-12	Neuroblasts	Snrpa1
8.37803e-17	1.28321	0.768	0.357	1.51433e-12	Neuroblasts	Strbp
8.73226e-17	1.11796	0.902	0.578	1.57836e-12	Neuroblasts	Tsn
8.91556e-17	1.47787	0.683	0.284	1.61149e-12	Neuroblasts	Dync2h1
9.05812e-17	2.44407	0.268	0.056	1.63725e-12	Neuroblasts	Fen1
9.17256e-17	3.47924	0.122	0.013	1.65794e-12	Neuroblasts	Mcm8
1.03836e-16	2.56563	0.22	0.039	1.87683e-12	Neuroblasts	Inka2
1.04032e-16	1.38813	0.634	0.233	1.88038e-12	Neuroblasts	Fbln5
1.15594e-16	1.368	0.683	0.269	2.08936e-12	Neuroblasts	B9d1
1.17078e-16	1.91893	0.39	0.106	2.11619e-12	Neuroblasts	Bex1
1.37555e-16	1.61647	0.5	0.16	2.4863e-12	Neuroblasts	Thbs3
1.41281e-16	1.82033	0.415	0.116	2.55366e-12	Neuroblasts	Ephb2
1.46026e-16	2.02401	0.817	0.655	2.63942e-12	Neuroblasts	Tubb5
1.51925e-16	1.27062	0.854	0.511	2.74605e-12	Neuroblasts	Txnl1
1.53277e-16	0.907482	0.988	0.776	2.77048e-12	Neuroblasts	Hnrnpk
1.53734e-16	1.29027	0.878	0.533	2.77874e-12	Neuroblasts	Tceal9
1.56635e-16	3.99814	0.073	0.005	2.83117e-12	Neuroblasts	Slc9a5
1.67596e-16	2.81039	0.171	0.025	3.0293e-12	Neuroblasts	Tagap1
1.67675e-16	2.98067	0.159	0.022	3.03073e-12	Neuroblasts	Zgrf1
1.69009e-16	2.68654	0.268	0.057	3.05484e-12	Neuroblasts	Hist1h1d
1.74493e-16	2.31238	0.28	0.061	3.15395e-12	Neuroblasts	Rbmx2
1.75148e-16	1.01808	0.902	0.405	3.16579e-12	Neuroblasts	Fzd3
1.88771e-16	1.40914	0.756	0.365	3.41203e-12	Neuroblasts	Cdk4
1.89092e-16	1.6259	0.451	0.132	3.41783e-12	Neuroblasts	Mcc
2.05673e-16	0.861424	0.988	0.852	3.71753e-12	Neuroblasts	Txn1
2.12832e-16	1.2384	0.902	0.602	3.84694e-12	Neuroblasts	Zfp91
2.24491e-16	3.30083	0.341	0.093	4.05767e-12	Neuroblasts	Atad2
2.28453e-16	1.36118	0.78	0.397	4.1293e-12	Neuroblasts	Ssr3
2.73019e-16	1.97923	0.415	0.121	4.93481e-12	Neuroblasts	Nfyb
3.33876e-16	1.56968	0.512	0.167	6.0348e-12	Neuroblasts	Nectin3
3.37869e-16	0.947346	0.963	0.754	6.10699e-12	Neuroblasts	Snrpe
3.61877e-16	4.23212	0.061	0.004	6.54093e-12	Neuroblasts	Rmi2
4.24103e-16	2.43419	0.244	0.048	7.66567e-12	Neuroblasts	Slc43a3
4.32452e-16	2.14518	0.28	0.061	7.81658e-12	Neuroblasts	Gria4
4.4664e-16	1.03914	0.939	0.462	8.07302e-12	Neuroblasts	Slc1a3
4.47116e-16	1.61453	0.573	0.211	8.08162e-12	Neuroblasts	Nelfe
4.53406e-16	3.14269	0.146	0.019	8.19532e-12	Neuroblasts	Lin7a
4.54218e-16	3.00303	0.183	0.029	8.20999e-12	Neuroblasts	Rexo5
4.79843e-16	2.26809	0.366	0.1	8.67316e-12	Neuroblasts	Mcm6
4.80752e-16	1.10769	0.854	0.394	8.6896e-12	Neuroblasts	Cdh2
5.2601e-16	1.70356	0.39	0.106	9.50763e-12	Neuroblasts	Fam81a
5.4879e-16	1.13425	0.915	0.65	9.91938e-12	Neuroblasts	Set
5.5049e-16	2.84359	0.256	0.055	9.95011e-12	Neuroblasts	Slfn9
5.6733e-16	1.51931	0.683	0.295	1.02545e-11	Neuroblasts	Stard13
5.67462e-16	1.07453	0.5	0.156	1.02569e-11	Neuroblasts	Akap12
6.0882e-16	2.52807	0.22	0.04	1.10044e-11	Neuroblasts	B130055M24Rik
6.3817e-16	2.94722	0.232	0.045	1.15349e-11	Neuroblasts	Hist1h2ae
6.40951e-16	1.51495	0.646	0.272	1.15852e-11	Neuroblasts	Kmt5a
6.41929e-16	4.11565	0.134	0.017	1.16029e-11	Neuroblasts	Hist1h3i
6.90796e-16	0.981151	0.927	0.649	1.24861e-11	Neuroblasts	Ywhaq
7.25416e-16	1.12905	0.963	0.885	1.31119e-11	Neuroblasts	Hsp90b1
7.57401e-16	1.24573	0.671	0.27	1.369e-11	Neuroblasts	Map1b
8.01834e-16	2.99203	0.146	0.02	1.44932e-11	Neuroblasts	Tesc
8.19091e-16	2.01647	0.427	0.132	1.48051e-11	Neuroblasts	Zfp532
8.53083e-16	1.68336	0.549	0.204	1.54195e-11	Neuroblasts	Dazap1
8.84983e-16	2.45999	0.232	0.045	1.59961e-11	Neuroblasts	Gm35040
8.98348e-16	1.58677	0.549	0.197	1.62376e-11	Neuroblasts	Wdr35
9.25862e-16	2.55712	0.244	0.05	1.6735e-11	Neuroblasts	Zranb3
1.0042e-15	2.18056	0.305	0.073	1.8151e-11	Neuroblasts	Lin9
1.01346e-15	2.14677	0.305	0.072	1.83182e-11	Neuroblasts	Gemin8
1.02286e-15	2.56843	0.195	0.033	1.84882e-11	Neuroblasts	Cntrob
1.03773e-15	1.06422	0.89	0.597	1.87569e-11	Neuroblasts	Pdap1
1.06798e-15	1.43069	0.671	0.283	1.93038e-11	Neuroblasts	Nsmce4a
1.12746e-15	2.57969	0.195	0.033	2.03789e-11	Neuroblasts	Zfp41
1.16787e-15	3.50188	0.098	0.009	2.11092e-11	Neuroblasts	Traip
1.17266e-15	0.862761	0.768	0.324	2.11958e-11	Neuroblasts	Tubb2b
1.45146e-15	1.77975	0.439	0.134	2.62351e-11	Neuroblasts	Pde3a
1.49416e-15	1.19187	0.841	0.461	2.7007e-11	Neuroblasts	Srsf10
1.5068e-15	1.11108	0.878	0.469	2.72354e-11	Neuroblasts	Oxct1
1.58448e-15	1.22857	0.89	0.523	2.86394e-11	Neuroblasts	Nol7
1.67528e-15	1.52199	0.695	0.323	3.02806e-11	Neuroblasts	Tbrg1
1.75678e-15	2.06389	0.317	0.079	3.17538e-11	Neuroblasts	Syne2
1.84558e-15	1.5138	0.695	0.301	3.33588e-11	Neuroblasts	Nxn
1.88907e-15	1.50977	0.573	0.21	3.4145e-11	Neuroblasts	Map2
1.89657e-15	1.97517	0.427	0.134	3.42806e-11	Neuroblasts	2810006K23Rik
1.93627e-15	1.83442	0.634	0.274	3.4998e-11	Neuroblasts	H1f0
2.00114e-15	1.01461	0.951	0.697	3.61707e-11	Neuroblasts	Nfia
2.07301e-15	1.82154	0.5	0.174	3.74696e-11	Neuroblasts	Unc5c
2.13496e-15	1.37684	0.634	0.249	3.85893e-11	Neuroblasts	Ift57
2.17926e-15	2.71353	0.171	0.027	3.93901e-11	Neuroblasts	Dsn1
2.27205e-15	1.65306	0.598	0.241	4.10674e-11	Neuroblasts	Ubald2
2.27715e-15	2.20401	0.22	0.041	4.11596e-11	Neuroblasts	Kcnip1
2.49282e-15	0.680589	1	0.996	4.50578e-11	Neuroblasts	H3f3b
2.79638e-15	0.955006	0.951	0.509	5.05445e-11	Neuroblasts	Lxn
2.85922e-15	2.05915	0.378	0.109	5.16804e-11	Neuroblasts	Larp1b
2.8739e-15	1.10263	0.854	0.578	5.19458e-11	Neuroblasts	Manf
2.91221e-15	2.93047	0.183	0.031	5.26382e-11	Neuroblasts	Blm
3.23853e-15	1.98773	0.39	0.114	5.85365e-11	Neuroblasts	Irx1
3.3185e-15	2.16203	0.317	0.08	5.99818e-11	Neuroblasts	Tmem97
3.59736e-15	1.45871	0.561	0.203	6.50223e-11	Neuroblasts	Auts2
3.65306e-15	1.38981	0.768	0.43	6.6029e-11	Neuroblasts	Hnrnpd
3.67026e-15	1.68702	0.5	0.174	6.634e-11	Neuroblasts	Ccdc173
3.72898e-15	1.10606	0.915	0.551	6.74013e-11	Neuroblasts	Sarnp
3.81676e-15	2.59445	0.207	0.038	6.89879e-11	Neuroblasts	Arpin
3.93506e-15	2.00303	0.329	0.085	7.11262e-11	Neuroblasts	Tubg1
4.16234e-15	1.25541	0.707	0.3	7.52343e-11	Neuroblasts	Serpinh1
4.18692e-15	1.51354	0.659	0.284	7.56785e-11	Neuroblasts	Prrc2a
4.25916e-15	1.91655	0.341	0.089	7.69843e-11	Neuroblasts	Plch1
4.28085e-15	1.82425	0.476	0.161	7.73764e-11	Neuroblasts	Trim2
4.32381e-15	2.46199	0.207	0.038	7.81529e-11	Neuroblasts	Afmid
4.40932e-15	1.83093	0.415	0.126	7.96984e-11	Neuroblasts	Aen
4.51278e-15	3.66403	0.085	0.008	8.15685e-11	Neuroblasts	Dnajb3
4.55745e-15	1.25653	0.671	0.281	8.2376e-11	Neuroblasts	Prss23
5.04266e-15	1.26538	0.78	0.399	9.11461e-11	Neuroblasts	Rbbp7
5.52917e-15	1.26329	0.622	0.234	9.99397e-11	Neuroblasts	Spa17
5.58181e-15	2.93466	0.134	0.018	1.00891e-10	Neuroblasts	Gm31135
5.59563e-15	2.04764	0.28	0.064	1.01141e-10	Neuroblasts	Hspb6
5.73951e-15	1.42855	0.72	0.378	1.03742e-10	Neuroblasts	Dynll2
5.82958e-15	1.09758	0.695	0.276	1.0537e-10	Neuroblasts	Scrn1
5.86735e-15	2.12923	0.28	0.065	1.06052e-10	Neuroblasts	Fzd10
5.90695e-15	1.68438	0.427	0.13	1.06768e-10	Neuroblasts	Serinc5
5.98727e-15	1.1772	0.744	0.344	1.0822e-10	Neuroblasts	Ddx1
5.99145e-15	1.71474	0.524	0.193	1.08295e-10	Neuroblasts	Dlgap1
6.24449e-15	1.33032	0.671	0.282	1.12869e-10	Neuroblasts	Pdpn
6.24816e-15	1.85841	0.451	0.149	1.12935e-10	Neuroblasts	Tmx2
7.00456e-15	1.17928	0.732	0.326	1.26607e-10	Neuroblasts	Nr2f1
7.05952e-15	0.850517	0.939	0.76	1.27601e-10	Neuroblasts	Mrfap1
7.12422e-15	2.31621	0.232	0.047	1.2877e-10	Neuroblasts	Cnih2
7.51671e-15	0.899153	0.963	0.898	1.35864e-10	Neuroblasts	Rps27l
8.10513e-15	1.17883	0.805	0.419	1.465e-10	Neuroblasts	Psmc4
8.20535e-15	1.53455	0.549	0.202	1.48312e-10	Neuroblasts	Lsm3
8.25687e-15	2.74892	0.232	0.048	1.49243e-10	Neuroblasts	Rpa2
8.41607e-15	1.22279	0.646	0.259	1.52121e-10	Neuroblasts	Aebp1
8.4749e-15	2.09191	0.293	0.07	1.53184e-10	Neuroblasts	Pard6g
8.96998e-15	1.73679	0.476	0.163	1.62132e-10	Neuroblasts	Lrrc8c
9.0456e-15	3.85841	0.073	0.006	1.63499e-10	Neuroblasts	Cdc6
9.09518e-15	1.45212	0.61	0.24	1.64395e-10	Neuroblasts	Akap6
9.81345e-15	0.818313	1	0.79	1.77378e-10	Neuroblasts	Sec62
9.88869e-15	2.05767	0.354	0.1	1.78738e-10	Neuroblasts	Ccdc167
1.01378e-14	2.00813	0.439	0.147	1.8324e-10	Neuroblasts	Wdr12
1.05115e-14	3.54986	0.085	0.008	1.89995e-10	Neuroblasts	Steap1
1.07018e-14	1.06792	0.89	0.614	1.93435e-10	Neuroblasts	Gtf2h5
1.07451e-14	0.907694	0.878	0.42	1.94219e-10	Neuroblasts	Shroom3
1.12813e-14	0.812208	0.963	0.489	2.0391e-10	Neuroblasts	Ecrg4
1.18194e-14	2.70274	0.146	0.021	2.13637e-10	Neuroblasts	Nefm
1.2407e-14	1.17291	0.72	0.338	2.24257e-10	Neuroblasts	Ehbp1
1.29526e-14	3.1056	0.134	0.018	2.34118e-10	Neuroblasts	Hist1h1a
1.39189e-14	1.79833	0.305	0.075	2.51583e-10	Neuroblasts	Ano3
1.54344e-14	2.23026	0.268	0.061	2.78977e-10	Neuroblasts	Ppic
1.54959e-14	3.51883	0.085	0.008	2.80089e-10	Neuroblasts	Sdc1
1.62865e-14	4.98596	0.037	0.001	2.94378e-10	Neuroblasts	Gm49926
1.68019e-14	0.791725	0.878	0.427	3.03694e-10	Neuroblasts	Aqp4
1.72496e-14	1.64536	0.463	0.154	3.11787e-10	Neuroblasts	Mxra7
1.72681e-14	2.81386	0.146	0.021	3.1212e-10	Neuroblasts	Slc7a5
1.76403e-14	2.48409	0.573	0.25	3.18848e-10	Neuroblasts	Pcna
1.82822e-14	1.20725	0.671	0.299	3.30451e-10	Neuroblasts	Cltb
1.90654e-14	1.72175	0.451	0.149	3.44607e-10	Neuroblasts	Tmem218
2.11211e-14	1.38176	0.61	0.242	3.81764e-10	Neuroblasts	Ccdc148
2.13608e-14	0.943892	0.78	0.341	3.86096e-10	Neuroblasts	Gria1
2.23314e-14	2.8255	0.159	0.025	4.03641e-10	Neuroblasts	Wdr90
2.42543e-14	1.51421	0.537	0.2	4.38396e-10	Neuroblasts	Txndc12
2.58867e-14	2.14072	0.268	0.062	4.67902e-10	Neuroblasts	Trmt10a
2.62574e-14	0.984354	0.561	0.201	4.74602e-10	Neuroblasts	Rsph1
2.66361e-14	1.4263	0.524	0.187	4.81448e-10	Neuroblasts	Sgce
3.1815e-14	1.21008	0.744	0.363	5.75056e-10	Neuroblasts	Snrpc
3.33117e-14	0.903442	0.976	0.831	6.02108e-10	Neuroblasts	Calm3
3.48001e-14	1.38324	0.646	0.281	6.29012e-10	Neuroblasts	Med19
3.51384e-14	1.37342	0.573	0.222	6.35127e-10	Neuroblasts	Ryk
3.52003e-14	2.41998	0.195	0.036	6.36245e-10	Neuroblasts	Htra1
3.6231e-14	1.77005	0.427	0.14	6.54875e-10	Neuroblasts	Abhd8
3.63673e-14	3.57866	0.098	0.01	6.57339e-10	Neuroblasts	Gm19409
3.91023e-14	1.87664	0.354	0.1	7.06774e-10	Neuroblasts	Tmem263
3.95929e-14	2.12121	0.378	0.117	7.15642e-10	Neuroblasts	Topbp1
3.96019e-14	2.63485	0.183	0.032	7.15804e-10	Neuroblasts	C530008M17Rik
4.14445e-14	1.00443	0.939	0.682	7.4911e-10	Neuroblasts	Mrpl33
4.24757e-14	1.40292	0.659	0.295	7.67748e-10	Neuroblasts	Kif21a
4.30939e-14	1.30595	0.793	0.515	7.78923e-10	Neuroblasts	Tpi1
4.31902e-14	2.31012	0.22	0.044	7.80664e-10	Neuroblasts	Tmem129
4.67354e-14	1.07292	0.659	0.262	8.44743e-10	Neuroblasts	Sox2ot
5.04743e-14	2.05891	0.329	0.091	9.12323e-10	Neuroblasts	2700049A03Rik
5.08444e-14	2.09701	0.598	0.291	9.19013e-10	Neuroblasts	Tuba1c
5.09401e-14	2.20252	0.256	0.058	9.20743e-10	Neuroblasts	Nup85
5.1117e-14	1.96824	0.402	0.124	9.2394e-10	Neuroblasts	Nr2f2
5.23944e-14	1.0595	0.829	0.48	9.47028e-10	Neuroblasts	Mrpl28
5.25339e-14	2.81486	0.317	0.089	9.4955e-10	Neuroblasts	Pola1
5.38201e-14	1.21898	0.829	0.524	9.72798e-10	Neuroblasts	Mrpl51
5.83156e-14	1.52268	0.537	0.207	1.05406e-09	Neuroblasts	Polr3h
5.86471e-14	1.98733	0.329	0.09	1.06005e-09	Neuroblasts	Xrcc1
5.88546e-14	0.594436	1	0.971	1.0638e-09	Neuroblasts	Calm1
5.91001e-14	0.854237	0.805	0.403	1.06823e-09	Neuroblasts	S100a6
6.42348e-14	0.949585	0.939	0.526	1.16104e-09	Neuroblasts	Msi2
6.87431e-14	3.48846	0.085	0.008	1.24253e-09	Neuroblasts	Ttc39d
6.93892e-14	1.69544	0.488	0.175	1.25421e-09	Neuroblasts	Ak6
6.94789e-14	1.44877	0.488	0.171	1.25583e-09	Neuroblasts	Col4a1
6.95144e-14	1.65738	0.5	0.187	1.25647e-09	Neuroblasts	Carnmt1
6.99126e-14	1.00813	0.902	0.504	1.26367e-09	Neuroblasts	Slc38a1
7.02545e-14	2.35248	0.329	0.094	1.26985e-09	Neuroblasts	Rfc3
7.0457e-14	2.74191	0.159	0.025	1.27351e-09	Neuroblasts	Morc4
7.30079e-14	2.12806	0.329	0.093	1.31962e-09	Neuroblasts	Cep57l1
7.49106e-14	3.33646	0.098	0.011	1.35401e-09	Neuroblasts	Cep72
7.84008e-14	0.883592	1	0.745	1.41709e-09	Neuroblasts	Vim
8.02514e-14	1.42657	0.61	0.267	1.45054e-09	Neuroblasts	Cdkn1b
8.27064e-14	1.22935	0.659	0.285	1.49492e-09	Neuroblasts	Dclk1
8.27245e-14	0.78062	0.976	0.851	1.49525e-09	Neuroblasts	Ncl
8.36882e-14	1.39965	0.488	0.169	1.51266e-09	Neuroblasts	A730049H05Rik
8.41507e-14	4.9035	0.037	0.002	1.52102e-09	Neuroblasts	2010110K18Rik
9.12409e-14	0.748027	1	0.885	1.64918e-09	Neuroblasts	Cox5b
9.22358e-14	2.31369	0.22	0.045	1.66716e-09	Neuroblasts	Gnb4
9.34903e-14	1.08603	0.72	0.318	1.68984e-09	Neuroblasts	Fbxl7
9.92701e-14	2.02031	0.329	0.092	1.79431e-09	Neuroblasts	BC052040
1.04963e-13	1.20241	0.561	0.209	1.89721e-09	Neuroblasts	Mras
1.05506e-13	2.42237	0.232	0.051	1.90702e-09	Neuroblasts	Ccdc92
1.08474e-13	0.688912	1	0.904	1.96067e-09	Neuroblasts	Sec61g
1.08839e-13	3.1859	0.11	0.013	1.96727e-09	Neuroblasts	BC055324
1.12053e-13	4.23692	0.061	0.004	2.02535e-09	Neuroblasts	Gsc
1.12839e-13	1.46706	0.463	0.156	2.03956e-09	Neuroblasts	Cc2d2a
1.13843e-13	1.12837	0.805	0.453	2.05771e-09	Neuroblasts	Scoc
1.16248e-13	3.04368	0.146	0.023	2.10118e-09	Neuroblasts	Hist1h2ap
1.16337e-13	2.05907	0.28	0.069	2.10279e-09	Neuroblasts	Kctd18
1.16527e-13	1.41961	0.537	0.204	2.10623e-09	Neuroblasts	4930453N24Rik
1.18283e-13	2.07493	0.293	0.075	2.13796e-09	Neuroblasts	1700003E16Rik
1.2059e-13	2.01213	0.256	0.059	2.17967e-09	Neuroblasts	Col1a1
1.25995e-13	3.37298	0.098	0.011	2.27736e-09	Neuroblasts	Hist1h2bm
1.31947e-13	2.3132	0.22	0.046	2.38494e-09	Neuroblasts	Enkd1
1.34649e-13	1.61976	0.512	0.199	2.43378e-09	Neuroblasts	Rfxap
1.36376e-13	1.24312	0.573	0.226	2.46499e-09	Neuroblasts	C1ql3
1.38545e-13	1.8869	0.415	0.139	2.5042e-09	Neuroblasts	Terf1
1.4036e-13	3.44407	0.085	0.008	2.53701e-09	Neuroblasts	Ccsap
1.42429e-13	1.24676	0.659	0.282	2.5744e-09	Neuroblasts	Adgrb3
1.44641e-13	1.27436	0.695	0.326	2.61438e-09	Neuroblasts	Dhx15
1.46705e-13	1.79172	0.341	0.096	2.6517e-09	Neuroblasts	Mvk
1.50608e-13	0.93592	0.671	0.277	2.72225e-09	Neuroblasts	Foxj1
1.51843e-13	1.74113	0.415	0.135	2.74456e-09	Neuroblasts	Cep128
1.53042e-13	0.936199	0.878	0.428	2.76623e-09	Neuroblasts	Sox2
1.56793e-13	2.6864	0.146	0.022	2.83404e-09	Neuroblasts	Msx2
1.57728e-13	1.41259	0.561	0.223	2.85094e-09	Neuroblasts	Gm5089
1.60575e-13	1.41659	0.634	0.284	2.90239e-09	Neuroblasts	Pmp22
1.61618e-13	3.0606	0.134	0.019	2.92125e-09	Neuroblasts	Acy1
1.76842e-13	3.10995	0.11	0.013	3.19641e-09	Neuroblasts	Hook1
1.83587e-13	2.0968	0.268	0.065	3.31833e-09	Neuroblasts	Tenm4
1.86298e-13	1.28271	0.707	0.361	3.36734e-09	Neuroblasts	Nap1l4
1.94178e-13	2.4234	0.22	0.046	3.50977e-09	Neuroblasts	Ascl1
1.97555e-13	1.35686	0.768	0.436	3.57081e-09	Neuroblasts	Smc3
1.98134e-13	1.02172	0.878	0.607	3.58126e-09	Neuroblasts	Pgam1
1.98605e-13	1.13941	0.78	0.395	3.58978e-09	Neuroblasts	Morn2
2.1029e-13	1.38063	0.598	0.248	3.80099e-09	Neuroblasts	Igsf11
2.11061e-13	1.52396	0.439	0.146	3.81493e-09	Neuroblasts	Irx2
2.12893e-13	2.0622	0.317	0.088	3.84805e-09	Neuroblasts	Gjc1
2.1774e-13	1.54622	0.427	0.14	3.93566e-09	Neuroblasts	Katnal2
2.22306e-13	1.81005	0.366	0.109	4.01819e-09	Neuroblasts	Col5a2
2.23709e-13	2.20252	0.244	0.055	4.04354e-09	Neuroblasts	Igsf3
2.33186e-13	1.49751	0.549	0.229	4.21484e-09	Neuroblasts	Cacnb2
2.41671e-13	1.42248	0.585	0.24	4.3682e-09	Neuroblasts	Ccser2
2.43631e-13	2.60465	0.122	0.016	4.40363e-09	Neuroblasts	E2f7
2.45904e-13	1.88701	0.305	0.081	4.44471e-09	Neuroblasts	Ccdc88c
2.67569e-13	0.782083	0.976	0.832	4.83631e-09	Neuroblasts	Gnb2
2.82065e-13	1.31661	0.659	0.293	5.09833e-09	Neuroblasts	B230118H07Rik
2.91662e-13	1.20691	0.695	0.341	5.27179e-09	Neuroblasts	Cfap20
2.95313e-13	2.0367	0.354	0.109	5.33778e-09	Neuroblasts	Ssx2ip
2.98154e-13	1.64437	0.537	0.224	5.38913e-09	Neuroblasts	Nsd2
2.99309e-13	1.89279	0.22	0.046	5.41001e-09	Neuroblasts	Scg2
3.03554e-13	4.5291	0.049	0.003	5.48674e-09	Neuroblasts	Cntd1
3.17298e-13	0.796632	0.963	0.743	5.73515e-09	Neuroblasts	Dnaja1
3.34596e-13	1.10582	0.805	0.456	6.04783e-09	Neuroblasts	Snrpd3
3.38073e-13	1.88869	0.354	0.106	6.11067e-09	Neuroblasts	Sephs1
3.46714e-13	0.749446	0.988	0.846	6.26686e-09	Neuroblasts	Snrpg
3.48551e-13	1.01411	0.695	0.305	6.30006e-09	Neuroblasts	Negr1
3.68984e-13	1.55878	0.5	0.187	6.66938e-09	Neuroblasts	Tcf7l1
3.77029e-13	2.09523	0.268	0.066	6.81481e-09	Neuroblasts	Pold2
3.93142e-13	2.29297	0.268	0.067	7.10605e-09	Neuroblasts	Haus4
3.94163e-13	1.38421	0.585	0.247	7.1245e-09	Neuroblasts	Spata6
4.00832e-13	2.24234	0.268	0.067	7.24505e-09	Neuroblasts	Gm50240
4.15804e-13	2.24357	0.244	0.057	7.51565e-09	Neuroblasts	Gli2
4.17011e-13	1.36918	0.707	0.366	7.53748e-09	Neuroblasts	Mettl9
4.29979e-13	1.18931	0.732	0.383	7.77187e-09	Neuroblasts	Pcnp
4.33053e-13	0.627398	0.988	0.917	7.82744e-09	Neuroblasts	Ywhae
4.55227e-13	1.76424	0.463	0.171	8.22823e-09	Neuroblasts	Hdac2
4.7012e-13	1.05014	0.72	0.337	8.49741e-09	Neuroblasts	Add3
4.83371e-13	2.31696	0.28	0.074	8.73694e-09	Neuroblasts	Ncapd3
4.8364e-13	2.19397	0.244	0.057	8.74178e-09	Neuroblasts	Dnaaf2
4.88471e-13	1.50625	0.646	0.34	8.82911e-09	Neuroblasts	Hpf1
4.93966e-13	2.05847	0.244	0.056	8.92843e-09	Neuroblasts	H2afy2
5.05899e-13	0.867585	0.927	0.645	9.14412e-09	Neuroblasts	Ndufab1
5.35958e-13	0.746393	0.939	0.452	9.68744e-09	Neuroblasts	Npas3
5.58346e-13	2.21781	0.232	0.052	1.00921e-08	Neuroblasts	Aaas
5.61375e-13	1.12672	0.829	0.604	1.01468e-08	Neuroblasts	Rdx
5.81556e-13	1.33477	0.439	0.146	1.05116e-08	Neuroblasts	Vcam1
5.90725e-13	1.41247	0.524	0.204	1.06774e-08	Neuroblasts	Impdh2
6.2206e-13	1.8902	0.244	0.056	1.12437e-08	Neuroblasts	Col18a1
6.34607e-13	1.06901	0.683	0.294	1.14705e-08	Neuroblasts	Mapk10
6.53011e-13	1.54273	0.378	0.118	1.18032e-08	Neuroblasts	Tnc
6.6784e-13	1.11129	0.72	0.334	1.20712e-08	Neuroblasts	Hikeshi
6.85409e-13	1.28321	0.598	0.253	1.23888e-08	Neuroblasts	Calu
6.97265e-13	2.65492	0.146	0.023	1.26031e-08	Neuroblasts	Pold1
7.31795e-13	1.69756	0.39	0.125	1.32272e-08	Neuroblasts	Kirrel
7.42284e-13	4.07342	0.049	0.003	1.34168e-08	Neuroblasts	Ttc9b
7.53177e-13	1.37157	0.695	0.384	1.36137e-08	Neuroblasts	Mphosph8
7.75217e-13	1.29329	0.573	0.237	1.40121e-08	Neuroblasts	Adk
7.95376e-13	2.76184	0.146	0.024	1.43764e-08	Neuroblasts	Hist1h3d
8.40504e-13	0.737902	1	0.915	1.51921e-08	Neuroblasts	Clic1
8.79313e-13	0.648216	1	0.617	1.58936e-08	Neuroblasts	Tuba1a
9.22011e-13	1.1701	0.671	0.311	1.66654e-08	Neuroblasts	Fmc1
9.22999e-13	1.26199	0.744	0.42	1.66832e-08	Neuroblasts	Cycs
9.27974e-13	1.45363	0.476	0.174	1.67731e-08	Neuroblasts	Rbfox2
9.38049e-13	3.46199	0.085	0.009	1.69552e-08	Neuroblasts	Mcm10
9.47594e-13	1.55323	0.5	0.196	1.71278e-08	Neuroblasts	Otud6b
9.50403e-13	1.37899	0.646	0.317	1.71785e-08	Neuroblasts	Cdk2ap1
9.78442e-13	0.983219	0.744	0.337	1.76853e-08	Neuroblasts	Luzp2
9.95106e-13	1.02557	0.841	0.554	1.79865e-08	Neuroblasts	1110004F10Rik
1.00919e-12	2.14269	0.329	0.097	1.8241e-08	Neuroblasts	Igfbpl1
1.00993e-12	2.52616	0.195	0.04	1.82544e-08	Neuroblasts	Grrp1
1.04538e-12	5.48846	0.024	0.001	1.88953e-08	Neuroblasts	Fcrl5
1.04538e-12	5.48846	0.024	0.001	1.88953e-08	Neuroblasts	Shroom1
1.04538e-12	5.48846	0.024	0.001	1.88953e-08	Neuroblasts	A630012P03Rik
1.0468e-12	2.84076	0.146	0.024	1.8921e-08	Neuroblasts	Gm10069
1.05808e-12	3.03633	0.122	0.017	1.91247e-08	Neuroblasts	Ccdc14
1.12323e-12	1.24028	0.634	0.286	2.03024e-08	Neuroblasts	Cachd1
1.12522e-12	2.07146	0.244	0.058	2.03383e-08	Neuroblasts	Pcbp3
1.16406e-12	1.45965	0.5	0.191	2.10404e-08	Neuroblasts	E130114P18Rik
1.20037e-12	2.25112	0.244	0.058	2.16967e-08	Neuroblasts	Nup133
1.21318e-12	1.40613	0.61	0.281	2.19282e-08	Neuroblasts	Tceal3
1.2159e-12	1.75943	0.378	0.12	2.19773e-08	Neuroblasts	Ptpn14
1.2829e-12	1.57694	0.463	0.172	2.31885e-08	Neuroblasts	Cdr1os
1.31123e-12	0.933801	0.878	0.573	2.37006e-08	Neuroblasts	Psma4
1.33741e-12	0.861525	0.939	0.747	2.41737e-08	Neuroblasts	Hnrnpf
1.43961e-12	4.7515	0.037	0.002	2.6021e-08	Neuroblasts	1700108F19Rik
1.47959e-12	1.18362	0.732	0.402	2.67436e-08	Neuroblasts	Ei24
1.53377e-12	2.0656	0.256	0.063	2.7723e-08	Neuroblasts	1700086O06Rik
1.58498e-12	4.26607	0.049	0.003	2.86486e-08	Neuroblasts	Zfp473
1.65697e-12	3.51543	0.085	0.009	2.99497e-08	Neuroblasts	Ung
1.69478e-12	3.22098	0.098	0.012	3.06332e-08	Neuroblasts	Gm10184
1.78725e-12	2.01196	0.366	0.117	3.23046e-08	Neuroblasts	Sema5b
1.81876e-12	1.35795	0.683	0.336	3.28741e-08	Neuroblasts	Txnrd1
1.83417e-12	1.19474	0.707	0.335	3.31526e-08	Neuroblasts	Rasal2
1.83455e-12	1.39526	0.5	0.192	3.31595e-08	Neuroblasts	Pard3
1.89978e-12	0.808129	0.671	0.296	3.43385e-08	Neuroblasts	Rbp1
1.91452e-12	1.65619	0.378	0.12	3.46049e-08	Neuroblasts	Zic2
1.93615e-12	0.983804	0.866	0.501	3.49959e-08	Neuroblasts	Tmem167
2.01351e-12	1.74663	0.366	0.116	3.63942e-08	Neuroblasts	Usp6nl
2.02911e-12	1.98354	0.329	0.099	3.66761e-08	Neuroblasts	Tbc1d31
2.08289e-12	1.86171	0.476	0.195	3.76482e-08	Neuroblasts	Hat1
2.1723e-12	0.714286	0.951	0.888	3.92644e-08	Neuroblasts	Uqcrq
2.18359e-12	1.02968	0.61	0.246	3.94683e-08	Neuroblasts	Iqcg
2.25099e-12	1.59504	0.488	0.187	4.06866e-08	Neuroblasts	Ipo5
2.29249e-12	1.43229	0.512	0.201	4.14367e-08	Neuroblasts	Pds5b
2.29281e-12	0.826069	0.976	0.548	4.14426e-08	Neuroblasts	Sparc
2.3094e-12	1.32417	0.427	0.143	4.17423e-08	Neuroblasts	Mpzl1
2.34643e-12	0.499739	1	0.987	4.24117e-08	Neuroblasts	Cox6c
2.3715e-12	2.29898	0.207	0.045	4.28649e-08	Neuroblasts	Vsig10
2.37426e-12	1.3864	0.622	0.298	4.29147e-08	Neuroblasts	Ssrp1
2.38326e-12	0.706123	0.976	0.832	4.30775e-08	Neuroblasts	Atp5f1
2.4673e-12	1.35817	0.646	0.312	4.45964e-08	Neuroblasts	Bcl7c
2.472e-12	1.61092	0.366	0.114	4.46813e-08	Neuroblasts	Pcnt
2.50875e-12	1.24485	0.695	0.352	4.53457e-08	Neuroblasts	Syncrip
2.52027e-12	0.947595	0.927	0.681	4.55538e-08	Neuroblasts	Tax1bp1
2.59056e-12	1.01197	0.5	0.192	4.68244e-08	Neuroblasts	Tagln
2.63808e-12	0.906503	0.963	0.856	4.76832e-08	Neuroblasts	Tcf4
2.68415e-12	1.37213	0.585	0.257	4.8516e-08	Neuroblasts	Kpnb1
2.70521e-12	2.26117	0.22	0.05	4.88968e-08	Neuroblasts	Lrrc56
2.83122e-12	2.02728	0.268	0.07	5.11743e-08	Neuroblasts	Oxnad1
2.89228e-12	1.00538	0.841	0.531	5.2278e-08	Neuroblasts	Zcrb1
2.896e-12	3.14054	0.11	0.015	5.23452e-08	Neuroblasts	1700102H20Rik
2.92508e-12	1.91307	0.244	0.058	5.28709e-08	Neuroblasts	Arfgef3
2.93641e-12	2.60247	0.171	0.032	5.30757e-08	Neuroblasts	Nfatc2ip
3.02487e-12	1.56832	0.439	0.159	5.46745e-08	Neuroblasts	Ndn
3.06793e-12	1.24913	0.549	0.219	5.54528e-08	Neuroblasts	Gpc6
3.3008e-12	1.35615	0.561	0.238	5.9662e-08	Neuroblasts	Pa2g4
3.40749e-12	1.91599	0.305	0.087	6.15905e-08	Neuroblasts	Gle1
3.4264e-12	1.53228	0.402	0.135	6.19322e-08	Neuroblasts	Tspan12
3.43254e-12	4.00303	0.049	0.003	6.20431e-08	Neuroblasts	Ooep
3.43263e-12	1.64066	0.524	0.224	6.20448e-08	Neuroblasts	Alyref
3.68665e-12	0.899097	0.829	0.441	6.66361e-08	Neuroblasts	Oat
3.71626e-12	1.07419	0.671	0.296	6.71714e-08	Neuroblasts	Casc4
3.78371e-12	1.39774	0.476	0.175	6.83905e-08	Neuroblasts	Khdrbs3
3.80324e-12	1.18116	0.793	0.568	6.87435e-08	Neuroblasts	Map4k4
3.80524e-12	1.33499	0.634	0.308	6.87797e-08	Neuroblasts	Hnrnpdl
3.82389e-12	2.44321	0.183	0.037	6.91167e-08	Neuroblasts	Recql
3.93897e-12	1.17986	0.61	0.24	7.1197e-08	Neuroblasts	Col8a1
3.99825e-12	2.2718	0.195	0.041	7.22684e-08	Neuroblasts	Chn1
4.00861e-12	1.13957	0.744	0.43	7.24557e-08	Neuroblasts	Psmd13
4.04536e-12	1.7545	0.366	0.119	7.312e-08	Neuroblasts	Rpa3
4.0721e-12	1.50357	0.5	0.199	7.36033e-08	Neuroblasts	Psat1
4.11297e-12	1.44519	0.39	0.127	7.43419e-08	Neuroblasts	Ppm1e
4.3684e-12	0.681525	0.878	0.488	7.89589e-08	Neuroblasts	Tpm1
4.48291e-12	1.49655	0.402	0.136	8.10286e-08	Neuroblasts	Olfm1
4.52186e-12	1.19761	0.732	0.453	8.17327e-08	Neuroblasts	Stub1
4.62229e-12	0.869687	0.902	0.62	8.35478e-08	Neuroblasts	Tmco1
4.64375e-12	1.01019	0.671	0.299	8.39357e-08	Neuroblasts	Nckap1
4.81847e-12	0.692289	1	0.792	8.70938e-08	Neuroblasts	Pebp1
4.95945e-12	1.64556	0.415	0.146	8.9642e-08	Neuroblasts	Senp1
5.29123e-12	3.85103	0.061	0.005	9.56389e-08	Neuroblasts	Mutyh
5.43707e-12	0.990405	0.829	0.571	9.82751e-08	Neuroblasts	Polr2f
5.53661e-12	1.04941	0.744	0.379	1.00074e-07	Neuroblasts	Ezr
5.78413e-12	1.0449	0.805	0.417	1.04548e-07	Neuroblasts	Sox9
6.24085e-12	2.51605	0.195	0.042	1.12803e-07	Neuroblasts	Chaf1a
6.35301e-12	1.47867	0.488	0.191	1.14831e-07	Neuroblasts	Suco
6.39874e-12	1.64782	0.451	0.173	1.15657e-07	Neuroblasts	Qser1
6.57862e-12	1.33354	0.598	0.27	1.18909e-07	Neuroblasts	Pex13
6.68768e-12	1.52225	0.488	0.196	1.2088e-07	Neuroblasts	Gnl1
6.80418e-12	1.89551	0.232	0.055	1.22985e-07	Neuroblasts	Dcbld1
6.92855e-12	0.896312	0.78	0.392	1.25233e-07	Neuroblasts	Cald1
7.05915e-12	1.37551	0.476	0.179	1.27594e-07	Neuroblasts	Htatsf1
7.56669e-12	1.32689	0.561	0.244	1.36768e-07	Neuroblasts	Schip1
8.07568e-12	1.07086	0.732	0.38	1.45968e-07	Neuroblasts	Arl1
8.13244e-12	1.48775	0.439	0.16	1.46994e-07	Neuroblasts	Tfam
8.14429e-12	0.596511	1	0.791	1.47208e-07	Neuroblasts	Zbtb20
8.23904e-12	1.98468	0.305	0.089	1.48921e-07	Neuroblasts	Btg3
8.35108e-12	0.833815	0.756	0.354	1.50946e-07	Neuroblasts	Palld
8.59032e-12	2.16386	0.207	0.046	1.5527e-07	Neuroblasts	Zmym1
8.63351e-12	1.99051	0.28	0.078	1.56051e-07	Neuroblasts	Numbl
9.35697e-12	1.7174	0.378	0.126	1.69127e-07	Neuroblasts	Zc3h12b
9.6333e-12	0.980783	0.671	0.3	1.74122e-07	Neuroblasts	Sdc2
9.83682e-12	1.19673	0.573	0.248	1.77801e-07	Neuroblasts	Vcl
9.90637e-12	1.6951	0.378	0.127	1.79058e-07	Neuroblasts	Ttc9c
1.02439e-11	2.84076	0.11	0.015	1.85159e-07	Neuroblasts	B3gnt5
1.05375e-11	1.06047	0.659	0.3	1.90464e-07	Neuroblasts	Galnt17
1.05943e-11	1.75417	0.415	0.15	1.91492e-07	Neuroblasts	Dnaaf3
1.1068e-11	0.749938	0.854	0.416	2.00055e-07	Neuroblasts	Wwc1
1.20556e-11	1.31085	0.476	0.18	2.17905e-07	Neuroblasts	Ptpn13
1.21989e-11	1.84674	0.28	0.077	2.20496e-07	Neuroblasts	Efnb2
1.22843e-11	1.91224	0.354	0.117	2.22039e-07	Neuroblasts	Boc
1.24709e-11	1.47944	0.598	0.292	2.25412e-07	Neuroblasts	Erh
1.2498e-11	1.40469	0.463	0.176	2.25902e-07	Neuroblasts	Tmem9
1.31214e-11	1.12278	0.695	0.359	2.3717e-07	Neuroblasts	Tusc3
1.33264e-11	1.95319	0.305	0.091	2.40875e-07	Neuroblasts	Usp54
1.33359e-11	1.07662	0.756	0.446	2.41046e-07	Neuroblasts	Psmc6
1.3396e-11	1.28825	0.549	0.235	2.42133e-07	Neuroblasts	Prpf19
1.42826e-11	1.11039	0.573	0.233	2.58157e-07	Neuroblasts	Samd12
1.48937e-11	1.22343	0.72	0.393	2.69203e-07	Neuroblasts	Cisd1
1.49329e-11	1.07533	0.634	0.299	2.69912e-07	Neuroblasts	Bmpr1a
1.52187e-11	3.13796	0.098	0.012	2.75077e-07	Neuroblasts	Hist1h2bj
1.52738e-11	1.52416	0.476	0.189	2.76074e-07	Neuroblasts	Fmr1
1.53917e-11	4.61399	0.037	0.002	2.78204e-07	Neuroblasts	Gm13187
1.55125e-11	3.52323	0.073	0.007	2.80388e-07	Neuroblasts	Pfkfb1
1.60677e-11	2.51628	0.207	0.048	2.90424e-07	Neuroblasts	Skp2
1.6182e-11	1.28854	0.549	0.23	2.92489e-07	Neuroblasts	Parva
1.62771e-11	1.26443	0.585	0.263	2.94208e-07	Neuroblasts	Gmps
1.71601e-11	1.03866	0.756	0.414	3.10169e-07	Neuroblasts	Dag1
1.76771e-11	1.41459	0.463	0.178	3.19514e-07	Neuroblasts	Idh3a
1.77247e-11	1.40179	0.561	0.268	3.20374e-07	Neuroblasts	Srsf1
1.87028e-11	0.819236	0.951	0.754	3.38053e-07	Neuroblasts	Tpr
1.96865e-11	1.44327	0.463	0.179	3.55834e-07	Neuroblasts	Ulk4
1.98317e-11	1.30597	0.573	0.259	3.58459e-07	Neuroblasts	Pmm1
1.99988e-11	1.14247	0.756	0.441	3.61478e-07	Neuroblasts	Khdrbs1
2.02469e-11	1.23357	0.537	0.223	3.65962e-07	Neuroblasts	Efemp2
2.02765e-11	1.6732	0.378	0.13	3.66497e-07	Neuroblasts	Fnbp1l
2.1775e-11	1.04377	0.841	0.534	3.93582e-07	Neuroblasts	Pcm1
2.21637e-11	0.719303	0.829	0.395	4.00609e-07	Neuroblasts	Gsdme
2.35341e-11	1.55735	0.512	0.219	4.25379e-07	Neuroblasts	Ccdc25
2.35894e-11	0.792333	0.646	0.28	4.26378e-07	Neuroblasts	Pcp4l1
2.39941e-11	1.39854	0.476	0.186	4.33693e-07	Neuroblasts	Uchl5
2.42227e-11	2.69996	0.122	0.019	4.37826e-07	Neuroblasts	Slc4a8
2.42793e-11	1.53217	0.39	0.134	4.38849e-07	Neuroblasts	Vrk1
2.473e-11	1.29851	0.451	0.17	4.46995e-07	Neuroblasts	Cd109
2.5158e-11	0.88107	0.866	0.546	4.54731e-07	Neuroblasts	Cetn2
2.5564e-11	1.66172	0.329	0.102	4.62069e-07	Neuroblasts	Efna5
2.60721e-11	1.04651	0.695	0.345	4.71254e-07	Neuroblasts	Cpne3
2.64027e-11	1.05492	0.683	0.327	4.77229e-07	Neuroblasts	Hnrnpul1
2.65829e-11	1.05338	0.707	0.36	4.80486e-07	Neuroblasts	Sqle
2.80962e-11	1.54024	0.402	0.141	5.0784e-07	Neuroblasts	Npm3
2.82728e-11	2.54152	0.159	0.03	5.11032e-07	Neuroblasts	Donson
2.87023e-11	1.53624	0.451	0.173	5.18795e-07	Neuroblasts	Msi1
2.87037e-11	1.62987	0.415	0.152	5.18819e-07	Neuroblasts	Mir9-3hg
2.87423e-11	3.53426	0.073	0.008	5.19516e-07	Neuroblasts	Gm13056
2.95387e-11	2.17803	0.22	0.053	5.33913e-07	Neuroblasts	Mlh1
3.04423e-11	0.901368	0.878	0.635	5.50245e-07	Neuroblasts	Ndufa12
3.0793e-11	1.1835	0.622	0.293	5.56583e-07	Neuroblasts	Faf2
3.17635e-11	2.87179	0.11	0.016	5.74125e-07	Neuroblasts	4933404O12Rik
3.30557e-11	2.99305	0.11	0.016	5.97481e-07	Neuroblasts	Cdca7
3.37327e-11	0.582156	1	0.949	6.09718e-07	Neuroblasts	Gapdh
3.4373e-11	0.952844	0.646	0.279	6.21292e-07	Neuroblasts	Gpc4
3.48838e-11	1.47664	0.415	0.149	6.30525e-07	Neuroblasts	Sept10
3.69191e-11	1.6723	0.354	0.118	6.67313e-07	Neuroblasts	Krt10
3.74445e-11	1.73952	0.415	0.156	6.76809e-07	Neuroblasts	Tob1
3.81182e-11	1.79702	0.305	0.093	6.88987e-07	Neuroblasts	9230114K14Rik
3.92457e-11	1.18425	0.634	0.306	7.09366e-07	Neuroblasts	Hdac1
4.10569e-11	1.17558	0.537	0.218	7.42104e-07	Neuroblasts	Pls3
4.15067e-11	2.69996	0.122	0.019	7.50234e-07	Neuroblasts	Cdo1
4.17841e-11	0.750258	0.927	0.722	7.55248e-07	Neuroblasts	Ndufa11
4.2856e-11	1.25471	0.585	0.263	7.74623e-07	Neuroblasts	Rbm17
4.37038e-11	4.54986	0.037	0.002	7.89946e-07	Neuroblasts	Gm11335
4.37038e-11	4.54986	0.037	0.002	7.89946e-07	Neuroblasts	Hist1h3g
4.37038e-11	4.54986	0.037	0.002	7.89946e-07	Neuroblasts	1700026N04Rik
4.37038e-11	4.54986	0.037	0.002	7.89946e-07	Neuroblasts	Gm48350
4.54657e-11	1.57597	0.402	0.146	8.21793e-07	Neuroblasts	Rpa1
4.65346e-11	0.999959	0.829	0.483	8.41113e-07	Neuroblasts	Tcf7l2
4.6676e-11	1.56178	0.39	0.138	8.43668e-07	Neuroblasts	Timmdc1
4.89498e-11	1.25964	0.61	0.293	8.84768e-07	Neuroblasts	Txnl4a
4.91726e-11	1.45954	0.512	0.224	8.88794e-07	Neuroblasts	Clybl
4.97482e-11	1.14093	0.732	0.428	8.99199e-07	Neuroblasts	Ddt
5.17156e-11	1.22338	0.659	0.351	9.34759e-07	Neuroblasts	Taf15
5.22075e-11	1.18486	0.61	0.288	9.4365e-07	Neuroblasts	Tardbp
5.2238e-11	1.65179	0.317	0.098	9.44201e-07	Neuroblasts	Ccdc57
5.2949e-11	2.25324	0.183	0.039	9.57054e-07	Neuroblasts	Abraxas1
5.33482e-11	1.14069	0.646	0.312	9.64269e-07	Neuroblasts	Ppp1r2
5.38587e-11	0.570818	0.927	0.465	9.73495e-07	Neuroblasts	Ldhb
5.42495e-11	1.55422	0.366	0.123	9.8056e-07	Neuroblasts	A630089N07Rik
5.46323e-11	1.36137	0.537	0.23	9.87478e-07	Neuroblasts	Tspan5
5.56806e-11	2.03948	0.232	0.059	1.00643e-06	Neuroblasts	Poglut2
5.62044e-11	2.11838	0.366	0.133	1.01589e-06	Neuroblasts	Dnmt1
5.65088e-11	1.14196	0.622	0.295	1.0214e-06	Neuroblasts	Magoh
5.69905e-11	2.3302	0.207	0.049	1.0301e-06	Neuroblasts	Wdr76
5.70301e-11	0.918853	0.829	0.567	1.03082e-06	Neuroblasts	Vdac3
5.81326e-11	1.16704	0.634	0.303	1.05075e-06	Neuroblasts	Pkp4
5.95976e-11	1.53148	0.402	0.147	1.07723e-06	Neuroblasts	Arf2
6.2213e-11	1.26719	0.402	0.141	1.1245e-06	Neuroblasts	Vgll3
6.41735e-11	0.809649	0.951	0.694	1.15994e-06	Neuroblasts	Mdh1
6.44167e-11	2.31854	0.171	0.035	1.16433e-06	Neuroblasts	Ccdc163
6.49464e-11	1.44053	0.402	0.144	1.17391e-06	Neuroblasts	Cep19
6.64587e-11	2.11535	0.232	0.06	1.20124e-06	Neuroblasts	Raver2
6.67464e-11	2.45419	0.22	0.055	1.20644e-06	Neuroblasts	Nup37
6.92761e-11	1.89551	0.341	0.115	1.25217e-06	Neuroblasts	Mast4
7.01817e-11	1.29781	0.573	0.265	1.26853e-06	Neuroblasts	Mrps25
7.09302e-11	1.14575	0.561	0.243	1.28206e-06	Neuroblasts	Dap3
7.15291e-11	1.31527	0.476	0.19	1.29289e-06	Neuroblasts	Ift122
7.54008e-11	1.3155	0.39	0.136	1.36287e-06	Neuroblasts	Hes1
7.56927e-11	2.02073	0.232	0.059	1.36815e-06	Neuroblasts	Lancl2
7.7837e-11	1.31006	0.451	0.171	1.4069e-06	Neuroblasts	Atp6v0e2
7.83251e-11	1.49599	0.39	0.137	1.41573e-06	Neuroblasts	A830082K12Rik
7.92903e-11	1.54115	0.5	0.22	1.43317e-06	Neuroblasts	Hspa14
8.07707e-11	1.18888	0.524	0.218	1.45993e-06	Neuroblasts	Gja1
8.59081e-11	1.34097	0.439	0.165	1.55279e-06	Neuroblasts	Mapre3
8.68216e-11	1.11877	0.561	0.24	1.5693e-06	Neuroblasts	Ebna1bp2
8.78146e-11	1.33083	0.488	0.199	1.58725e-06	Neuroblasts	Zfp260
9.06691e-11	1.37221	0.39	0.136	1.63884e-06	Neuroblasts	Fsd1l
9.12546e-11	1.20429	0.573	0.262	1.64943e-06	Neuroblasts	Dnlz
9.15825e-11	1.17068	0.549	0.234	1.65535e-06	Neuroblasts	Ccdc191
9.21149e-11	2.95795	0.098	0.013	1.66498e-06	Neuroblasts	Gm12610
9.36362e-11	0.791128	0.793	0.393	1.69247e-06	Neuroblasts	Fez1
9.40851e-11	3.04157	0.122	0.02	1.70059e-06	Neuroblasts	Gm3550
9.67915e-11	0.877469	0.634	0.28	1.74951e-06	Neuroblasts	Zcchc18
9.94121e-11	3.34162	0.073	0.008	1.79687e-06	Neuroblasts	Gm10644
1.00405e-10	1.99492	0.207	0.049	1.81481e-06	Neuroblasts	2610035F20Rik
1.00419e-10	1.49712	0.524	0.241	1.81507e-06	Neuroblasts	Nxt1
1.0115e-10	1.19123	0.72	0.421	1.82829e-06	Neuroblasts	Supt16
1.02627e-10	1.56393	0.463	0.192	1.85499e-06	Neuroblasts	Alg14
1.04679e-10	0.65181	0.963	0.567	1.89208e-06	Neuroblasts	Tspan3
1.04855e-10	1.23473	0.622	0.304	1.89525e-06	Neuroblasts	Naa50
1.05265e-10	1.50234	0.378	0.132	1.90266e-06	Neuroblasts	Fkbp9
1.07585e-10	1.24733	0.463	0.181	1.94461e-06	Neuroblasts	Zfpm2
1.09038e-10	5.07342	0.024	0.001	1.97086e-06	Neuroblasts	Gm15561
1.09038e-10	4.7515	0.024	0.001	1.97086e-06	Neuroblasts	Has1
1.09395e-10	2.47848	0.134	0.024	1.97731e-06	Neuroblasts	Rab27b
1.09693e-10	2.01074	0.207	0.05	1.9827e-06	Neuroblasts	Cx3cl1
1.11174e-10	3.50864	0.061	0.006	2.00948e-06	Neuroblasts	Ticrr
1.13986e-10	2.86831	0.098	0.013	2.06029e-06	Neuroblasts	Gm17473
1.14594e-10	4.48846	0.037	0.002	2.07129e-06	Neuroblasts	Gm20628
1.14594e-10	4.48846	0.037	0.002	2.07129e-06	Neuroblasts	Elovl2
1.15064e-10	1.43723	0.476	0.202	2.07978e-06	Neuroblasts	Afap1l2
1.16991e-10	1.63649	0.39	0.139	2.11461e-06	Neuroblasts	Slco3a1
1.17271e-10	1.34341	0.415	0.152	2.11967e-06	Neuroblasts	Purg
1.19036e-10	1.18319	0.61	0.292	2.15158e-06	Neuroblasts	Sesn3
1.20018e-10	1.12382	0.634	0.32	2.16933e-06	Neuroblasts	Ssr1
1.24253e-10	1.02672	0.829	0.581	2.24588e-06	Neuroblasts	Smarca5
1.28487e-10	1.28759	0.61	0.324	2.3224e-06	Neuroblasts	Mrpl13
1.29338e-10	1.71734	0.28	0.082	2.33778e-06	Neuroblasts	Rnaseh2b
1.29388e-10	0.872859	0.841	0.609	2.33869e-06	Neuroblasts	Dnajc8
1.30083e-10	1.55222	0.378	0.135	2.35126e-06	Neuroblasts	Cpt1c
1.30485e-10	2.02539	0.232	0.061	2.35852e-06	Neuroblasts	Tsnaxip1
1.33196e-10	1.08546	0.744	0.429	2.40752e-06	Neuroblasts	Pkn2
1.34846e-10	1.57405	0.366	0.128	2.43735e-06	Neuroblasts	Polr2d
1.39637e-10	1.32649	0.549	0.258	2.52395e-06	Neuroblasts	Zfp326
1.42561e-10	1.59931	0.39	0.142	2.57679e-06	Neuroblasts	Isoc1
1.49783e-10	1.60167	0.451	0.188	2.70734e-06	Neuroblasts	Ilf3
1.50255e-10	2.19078	0.183	0.041	2.71587e-06	Neuroblasts	Haus6
1.50507e-10	2.66867	0.122	0.02	2.72041e-06	Neuroblasts	Obsl1
1.50973e-10	2.06914	0.22	0.056	2.72884e-06	Neuroblasts	Fndc4
1.5699e-10	2.11519	0.232	0.061	2.83759e-06	Neuroblasts	Miip
1.68047e-10	1.8082	0.268	0.077	3.03744e-06	Neuroblasts	Znrd1as
1.69902e-10	1.02995	0.707	0.394	3.07098e-06	Neuroblasts	Smc6
1.70706e-10	1.15367	0.634	0.339	3.08552e-06	Neuroblasts	Matr3
1.72177e-10	0.806188	0.927	0.672	3.1121e-06	Neuroblasts	Ywhaz
1.76169e-10	2.6213	0.098	0.014	3.18425e-06	Neuroblasts	Necab1
1.77507e-10	1.54342	0.354	0.121	3.20843e-06	Neuroblasts	Lrrc49
1.81494e-10	1.14153	0.671	0.357	3.28051e-06	Neuroblasts	Gtf2a2
1.90218e-10	0.474597	1	0.99	3.4382e-06	Neuroblasts	Eif1
1.92222e-10	1.1564	0.549	0.239	3.47441e-06	Neuroblasts	Zranb1
1.96225e-10	1.05795	0.768	0.525	3.54676e-06	Neuroblasts	Fam104a
1.99422e-10	0.776645	0.866	0.531	3.60455e-06	Neuroblasts	Anxa2
2.0832e-10	1.8273	0.244	0.066	3.76538e-06	Neuroblasts	Mindy4
2.09955e-10	1.45794	0.293	0.09	3.79495e-06	Neuroblasts	Dlk1
2.1209e-10	2.4799	0.134	0.024	3.83352e-06	Neuroblasts	Cacng4
2.32838e-10	0.823733	0.829	0.485	4.20854e-06	Neuroblasts	Pdcd4
2.34353e-10	0.676763	0.902	0.465	4.23593e-06	Neuroblasts	Prnp
2.35165e-10	1.8789	0.244	0.067	4.2506e-06	Neuroblasts	Rhno1
2.45823e-10	1.2325	0.415	0.153	4.44326e-06	Neuroblasts	Hc
2.47695e-10	1.4632	0.439	0.177	4.47709e-06	Neuroblasts	Wbp1
2.48249e-10	2.51118	0.159	0.033	4.4871e-06	Neuroblasts	Gm19605
2.50842e-10	1.41521	0.524	0.239	4.53397e-06	Neuroblasts	Aarsd1
2.53288e-10	0.819542	0.744	0.386	4.57817e-06	Neuroblasts	Crip2
2.57805e-10	3.87179	0.049	0.004	4.65983e-06	Neuroblasts	Gm50333
2.58145e-10	1.29589	0.488	0.202	4.66598e-06	Neuroblasts	Agpat5
2.60121e-10	1.335	0.537	0.247	4.7017e-06	Neuroblasts	Klhdc10
2.62189e-10	1.5594	0.354	0.122	4.73906e-06	Neuroblasts	Mthfd1
2.67766e-10	1.72106	0.341	0.117	4.83987e-06	Neuroblasts	Ppm1d
2.71274e-10	4.7515	0.037	0.002	4.90328e-06	Neuroblasts	Gm17202
2.77209e-10	0.583666	0.988	0.91	5.01056e-06	Neuroblasts	Atp5j
2.78283e-10	1.47614	0.366	0.128	5.02996e-06	Neuroblasts	Bhlhb9
2.79928e-10	4.42957	0.037	0.002	5.0597e-06	Neuroblasts	Srsf12
2.88606e-10	2.72765	0.122	0.021	5.21655e-06	Neuroblasts	Mdga1
2.89299e-10	1.44868	0.402	0.151	5.22908e-06	Neuroblasts	Hmgxb4
2.93691e-10	1.84247	0.268	0.079	5.30847e-06	Neuroblasts	Ttc26
2.97041e-10	1.29167	0.561	0.275	5.36902e-06	Neuroblasts	Yif1b
3.0385e-10	0.922103	0.829	0.579	5.4921e-06	Neuroblasts	Sf3b5
3.04145e-10	1.17563	0.537	0.233	5.49743e-06	Neuroblasts	Cep290
3.07284e-10	1.09391	0.427	0.157	5.55416e-06	Neuroblasts	Sema6a
3.07307e-10	2.28683	0.183	0.042	5.55457e-06	Neuroblasts	Spta1
3.10862e-10	2.9035	0.11	0.017	5.61884e-06	Neuroblasts	Pdlim1
3.12952e-10	1.44218	0.549	0.255	5.6566e-06	Neuroblasts	Pbx3
3.18532e-10	0.91136	0.707	0.344	5.75747e-06	Neuroblasts	Mir100hg
3.18921e-10	1.41695	0.39	0.144	5.7645e-06	Neuroblasts	Kif27
3.22366e-10	3.21544	0.098	0.014	5.82677e-06	Neuroblasts	Rln1
3.23186e-10	0.917882	0.829	0.616	5.84159e-06	Neuroblasts	Ssb
3.26625e-10	2.86752	0.11	0.017	5.90375e-06	Neuroblasts	Fbln1
3.28267e-10	1.55594	0.317	0.102	5.93343e-06	Neuroblasts	Irx3
3.34956e-10	1.83377	0.256	0.073	6.05433e-06	Neuroblasts	Ogfod3
3.37027e-10	1.04681	0.744	0.449	6.09177e-06	Neuroblasts	Ubr5
3.39073e-10	3.31854	0.061	0.006	6.12875e-06	Neuroblasts	Hhip
3.47265e-10	0.996162	0.463	0.178	6.27681e-06	Neuroblasts	Ccdc39
3.49546e-10	1.04703	0.695	0.373	6.31805e-06	Neuroblasts	Lman1
3.52066e-10	1.78997	0.341	0.12	6.3636e-06	Neuroblasts	Unc119b
3.59635e-10	1.11453	0.598	0.277	6.50041e-06	Neuroblasts	Slc22a23
3.76061e-10	1.30775	0.427	0.163	6.79731e-06	Neuroblasts	Pop4
3.97429e-10	1.30767	0.634	0.333	7.18353e-06	Neuroblasts	Gclm
4.02133e-10	0.806908	0.756	0.42	7.26855e-06	Neuroblasts	Ddah1
4.16213e-10	1.00733	0.744	0.461	7.52304e-06	Neuroblasts	Ktn1
4.34647e-10	1.37761	0.354	0.121	7.85625e-06	Neuroblasts	Tmem64
4.49104e-10	0.84603	0.598	0.263	8.11756e-06	Neuroblasts	Ncald
4.52421e-10	2.15059	0.207	0.053	8.17751e-06	Neuroblasts	Tmem17
4.53144e-10	1.56604	0.366	0.134	8.19057e-06	Neuroblasts	Odf2l
4.61357e-10	1.00968	0.598	0.267	8.33904e-06	Neuroblasts	Cacnb4
4.67024e-10	3.54986	0.061	0.006	8.44146e-06	Neuroblasts	Klhl41
4.73435e-10	1.29604	0.354	0.12	8.55733e-06	Neuroblasts	Cfap52
4.76214e-10	1.23888	0.634	0.366	8.60756e-06	Neuroblasts	G3bp1
4.79227e-10	2.23692	0.159	0.033	8.66203e-06	Neuroblasts	Wnk3
4.83112e-10	2.12125	0.22	0.058	8.73224e-06	Neuroblasts	Mthfd2
4.83164e-10	1.54126	0.39	0.148	8.73319e-06	Neuroblasts	Psmg2
4.85837e-10	1.40342	0.341	0.115	8.7815e-06	Neuroblasts	Col11a1
4.87342e-10	1.56699	0.366	0.133	8.8087e-06	Neuroblasts	Cse1l
4.94983e-10	1.36114	0.439	0.176	8.94681e-06	Neuroblasts	Diablo
5.02578e-10	3.28087	0.073	0.008	9.0841e-06	Neuroblasts	Gm49085
5.19407e-10	1.64778	0.378	0.142	9.38829e-06	Neuroblasts	2610307P16Rik
5.30726e-10	1.24934	0.415	0.158	9.59287e-06	Neuroblasts	Nhsl1
5.34288e-10	2.61399	0.134	0.025	9.65726e-06	Neuroblasts	Ypel1
5.41394e-10	0.724203	0.732	0.361	9.7857e-06	Neuroblasts	Ptprz1
5.43417e-10	2.70186	0.11	0.018	9.82226e-06	Neuroblasts	Gm11520
5.44456e-10	0.968084	0.622	0.302	9.84104e-06	Neuroblasts	Plcb4
5.52065e-10	1.09332	0.659	0.361	9.97858e-06	Neuroblasts	Cdk17
5.58048e-10	0.882994	0.732	0.388	1.00867e-05	Neuroblasts	Pgrmc1
5.70697e-10	1.8902	0.268	0.08	1.03153e-05	Neuroblasts	Tox3
5.79879e-10	1.04051	0.671	0.359	1.04813e-05	Neuroblasts	Fam162a
5.88103e-10	1.95656	0.305	0.1	1.063e-05	Neuroblasts	Adra1a
5.89235e-10	1.00614	0.732	0.46	1.06504e-05	Neuroblasts	Rbbp4
6.01242e-10	1.99946	0.305	0.102	1.08675e-05	Neuroblasts	Pde8b
6.12294e-10	1.28504	0.427	0.163	1.10672e-05	Neuroblasts	Rpgrip1l
6.15187e-10	1.18915	0.549	0.255	1.11195e-05	Neuroblasts	Adss
6.24173e-10	1.54449	0.366	0.133	1.12819e-05	Neuroblasts	Cdk16
6.3433e-10	1.18308	0.366	0.127	1.14655e-05	Neuroblasts	Tmem163
6.44315e-10	4.31854	0.037	0.002	1.1646e-05	Neuroblasts	Bcl11a
6.50761e-10	5.07342	0.024	0.001	1.17625e-05	Neuroblasts	Gm28376
6.50761e-10	5.07342	0.024	0.001	1.17625e-05	Neuroblasts	Clec2l
6.50761e-10	5.07342	0.024	0.001	1.17625e-05	Neuroblasts	Nmbr
6.50761e-10	5.07342	0.024	0.001	1.17625e-05	Neuroblasts	Gm12002
6.50761e-10	5.07342	0.024	0.001	1.17625e-05	Neuroblasts	Kcnab3
6.50761e-10	5.07342	0.024	0.001	1.17625e-05	Neuroblasts	Gm49156
6.69955e-10	1.21744	0.634	0.357	1.21094e-05	Neuroblasts	Cdc123
6.91748e-10	2.06486	0.317	0.11	1.25033e-05	Neuroblasts	Zfp367
7.03176e-10	2.57943	0.146	0.029	1.27099e-05	Neuroblasts	Kctd9
7.09504e-10	1.23226	0.537	0.249	1.28243e-05	Neuroblasts	Impad1
7.28289e-10	1.56642	0.366	0.134	1.31638e-05	Neuroblasts	Spata24
7.40057e-10	1.38281	0.415	0.16	1.33765e-05	Neuroblasts	Cspg5
7.69446e-10	1.32319	0.561	0.277	1.39077e-05	Neuroblasts	Pnrc2
7.85609e-10	1.55272	0.354	0.126	1.41999e-05	Neuroblasts	Uxs1
7.98092e-10	1.96258	0.305	0.103	1.44255e-05	Neuroblasts	Rbmx
8.06177e-10	0.892628	0.756	0.429	1.45717e-05	Neuroblasts	Eif1ax
8.27351e-10	0.729575	0.756	0.375	1.49544e-05	Neuroblasts	Uchl1
8.47354e-10	1.47089	0.317	0.104	1.53159e-05	Neuroblasts	Sned1
8.89808e-10	1.01358	0.683	0.363	1.60833e-05	Neuroblasts	Smarce1
8.98211e-10	2.68111	0.122	0.022	1.62352e-05	Neuroblasts	Spats1
9.13959e-10	2.20614	0.171	0.038	1.65198e-05	Neuroblasts	Atad5
9.37344e-10	1.28045	0.463	0.194	1.69425e-05	Neuroblasts	B4gat1
9.52257e-10	2.58899	0.134	0.026	1.72121e-05	Neuroblasts	Gm12940
9.56539e-10	1.26783	0.415	0.16	1.72894e-05	Neuroblasts	Drc1
9.5724e-10	1.11923	0.61	0.312	1.73021e-05	Neuroblasts	Pak1ip1
9.66257e-10	1.04642	0.646	0.331	1.74651e-05	Neuroblasts	Cspp1
9.67475e-10	0.900419	0.646	0.31	1.74871e-05	Neuroblasts	Rfx4
9.69193e-10	2.06643	0.329	0.118	1.75182e-05	Neuroblasts	Orc6
9.72252e-10	1.0925	0.476	0.196	1.75735e-05	Neuroblasts	Erlin2
9.89578e-10	1.03264	0.707	0.428	1.78866e-05	Neuroblasts	Gkap1
1.01679e-09	1.00547	0.683	0.358	1.83786e-05	Neuroblasts	Fam133b
1.0375e-09	1.24025	0.622	0.327	1.87528e-05	Neuroblasts	Lcorl
1.04284e-09	0.885181	0.793	0.469	1.88494e-05	Neuroblasts	Mrpl42
1.0481e-09	1.4713	0.439	0.183	1.89445e-05	Neuroblasts	Nudt5
1.05052e-09	1.57715	0.451	0.2	1.89882e-05	Neuroblasts	Pspc1
1.05515e-09	1.3455	0.512	0.24	1.90718e-05	Neuroblasts	Elp4
1.06886e-09	3.16653	0.073	0.009	1.93197e-05	Neuroblasts	Tmem59l
1.08824e-09	1.50791	0.402	0.158	1.96699e-05	Neuroblasts	Katnbl1
1.12548e-09	1.89481	0.244	0.07	2.03431e-05	Neuroblasts	Alg8
1.13128e-09	1.4619	0.39	0.149	2.04479e-05	Neuroblasts	Lta4h
1.13135e-09	1.07413	0.585	0.281	2.04492e-05	Neuroblasts	Med25
1.13506e-09	1.04321	0.744	0.491	2.05163e-05	Neuroblasts	Zc3h15
1.14147e-09	3.7515	0.049	0.004	2.06321e-05	Neuroblasts	Dleu7
1.14772e-09	1.06015	0.634	0.323	2.0745e-05	Neuroblasts	Ndufv1
1.14877e-09	1.76877	0.244	0.07	2.07641e-05	Neuroblasts	Tmem209
1.15713e-09	0.864515	0.805	0.55	2.09152e-05	Neuroblasts	Nme1
1.18497e-09	0.798381	0.573	0.256	2.14182e-05	Neuroblasts	Cd24a
1.18563e-09	1.88607	0.293	0.097	2.14303e-05	Neuroblasts	Wdr73
1.18587e-09	1.26173	0.598	0.314	2.14345e-05	Neuroblasts	Ccng1
1.21159e-09	1.24723	0.512	0.233	2.18994e-05	Neuroblasts	Kdelr2
1.21311e-09	1.12715	0.549	0.254	2.1927e-05	Neuroblasts	Apip
1.24745e-09	2.93387	0.085	0.012	2.25477e-05	Neuroblasts	Vamp9
1.25115e-09	1.39955	0.39	0.149	2.26146e-05	Neuroblasts	Ptar1
1.2563e-09	2.41046	0.183	0.044	2.27077e-05	Neuroblasts	Camk2n2
1.29001e-09	1.00951	0.744	0.497	2.33169e-05	Neuroblasts	Mrpl30
1.30525e-09	0.937286	0.805	0.529	2.35924e-05	Neuroblasts	Caprin1
1.31355e-09	1.553	0.329	0.114	2.37424e-05	Neuroblasts	Lancl1
1.33427e-09	0.631665	0.732	0.357	2.41169e-05	Neuroblasts	Heg1
1.345e-09	0.924354	0.585	0.265	2.43108e-05	Neuroblasts	Abhd14a
1.36743e-09	1.39779	0.39	0.149	2.47163e-05	Neuroblasts	Rnd3
1.3903e-09	1.14301	0.537	0.249	2.51296e-05	Neuroblasts	Magi1
1.39066e-09	4.31854	0.037	0.002	2.51362e-05	Neuroblasts	Adra1d
1.39381e-09	0.911125	0.646	0.322	2.51932e-05	Neuroblasts	Prelp
1.39552e-09	1.27836	0.39	0.146	2.5224e-05	Neuroblasts	Paqr8
1.39846e-09	1.113	0.415	0.158	2.52772e-05	Neuroblasts	Ppm1l
1.40778e-09	0.942744	0.793	0.486	2.54457e-05	Neuroblasts	Fundc2
1.40996e-09	1.04076	0.512	0.221	2.54851e-05	Neuroblasts	Iqub
1.41591e-09	2.35005	0.134	0.026	2.55926e-05	Neuroblasts	Ccdc177
1.43672e-09	1.29052	0.488	0.218	2.59688e-05	Neuroblasts	Ubap2
1.44724e-09	1.08781	0.488	0.199	2.61589e-05	Neuroblasts	Col4a6
1.45981e-09	0.69327	0.744	0.353	2.63861e-05	Neuroblasts	Cystm1
1.4629e-09	2.31226	0.171	0.039	2.64419e-05	Neuroblasts	Proser3
1.50472e-09	2.42957	0.146	0.03	2.71978e-05	Neuroblasts	B4galt2
1.52928e-09	0.645419	0.695	0.321	2.76417e-05	Neuroblasts	S1pr3
1.5485e-09	1.19691	0.488	0.208	2.79891e-05	Neuroblasts	Copz2
1.61368e-09	1.34429	0.451	0.191	2.91673e-05	Neuroblasts	1700123O20Rik
1.64514e-09	1.37565	0.476	0.211	2.97358e-05	Neuroblasts	Rnf14
1.69402e-09	1.20965	0.634	0.364	3.06194e-05	Neuroblasts	Tra2b
1.69463e-09	3.18034	0.073	0.009	3.06304e-05	Neuroblasts	Shmt1
1.70368e-09	1.49694	0.341	0.121	3.0794e-05	Neuroblasts	Arhgef10l
1.73472e-09	0.757892	0.878	0.694	3.13551e-05	Neuroblasts	Arpp19
1.76112e-09	3.00733	0.085	0.012	3.18322e-05	Neuroblasts	Suv39h2
1.76485e-09	0.920955	0.744	0.445	3.18997e-05	Neuroblasts	Nono
1.78349e-09	0.96266	0.683	0.367	3.22366e-05	Neuroblasts	Lrrc58
1.78947e-09	1.3421	0.488	0.217	3.23446e-05	Neuroblasts	Carhsp1
1.81618e-09	2.64237	0.073	0.009	3.28275e-05	Neuroblasts	Iigp1
1.81727e-09	0.952492	0.659	0.325	3.28471e-05	Neuroblasts	Fgfr1
1.82493e-09	1.45017	0.537	0.275	3.29856e-05	Neuroblasts	Upf3b
1.90016e-09	1.16776	0.549	0.261	3.43454e-05	Neuroblasts	Stip1
1.93012e-09	2.32236	0.146	0.03	3.48869e-05	Neuroblasts	Mcm2
1.93897e-09	3.1753	0.085	0.012	3.50468e-05	Neuroblasts	Nnmt
1.94248e-09	2.11923	0.134	0.026	3.51104e-05	Neuroblasts	Fign
1.96651e-09	1.42219	0.354	0.126	3.55446e-05	Neuroblasts	Adamtsl3
1.98714e-09	1.7024	0.28	0.089	3.59175e-05	Neuroblasts	Cep44
2.00846e-09	1.48991	0.561	0.292	3.6303e-05	Neuroblasts	Pgp
2.01402e-09	1.10256	0.707	0.455	3.64034e-05	Neuroblasts	Cetn3
2.02199e-09	1.92524	0.256	0.078	3.65475e-05	Neuroblasts	Alg13
2.05245e-09	1.41192	0.354	0.128	3.70981e-05	Neuroblasts	Kcnk1
2.06858e-09	0.924033	0.72	0.408	3.73896e-05	Neuroblasts	Pbx1
2.1035e-09	2.40572	0.134	0.026	3.80207e-05	Neuroblasts	Ears2
2.1423e-09	0.907214	0.768	0.481	3.87221e-05	Neuroblasts	Thrap3
2.15954e-09	2.61399	0.11	0.019	3.90337e-05	Neuroblasts	Ddx11
2.16341e-09	0.882627	0.549	0.241	3.91036e-05	Neuroblasts	Ablim1
2.168e-09	1.49285	0.427	0.176	3.91867e-05	Neuroblasts	Tbc1d19
2.17314e-09	1.47848	0.317	0.107	3.92795e-05	Neuroblasts	Cinp
2.17642e-09	1.1119	0.622	0.335	3.93389e-05	Neuroblasts	Gpbp1
2.19627e-09	1.34221	0.537	0.268	3.96976e-05	Neuroblasts	Snrpa
2.21049e-09	1.36376	0.415	0.167	3.99545e-05	Neuroblasts	Snrnp40
2.21224e-09	1.60786	0.317	0.109	3.99862e-05	Neuroblasts	Mettl15
2.24143e-09	0.908666	0.744	0.471	4.05139e-05	Neuroblasts	Commd1
2.25933e-09	2.14006	0.183	0.045	4.08374e-05	Neuroblasts	Mboat1
2.27931e-09	0.991454	0.707	0.416	4.11986e-05	Neuroblasts	Ewsr1
2.29587e-09	2.52723	0.122	0.022	4.14979e-05	Neuroblasts	C030037D09Rik
2.38182e-09	1.12441	0.549	0.258	4.30514e-05	Neuroblasts	Cops3
2.39712e-09	1.37591	0.402	0.158	4.33279e-05	Neuroblasts	Polr1c
2.3972e-09	3.30083	0.061	0.006	4.33294e-05	Neuroblasts	Dscc1
2.42513e-09	1.70456	0.305	0.104	4.38342e-05	Neuroblasts	Cep295
2.47301e-09	1.86108	0.256	0.079	4.46997e-05	Neuroblasts	Mttp
2.48142e-09	2.09706	0.232	0.067	4.48517e-05	Neuroblasts	Mdc1
2.4858e-09	1.18207	0.366	0.134	4.49307e-05	Neuroblasts	Kitl
2.49273e-09	0.954642	0.573	0.257	4.5056e-05	Neuroblasts	Rsph9
2.50792e-09	1.8255	0.244	0.072	4.53306e-05	Neuroblasts	Klhl23
2.5163e-09	1.32778	0.5	0.233	4.54821e-05	Neuroblasts	Klhdc2
2.5418e-09	1.99598	0.195	0.05	4.5943e-05	Neuroblasts	Plekhh3
2.56692e-09	0.780858	0.915	0.661	4.63971e-05	Neuroblasts	Anapc13
2.66449e-09	1.38035	0.378	0.143	4.81607e-05	Neuroblasts	Med4
2.68942e-09	2.7515	0.098	0.015	4.86112e-05	Neuroblasts	Zfp382
2.72255e-09	0.969553	0.293	0.092	4.92101e-05	Neuroblasts	Slit3
2.74478e-09	1.52225	0.366	0.14	4.9612e-05	Neuroblasts	Mrpl49
2.84812e-09	2.03878	0.195	0.05	5.14797e-05	Neuroblasts	R74862
2.86287e-09	4.26607	0.037	0.002	5.17463e-05	Neuroblasts	Il23r
2.87318e-09	1.22587	0.598	0.324	5.19328e-05	Neuroblasts	Dpy30
2.89502e-09	0.839697	0.695	0.357	5.23276e-05	Neuroblasts	Maged1
2.90275e-09	0.914494	0.549	0.239	5.24673e-05	Neuroblasts	Ctnnal1
2.92393e-09	3.98596	0.037	0.002	5.285e-05	Neuroblasts	Kcnt2
2.95581e-09	0.71336	0.854	0.485	5.34263e-05	Neuroblasts	Sptbn1
2.97565e-09	5.26607	0.024	0.001	5.37849e-05	Neuroblasts	Gm35239
3.0165e-09	0.789154	0.927	0.702	5.45232e-05	Neuroblasts	Psma3
3.02702e-09	4.95795	0.024	0.001	5.47133e-05	Neuroblasts	Klb
3.02702e-09	4.95795	0.024	0.001	5.47133e-05	Neuroblasts	Gm19744
3.0374e-09	4.85103	0.024	0.001	5.4901e-05	Neuroblasts	Dlgap3
3.0374e-09	4.7515	0.024	0.001	5.4901e-05	Neuroblasts	Vnn1
3.0374e-09	4.85103	0.024	0.001	5.4901e-05	Neuroblasts	Igf2bp1
3.04123e-09	2.40504	0.146	0.031	5.49703e-05	Neuroblasts	Dact3
3.06038e-09	1.30065	0.439	0.185	5.53164e-05	Neuroblasts	Fuom
3.12567e-09	1.73494	0.268	0.084	5.64964e-05	Neuroblasts	Lrrc8b
3.12936e-09	3.41046	0.061	0.007	5.65632e-05	Neuroblasts	Pde5a
3.19983e-09	1.95448	0.159	0.035	5.78369e-05	Neuroblasts	Eda
3.22329e-09	1.41998	0.354	0.13	5.82609e-05	Neuroblasts	Nup93
3.24921e-09	0.799179	0.915	0.717	5.87295e-05	Neuroblasts	Swi5
3.2958e-09	1.71747	0.244	0.072	5.95716e-05	Neuroblasts	Cacng7
3.30629e-09	1.34957	0.512	0.259	5.97612e-05	Neuroblasts	Fam98b
3.30825e-09	1.11094	0.598	0.309	5.97967e-05	Neuroblasts	Pdzd11
3.32652e-09	2.19998	0.171	0.04	6.01269e-05	Neuroblasts	Tubd1
3.32806e-09	0.909924	0.561	0.258	6.01547e-05	Neuroblasts	Lix1
3.35017e-09	1.46527	0.415	0.173	6.05544e-05	Neuroblasts	2310009B15Rik
3.35388e-09	0.973335	0.707	0.407	6.06214e-05	Neuroblasts	Anapc11
3.3621e-09	1.25524	0.512	0.249	6.077e-05	Neuroblasts	Ruvbl1
3.37162e-09	1.62801	0.329	0.121	6.0942e-05	Neuroblasts	Macrod2
3.44477e-09	1.56739	0.329	0.117	6.22642e-05	Neuroblasts	Jakmip2
3.52806e-09	1.45395	0.512	0.253	6.37696e-05	Neuroblasts	Dctpp1
3.53649e-09	1.17215	0.512	0.229	6.39221e-05	Neuroblasts	Irs2
3.55342e-09	2.36126	0.232	0.069	6.42281e-05	Neuroblasts	Mcm4
3.61019e-09	1.94414	0.195	0.05	6.52542e-05	Neuroblasts	Cdh20
3.62142e-09	1.67022	0.244	0.072	6.54572e-05	Neuroblasts	Slc16a9
3.64025e-09	0.913071	0.561	0.252	6.57975e-05	Neuroblasts	Ctxn1
3.69372e-09	0.59601	0.951	0.848	6.67639e-05	Neuroblasts	Atp5k
3.74401e-09	1.09942	0.598	0.308	6.76729e-05	Neuroblasts	Ptpn11
3.74472e-09	1.78802	0.22	0.061	6.76859e-05	Neuroblasts	Ncs1
3.75925e-09	2.33388	0.146	0.031	6.79484e-05	Neuroblasts	H2-Q7
3.79156e-09	0.736214	0.756	0.383	6.85324e-05	Neuroblasts	Sox6
3.86674e-09	1.62324	0.28	0.091	6.98913e-05	Neuroblasts	Lrrn3
3.90779e-09	1.20331	0.463	0.2	7.06333e-05	Neuroblasts	Fyn
3.91032e-09	1.91499	0.22	0.062	7.06791e-05	Neuroblasts	Tmem238
3.91072e-09	1.57866	0.22	0.061	7.06863e-05	Neuroblasts	Twist1
3.94445e-09	1.37067	0.39	0.153	7.12959e-05	Neuroblasts	Polr3k
3.95885e-09	1.09936	0.537	0.253	7.15562e-05	Neuroblasts	Sp3os
3.97424e-09	1.25441	0.39	0.152	7.18345e-05	Neuroblasts	Gm3764
4.01845e-09	1.17792	0.5	0.227	7.26334e-05	Neuroblasts	Ammecr1l
4.08308e-09	2.30524	0.134	0.027	7.38016e-05	Neuroblasts	Gm14211
4.14184e-09	0.721748	0.878	0.7	7.48638e-05	Neuroblasts	Spcs1
4.16521e-09	2.50495	0.122	0.023	7.52861e-05	Neuroblasts	Gm49179
4.1917e-09	1.6629	0.305	0.105	7.57649e-05	Neuroblasts	Cd320
4.23613e-09	1.7685	0.268	0.085	7.6568e-05	Neuroblasts	Tceal5
4.26895e-09	1.91467	0.195	0.051	7.71614e-05	Neuroblasts	Tspan13
4.36876e-09	1.74282	0.293	0.099	7.89653e-05	Neuroblasts	Snrnp35
4.50798e-09	1.11981	0.622	0.345	8.14818e-05	Neuroblasts	Pam16
4.54012e-09	0.97336	0.5	0.211	8.20626e-05	Neuroblasts	Gzf1
4.57838e-09	1.09752	0.329	0.115	8.27542e-05	Neuroblasts	Scn7a
4.60706e-09	1.48377	0.341	0.124	8.32725e-05	Neuroblasts	Nup35
4.75248e-09	0.445806	1	0.982	8.59012e-05	Neuroblasts	Cox7c
4.75979e-09	1.16819	0.537	0.262	8.60332e-05	Neuroblasts	Rnps1
4.81473e-09	1.3179	0.366	0.138	8.70263e-05	Neuroblasts	Nkain4
4.88942e-09	1.61319	0.366	0.145	8.83763e-05	Neuroblasts	Vps37b
4.96861e-09	1.71587	0.232	0.067	8.98076e-05	Neuroblasts	Bmp1
5.0321e-09	1.56774	0.317	0.112	9.09551e-05	Neuroblasts	Nudt1
5.04955e-09	1.04019	0.476	0.203	9.12707e-05	Neuroblasts	Gxylt2
5.10304e-09	1.12062	0.463	0.196	9.22374e-05	Neuroblasts	Armc2
5.18201e-09	1.70949	0.244	0.073	9.36648e-05	Neuroblasts	Zfp827
5.21255e-09	1.80745	0.244	0.074	9.42169e-05	Neuroblasts	Ttll4
5.24998e-09	1.02428	0.659	0.343	9.48934e-05	Neuroblasts	Srgap3
5.39763e-09	0.978797	0.5	0.218	9.75622e-05	Neuroblasts	Mlf1
5.41357e-09	0.894551	0.744	0.44	9.78502e-05	Neuroblasts	Cops5
5.48872e-09	2.3546	0.134	0.027	9.92087e-05	Neuroblasts	A430073D23Rik
5.53878e-09	1.15689	0.61	0.362	0.000100113	Neuroblasts	Ube2n
5.55329e-09	2.08951	0.232	0.069	0.000100376	Neuroblasts	Gm5089.1
5.55668e-09	2.27214	0.171	0.041	0.000100437	Neuroblasts	Nup43
5.56396e-09	1.64604	0.293	0.099	0.000100569	Neuroblasts	Dzip1
5.66612e-09	4.11923	0.037	0.003	0.000102415	Neuroblasts	Gm28707
5.73875e-09	1.38812	0.378	0.148	0.000103728	Neuroblasts	Nup50
5.78946e-09	1.26439	0.463	0.205	0.000104644	Neuroblasts	Nudt2
5.83174e-09	1.4305	0.341	0.125	0.000105409	Neuroblasts	Me2
5.86701e-09	1.12952	0.549	0.269	0.000106046	Neuroblasts	Dnajc24
6.08957e-09	1.44712	0.366	0.141	0.000110069	Neuroblasts	Rims2
6.1012e-09	1.42488	0.378	0.148	0.000110279	Neuroblasts	Rfx2
6.13084e-09	1.74924	0.305	0.106	0.000110815	Neuroblasts	Lyar
6.23592e-09	1.49348	0.317	0.112	0.000112714	Neuroblasts	Snx7
6.25007e-09	3.7515	0.049	0.004	0.00011297	Neuroblasts	Cep112it
6.25212e-09	1.76891	0.256	0.08	0.000113007	Neuroblasts	Tchp
6.25262e-09	1.40188	0.354	0.132	0.000113016	Neuroblasts	Usp10
6.25653e-09	0.940793	0.756	0.498	0.000113087	Neuroblasts	Tcea1
6.27083e-09	2.32859	0.159	0.037	0.000113345	Neuroblasts	Nup107
6.31873e-09	1.14706	0.622	0.356	0.000114211	Neuroblasts	Ccdc88a
6.36584e-09	2.35918	0.122	0.023	0.000115063	Neuroblasts	9530053A07Rik
6.42204e-09	1.42179	0.378	0.149	0.000116078	Neuroblasts	Elovl5
6.53211e-09	1.08795	0.671	0.357	0.000118068	Neuroblasts	Kcnq1ot1
6.61685e-09	1.55575	0.317	0.113	0.0001196	Neuroblasts	Pcbp4
6.62391e-09	1.2556	0.476	0.215	0.000119727	Neuroblasts	Ak9
6.70695e-09	1.03574	0.598	0.295	0.000121228	Neuroblasts	Hmg20a
6.72696e-09	2.07874	0.183	0.046	0.00012159	Neuroblasts	Ttf2
6.74661e-09	1.39871	0.341	0.125	0.000121945	Neuroblasts	Peg3
6.80744e-09	0.5516	0.988	0.922	0.000123044	Neuroblasts	Atp5g2
6.80984e-09	1.44057	0.366	0.145	0.000123088	Neuroblasts	Sfrp1
6.91667e-09	1.77463	0.244	0.074	0.000125019	Neuroblasts	Nudt22
6.93924e-09	1.11008	0.598	0.321	0.000125427	Neuroblasts	Raly
6.98227e-09	1.22862	0.5	0.234	0.000126204	Neuroblasts	Abhd17b
7.23128e-09	1.14067	0.598	0.319	0.000130705	Neuroblasts	Mllt3
7.25222e-09	1.69838	0.232	0.068	0.000131084	Neuroblasts	Paip2b
7.30716e-09	3.3546	0.061	0.007	0.000132077	Neuroblasts	2810408A11Rik
7.30716e-09	3.3546	0.061	0.007	0.000132077	Neuroblasts	Hist1h2bf
7.74344e-09	0.869271	0.683	0.362	0.000139963	Neuroblasts	Tpd52l2
7.84821e-09	2.46026	0.11	0.02	0.000141856	Neuroblasts	Hist1h2ab
7.86956e-09	2.05395	0.22	0.064	0.000142242	Neuroblasts	Fxn
7.87681e-09	1.12305	0.561	0.284	0.000142373	Neuroblasts	Lsm1
7.87862e-09	1.20474	0.366	0.139	0.000142406	Neuroblasts	Grip1
7.93245e-09	0.731475	0.927	0.793	0.000143379	Neuroblasts	Atp5b
7.96421e-09	0.931762	0.512	0.226	0.000143953	Neuroblasts	Lpar1
8.08818e-09	0.793385	0.744	0.415	0.000146194	Neuroblasts	Glis3
8.20821e-09	1.18237	0.524	0.25	0.000148363	Neuroblasts	Dnajc10
8.2348e-09	1.23558	0.39	0.155	0.000148844	Neuroblasts	Ildr2
8.23622e-09	1.56618	0.28	0.092	0.00014887	Neuroblasts	Klhl29
8.33373e-09	1.42423	0.317	0.112	0.000150632	Neuroblasts	Brms1l
8.43596e-09	1.24548	0.402	0.162	0.00015248	Neuroblasts	Neo1
8.4466e-09	1.52351	0.451	0.193	0.000152672	Neuroblasts	Adgrv1
8.64137e-09	1.37225	0.39	0.158	0.000156193	Neuroblasts	Phf6
8.75023e-09	3.27901	0.073	0.01	0.00015816	Neuroblasts	Cct6b
8.92684e-09	1.3616	0.341	0.126	0.000161353	Neuroblasts	Tanc1
8.99614e-09	1.67812	0.256	0.081	0.000162605	Neuroblasts	Haus3
9.02961e-09	1.26403	0.451	0.2	0.00016321	Neuroblasts	Ccdc30
9.05132e-09	1.15816	0.561	0.283	0.000163603	Neuroblasts	Rbm27
9.32186e-09	2.12255	0.159	0.037	0.000168493	Neuroblasts	Kdelr3
9.45033e-09	3.3916	0.061	0.007	0.000170815	Neuroblasts	Slc2a4
9.50013e-09	1.13062	0.427	0.174	0.000171715	Neuroblasts	Mageh1
9.54923e-09	3.33646	0.061	0.007	0.000172602	Neuroblasts	Mtfr2
9.71662e-09	1.70313	0.244	0.075	0.000175628	Neuroblasts	Mettl27
9.96484e-09	1.31511	0.39	0.155	0.000180115	Neuroblasts	Dennd2a
1.00086e-08	0.61527	0.512	0.219	0.000180905	Neuroblasts	Meg3
1.00769e-08	2.7435	0.098	0.016	0.00018214	Neuroblasts	Tmem79
1.02773e-08	1.14211	0.463	0.202	0.000185763	Neuroblasts	Ngdn
1.03716e-08	1.9649	0.183	0.047	0.000187468	Neuroblasts	Acot7
1.05568e-08	1.9639	0.207	0.058	0.000190815	Neuroblasts	Cfap300
1.0598e-08	3.93592	0.037	0.003	0.000191559	Neuroblasts	Ror2
1.06443e-08	4.11923	0.037	0.003	0.000192395	Neuroblasts	Gm49959
1.06793e-08	4.07342	0.037	0.003	0.000193029	Neuroblasts	9430078K24Rik
1.09843e-08	0.928681	0.524	0.233	0.000198541	Neuroblasts	Plat
1.10141e-08	1.04935	0.598	0.31	0.00019908	Neuroblasts	Usp14
1.12091e-08	0.874395	0.756	0.525	0.000202605	Neuroblasts	Bzw1
1.12774e-08	1.66322	0.244	0.075	0.00020384	Neuroblasts	2610020C07Rik
1.14957e-08	4.85103	0.024	0.001	0.000207784	Neuroblasts	Gm39383
1.14957e-08	4.85103	0.024	0.001	0.000207784	Neuroblasts	Nxnl2
1.15525e-08	1.17739	0.524	0.248	0.000208811	Neuroblasts	Rev3l
1.16252e-08	1.31427	0.463	0.211	0.000210126	Neuroblasts	Tbc1d15
1.18141e-08	1.10458	0.5	0.231	0.00021354	Neuroblasts	Hnrnpll
1.18848e-08	3.48846	0.061	0.007	0.000214818	Neuroblasts	Gm15892
1.19943e-08	0.759162	0.866	0.634	0.000216797	Neuroblasts	Mtss1
1.22487e-08	0.810616	0.829	0.573	0.000221395	Neuroblasts	Psmc3
1.22731e-08	1.38066	0.317	0.113	0.000221837	Neuroblasts	Eml1
1.22813e-08	1.2106	0.439	0.189	0.000221985	Neuroblasts	Med9
1.2364e-08	1.41975	0.366	0.142	0.000223479	Neuroblasts	Dock3
1.23668e-08	1.10422	0.476	0.21	0.000223531	Neuroblasts	Spats2l
1.24287e-08	1.09788	0.622	0.345	0.000224648	Neuroblasts	Polr2m
1.25399e-08	1.21621	0.488	0.226	0.000226658	Neuroblasts	Flnb
1.26328e-08	1.88281	0.244	0.076	0.000228337	Neuroblasts	Fam110a
1.27001e-08	1.63264	0.256	0.081	0.000229554	Neuroblasts	D130020L05Rik
1.33094e-08	1.23877	0.439	0.192	0.000240568	Neuroblasts	Srrt
1.35083e-08	1.07665	0.61	0.319	0.000244163	Neuroblasts	Ccdc59
1.35502e-08	2.63804	0.11	0.02	0.000244919	Neuroblasts	Timeless
1.38415e-08	1.15147	0.5	0.234	0.000250184	Neuroblasts	Gna11
1.38925e-08	1.19078	0.354	0.136	0.000251107	Neuroblasts	Nrcam
1.41811e-08	1.4145	0.39	0.163	0.000256324	Neuroblasts	Maz
1.42021e-08	1.30725	0.354	0.133	0.000256703	Neuroblasts	Gm19412
1.43313e-08	1.02414	0.537	0.252	0.000259039	Neuroblasts	Enah
1.44363e-08	1.66931	0.293	0.103	0.000260937	Neuroblasts	Klhl22
1.47025e-08	1.43834	0.354	0.138	0.000265748	Neuroblasts	Tsfm
1.48357e-08	1.29995	0.329	0.12	0.000268155	Neuroblasts	Rgma
1.491e-08	0.749728	0.768	0.446	0.000269498	Neuroblasts	Glo1
1.51014e-08	1.69838	0.5	0.26	0.000272957	Neuroblasts	Siva1
1.55453e-08	1.66545	0.256	0.082	0.000280981	Neuroblasts	Adgrl1
1.58438e-08	0.903876	0.439	0.182	0.000286377	Neuroblasts	Ror1
1.60149e-08	1.95333	0.195	0.053	0.00028947	Neuroblasts	Dusp19
1.6037e-08	1.47389	0.354	0.139	0.000289869	Neuroblasts	Arhgap32
1.64878e-08	0.966223	0.659	0.375	0.000298017	Neuroblasts	Wbp11
1.67719e-08	2.94414	0.073	0.01	0.000303152	Neuroblasts	5730522E02Rik
1.69163e-08	0.960934	0.659	0.379	0.000305762	Neuroblasts	Pfdn6
1.69933e-08	1.7784	0.244	0.077	0.000307154	Neuroblasts	Cox11
1.70074e-08	1.36223	0.378	0.153	0.000307409	Neuroblasts	Med14
1.74446e-08	2.07498	0.244	0.078	0.000315311	Neuroblasts	Cep85
1.7446e-08	2.10476	0.171	0.043	0.000315336	Neuroblasts	D130017N08Rik
1.75784e-08	1.62496	0.232	0.07	0.00031773	Neuroblasts	Noct
1.79241e-08	1.3099	0.39	0.16	0.000323978	Neuroblasts	Lypla1
1.80378e-08	1.11285	0.476	0.218	0.000326033	Neuroblasts	2610301B20Rik
1.81274e-08	1.48846	0.427	0.199	0.000327652	Neuroblasts	Ctdspl2
1.84302e-08	1.05081	0.671	0.408	0.000333126	Neuroblasts	Mrpl18
1.86346e-08	1.27589	0.439	0.195	0.00033682	Neuroblasts	Sclt1
1.87254e-08	1.39938	0.366	0.146	0.000338461	Neuroblasts	Terf2
1.88007e-08	1.23938	0.537	0.279	0.000339823	Neuroblasts	Uhrf2
1.89728e-08	1.27853	0.488	0.235	0.000342933	Neuroblasts	Emd
1.92536e-08	4.11923	0.037	0.003	0.00034801	Neuroblasts	Gm45885
1.93341e-08	1.24501	0.463	0.214	0.000349463	Neuroblasts	Erc1
1.95816e-08	0.945649	0.451	0.188	0.000353938	Neuroblasts	Ptprf
1.97811e-08	2.27037	0.134	0.029	0.000357543	Neuroblasts	Ttll9
2.0452e-08	1.65356	0.244	0.076	0.00036967	Neuroblasts	Wrb
2.04767e-08	1.39051	0.402	0.173	0.000370117	Neuroblasts	Rdm1
2.07319e-08	1.47649	0.354	0.141	0.000374729	Neuroblasts	A430005L14Rik
2.08131e-08	0.586641	0.61	0.298	0.000376197	Neuroblasts	Erbb4
2.09462e-08	1.77917	0.232	0.071	0.000378603	Neuroblasts	En2
2.1042e-08	1.12856	0.366	0.141	0.000380334	Neuroblasts	Cap2
2.2019e-08	1.11373	0.646	0.384	0.000397993	Neuroblasts	Fubp1
2.25877e-08	0.728713	0.793	0.525	0.000408273	Neuroblasts	Mat2a
2.27188e-08	1.7733	0.22	0.065	0.000410642	Neuroblasts	H2-Q4
2.28639e-08	2.34798	0.122	0.025	0.000413264	Neuroblasts	Uck2
2.32571e-08	1.83502	0.207	0.059	0.000420371	Neuroblasts	Gm13052
2.34578e-08	1.02646	0.561	0.293	0.000423999	Neuroblasts	Ssbp3
2.42251e-08	0.95401	0.439	0.182	0.000437869	Neuroblasts	2310014F06Rik
2.42278e-08	1.18003	0.402	0.165	0.000437917	Neuroblasts	Prpf38a
2.42628e-08	1.97827	0.39	0.176	0.00043855	Neuroblasts	Slbp
2.43574e-08	1.33088	0.439	0.201	0.000440261	Neuroblasts	Yae1d1
2.47305e-08	0.912039	0.671	0.385	0.000447004	Neuroblasts	Mrpl21
2.48191e-08	1.77225	0.232	0.071	0.000448604	Neuroblasts	Dele1
2.53867e-08	1.72293	0.293	0.105	0.000458865	Neuroblasts	Mdk
2.55171e-08	1.92433	0.268	0.093	0.000461221	Neuroblasts	Rrn3
2.59924e-08	2.16284	0.146	0.034	0.000469813	Neuroblasts	Msl3l2
2.70531e-08	1.13091	0.5	0.239	0.000488984	Neuroblasts	Tiprl
2.71059e-08	1.54344	0.341	0.133	0.000489939	Neuroblasts	Zhx2
2.77917e-08	3.41807	0.049	0.005	0.000502334	Neuroblasts	Ajap1
2.82251e-08	1.15811	0.561	0.307	0.000510169	Neuroblasts	Cdc37l1
2.83793e-08	1.60354	0.256	0.084	0.000512955	Neuroblasts	Ccdc65
2.8535e-08	2.00168	0.195	0.054	0.00051577	Neuroblasts	Suv39h1
2.90389e-08	1.06945	0.378	0.149	0.000524878	Neuroblasts	Fbxo36
2.90682e-08	1.64344	0.268	0.091	0.000525407	Neuroblasts	Vangl1
2.9147e-08	1.13376	0.39	0.158	0.000526832	Neuroblasts	Laptm4b
2.93234e-08	1.39898	0.293	0.103	0.00053002	Neuroblasts	Alms1
2.94131e-08	1.15633	0.5	0.242	0.000531642	Neuroblasts	Fam204a
2.97317e-08	0.924718	0.622	0.33	0.0005374	Neuroblasts	Aig1
3.12849e-08	1.5252	0.305	0.112	0.000565474	Neuroblasts	Dynlt1f
3.21442e-08	0.613219	0.915	0.6	0.000581007	Neuroblasts	Skp1a
3.24705e-08	1.33152	0.341	0.13	0.000586904	Neuroblasts	Dmwd
3.25082e-08	0.875472	0.744	0.459	0.000587586	Neuroblasts	Dnajc19
3.25336e-08	1.49788	0.329	0.127	0.000588045	Neuroblasts	Gart
3.30566e-08	3.26607	0.061	0.007	0.000597498	Neuroblasts	Xrcc2
3.30566e-08	3.26607	0.061	0.007	0.000597498	Neuroblasts	Gm47644
3.35288e-08	1.04533	0.537	0.263	0.000606033	Neuroblasts	Cluap1
3.3749e-08	4.07342	0.037	0.003	0.000610013	Neuroblasts	Lrrd1
3.3749e-08	4.07342	0.037	0.003	0.000610013	Neuroblasts	Gm42620
3.3749e-08	4.07342	0.037	0.003	0.000610013	Neuroblasts	Gm4737
3.41633e-08	3.0228	0.073	0.01	0.000617502	Neuroblasts	Pcdhgc4
3.42971e-08	0.697736	0.866	0.594	0.000619921	Neuroblasts	Tmsb10
3.44159e-08	1.45973	0.293	0.103	0.000622067	Neuroblasts	Slc2a3
3.46767e-08	0.443352	1	0.989	0.000626781	Neuroblasts	Rpsa
3.47759e-08	1.00659	0.293	0.1	0.000628574	Neuroblasts	Cdh13
3.53738e-08	0.60075	0.915	0.791	0.000639382	Neuroblasts	Micos10
3.58305e-08	1.24053	0.354	0.137	0.000647635	Neuroblasts	Epn2
3.70616e-08	2.91962	0.085	0.014	0.000669889	Neuroblasts	Gm28050
3.7241e-08	4.57092	0.024	0.001	0.000673131	Neuroblasts	Serpinb5
3.7241e-08	4.57092	0.024	0.001	0.000673131	Neuroblasts	Kcnq1
3.74434e-08	0.53112	0.622	0.292	0.00067679	Neuroblasts	Atp1b2
3.74755e-08	1.11876	0.488	0.233	0.00067737	Neuroblasts	Ppid
3.79425e-08	0.692927	0.805	0.481	0.000685811	Neuroblasts	Ttc3
3.83415e-08	1.33023	0.39	0.165	0.000693022	Neuroblasts	Orc2
3.85303e-08	2.29732	0.11	0.021	0.000696435	Neuroblasts	Plppr5
3.88118e-08	1.22415	0.512	0.266	0.000701522	Neuroblasts	2810004N23Rik
3.90271e-08	2.0064	0.207	0.061	0.000705415	Neuroblasts	Fbxo16
3.9346e-08	2.01301	0.195	0.056	0.000711178	Neuroblasts	Dvl2
4.05441e-08	1.64582	0.268	0.092	0.000732835	Neuroblasts	Zfp426
4.17469e-08	1.39347	0.305	0.111	0.000754576	Neuroblasts	Fzd10os
4.18697e-08	1.85103	0.195	0.055	0.000756795	Neuroblasts	Adgra3
4.20608e-08	0.730552	0.585	0.273	0.000760249	Neuroblasts	Ro60
4.28191e-08	1.2027	0.549	0.295	0.000773955	Neuroblasts	Srsf6
4.28246e-08	0.89703	0.22	0.065	0.000774054	Neuroblasts	Npy
4.28872e-08	1.05489	0.512	0.247	0.000775186	Neuroblasts	Magi3
4.35148e-08	1.87266	0.195	0.055	0.00078653	Neuroblasts	Ptpdc1
4.40147e-08	0.705201	0.622	0.3	0.000795566	Neuroblasts	Pfn2
4.46446e-08	0.783534	0.634	0.321	0.000806951	Neuroblasts	Atp1b1
4.49327e-08	1.39066	0.329	0.126	0.000812158	Neuroblasts	Sord
4.61635e-08	1.61171	0.293	0.107	0.000834406	Neuroblasts	Bex2
4.63411e-08	0.405045	0.744	0.375	0.000837615	Neuroblasts	Plpp3
4.63763e-08	1.42957	0.28	0.097	0.000838251	Neuroblasts	Fam13c
4.71981e-08	0.71128	0.695	0.364	0.000853107	Neuroblasts	Gstm5
4.75862e-08	1.50504	0.317	0.121	0.000860121	Neuroblasts	Sec61a2
4.81159e-08	1.03755	0.28	0.096	0.000869696	Neuroblasts	Crygs
4.84671e-08	0.705483	0.817	0.53	0.000876043	Neuroblasts	Ap2m1
4.95661e-08	1.06795	0.598	0.338	0.000895908	Neuroblasts	Wdr61
4.97125e-08	1.22941	0.378	0.155	0.000898553	Neuroblasts	Triobp
5.01546e-08	1.08554	0.585	0.333	0.000906544	Neuroblasts	Phf5a
5.05317e-08	1.42898	0.305	0.112	0.000913361	Neuroblasts	Ccbe1
5.09e-08	3.85103	0.049	0.005	0.000920017	Neuroblasts	Tnni1
5.1155e-08	1.13839	0.451	0.204	0.000924627	Neuroblasts	Nmt2
5.11741e-08	1.78997	0.207	0.061	0.000924972	Neuroblasts	Slc25a53
5.11803e-08	1.03749	0.549	0.281	0.000925085	Neuroblasts	Adprh
5.18452e-08	1.0043	0.622	0.354	0.000937102	Neuroblasts	Tsen34
5.19515e-08	0.908583	0.671	0.374	0.000939023	Neuroblasts	Cenpb
5.21267e-08	0.779359	0.805	0.585	0.000942191	Neuroblasts	Sf3b1
5.2939e-08	0.987477	0.61	0.341	0.000956872	Neuroblasts	Pin1
5.30996e-08	0.911276	0.646	0.377	0.000959776	Neuroblasts	Mprip
5.32672e-08	3.56246	0.049	0.005	0.000962804	Neuroblasts	Gm20036
5.40254e-08	2.0769	0.195	0.056	0.00097651	Neuroblasts	Cnn1
5.58752e-08	1.14379	0.451	0.206	0.00100995	Neuroblasts	Anapc1
5.6856e-08	4.14742	0.037	0.003	0.00102767	Neuroblasts	Tas1r1
5.74801e-08	3.98596	0.037	0.003	0.00103895	Neuroblasts	Rps6ka6
5.76524e-08	3.94414	0.037	0.003	0.00104207	Neuroblasts	Gm4241
5.94393e-08	0.598549	0.976	0.877	0.00107437	Neuroblasts	Uqcr10
5.95555e-08	1.8274	0.207	0.062	0.00107647	Neuroblasts	Ccdc103
5.97935e-08	0.848195	0.549	0.265	0.00108077	Neuroblasts	Chchd6
6.08884e-08	1.31232	0.463	0.212	0.00110056	Neuroblasts	Jam3
6.13689e-08	1.7477	0.195	0.056	0.00110924	Neuroblasts	Gm38604
6.13704e-08	2.72293	0.098	0.018	0.00110927	Neuroblasts	1700016P03Rik
6.21244e-08	1.47111	0.305	0.114	0.0011229	Neuroblasts	Arhgef9
6.2476e-08	3.73555	0.061	0.008	0.00112925	Neuroblasts	Pwwp3b
6.26121e-08	1.04208	0.585	0.323	0.00113171	Neuroblasts	Ssna1
6.32033e-08	1.99814	0.159	0.04	0.0011424	Neuroblasts	Nrm
6.3425e-08	2.65557	0.085	0.014	0.00114641	Neuroblasts	Tiam1
6.34294e-08	1.05531	0.488	0.226	0.00114649	Neuroblasts	Dzip3
6.40235e-08	0.897428	0.72	0.488	0.00115723	Neuroblasts	Smim11
6.47264e-08	0.292159	1	0.999	0.00116993	Neuroblasts	Rpl41
6.50722e-08	0.533981	0.963	0.804	0.00117618	Neuroblasts	Eif3c
6.58622e-08	0.992146	0.488	0.23	0.00119046	Neuroblasts	Ccpg1os
6.60936e-08	0.774414	0.829	0.577	0.00119464	Neuroblasts	Pfdn1
6.66805e-08	0.898897	0.707	0.45	0.00120525	Neuroblasts	Ndufb6
6.80908e-08	1.20832	0.5	0.255	0.00123074	Neuroblasts	Limch1
6.84506e-08	0.928318	0.573	0.294	0.00123725	Neuroblasts	Lars
6.84703e-08	1.22543	0.402	0.175	0.0012376	Neuroblasts	Klhl7
6.93605e-08	1.17805	0.439	0.199	0.00125369	Neuroblasts	Eftud2
6.99073e-08	1.58023	0.256	0.086	0.00126357	Neuroblasts	9530077C05Rik
7.05058e-08	0.818762	0.695	0.416	0.00127439	Neuroblasts	Dhx36
7.1631e-08	1.18492	0.451	0.214	0.00129473	Neuroblasts	Stom
7.21826e-08	1.0507	0.549	0.289	0.0013047	Neuroblasts	Yipf5
7.22937e-08	0.986495	0.707	0.453	0.00130671	Neuroblasts	Phip
7.31706e-08	1.1187	0.463	0.212	0.00132256	Neuroblasts	Rnf6
7.34569e-08	1.05075	0.585	0.325	0.00132773	Neuroblasts	Dynlt3
7.36731e-08	3.39535	0.049	0.005	0.00133164	Neuroblasts	Ptch2
7.4404e-08	0.896762	0.695	0.44	0.00134485	Neuroblasts	Psmc2
7.44559e-08	0.695529	0.573	0.267	0.00134579	Neuroblasts	Setbp1
7.45711e-08	3.28683	0.049	0.005	0.00134787	Neuroblasts	Sct
7.47997e-08	2.43535	0.11	0.022	0.00135201	Neuroblasts	Wdr62
7.50056e-08	1.22515	0.378	0.158	0.00135573	Neuroblasts	Armc9
7.6499e-08	2.47516	0.098	0.018	0.00138272	Neuroblasts	Tro
7.70774e-08	0.840336	0.683	0.399	0.00139317	Neuroblasts	Kdm1a
7.70814e-08	0.783932	0.646	0.336	0.00139325	Neuroblasts	Ctnnd2
7.72023e-08	3.38892	0.061	0.008	0.00139543	Neuroblasts	1810041H14Rik
7.80702e-08	1.81081	0.195	0.056	0.00141112	Neuroblasts	Csdc2
7.84827e-08	1.02725	0.488	0.233	0.00141857	Neuroblasts	D430042O09Rik
7.85637e-08	0.701358	0.817	0.527	0.00142004	Neuroblasts	Zranb2
7.87728e-08	1.32403	0.378	0.161	0.00142382	Neuroblasts	Sec24d
7.89595e-08	0.970179	0.695	0.498	0.00142719	Neuroblasts	Glrx3
8.03335e-08	2.0555	0.159	0.04	0.00145203	Neuroblasts	Hspg2
8.08778e-08	1.25537	0.439	0.207	0.00146187	Neuroblasts	C330007P06Rik
8.13052e-08	3.18265	0.061	0.008	0.00146959	Neuroblasts	Exd1
8.13052e-08	3.18265	0.061	0.008	0.00146959	Neuroblasts	4930563E22Rik
8.20515e-08	1.13338	0.402	0.17	0.00148308	Neuroblasts	Spata7
8.45824e-08	0.640125	0.89	0.615	0.00152883	Neuroblasts	Sf3b6
8.46362e-08	1.66493	0.195	0.056	0.0015298	Neuroblasts	Rian
8.46925e-08	1.78303	0.28	0.103	0.00153082	Neuroblasts	Sybu
8.6043e-08	0.926156	0.671	0.399	0.00155523	Neuroblasts	Glrx5
8.62768e-08	1.4821	0.329	0.131	0.00155945	Neuroblasts	Snrnp25
8.66299e-08	1.02987	0.524	0.264	0.00156583	Neuroblasts	Timm17b
8.68851e-08	0.98006	0.573	0.299	0.00157045	Neuroblasts	Pafah1b2
8.82285e-08	1.74713	0.293	0.11	0.00159473	Neuroblasts	Eri1
8.93239e-08	1.72596	0.22	0.069	0.00161453	Neuroblasts	Celsr1
8.9941e-08	1.3551	0.341	0.137	0.00162568	Neuroblasts	Pih1d2
9.09961e-08	1.08045	0.463	0.215	0.00164475	Neuroblasts	Mettl16
9.12799e-08	2.68111	0.085	0.014	0.00164988	Neuroblasts	Gm11457
9.15078e-08	0.817751	0.805	0.565	0.001654	Neuroblasts	Ppp2ca
9.265e-08	0.981195	0.634	0.367	0.00167465	Neuroblasts	Sap18
9.35658e-08	0.888862	0.634	0.354	0.0016912	Neuroblasts	Ptprs
9.42856e-08	1.22793	0.463	0.226	0.00170421	Neuroblasts	Gtf2f1
9.45013e-08	0.845441	0.659	0.367	0.00170811	Neuroblasts	Zfp207
9.47239e-08	1.36485	0.354	0.146	0.00171213	Neuroblasts	Lzic
9.506e-08	0.93605	0.695	0.44	0.00171821	Neuroblasts	Tcp1
9.50718e-08	3.9035	0.037	0.003	0.00171842	Neuroblasts	4930412L05Rik
9.53483e-08	3.86397	0.037	0.003	0.00172342	Neuroblasts	Gm43150
9.6208e-08	1.26791	0.402	0.18	0.00173896	Neuroblasts	Ccnc
9.70234e-08	3.48846	0.037	0.003	0.0017537	Neuroblasts	Olfr889
9.77597e-08	1.17845	0.524	0.265	0.00176701	Neuroblasts	Wwtr1
9.946e-08	1.1813	0.366	0.15	0.00179774	Neuroblasts	Map1a
1.0086e-07	0.769642	0.805	0.555	0.00182305	Neuroblasts	Ndufv2
1.01111e-07	3.13482	0.061	0.008	0.00182759	Neuroblasts	Zfhx2os
1.01542e-07	1.56275	0.244	0.081	0.00183537	Neuroblasts	Zfp354c
1.01669e-07	0.926828	0.512	0.249	0.00183766	Neuroblasts	Col4a5
1.01962e-07	1.41317	0.28	0.1	0.00184296	Neuroblasts	Adrb1
1.03646e-07	0.435436	0.732	0.382	0.0018734	Neuroblasts	Fbxo2
1.04021e-07	2.86043	0.098	0.018	0.00188019	Neuroblasts	Siah1b
1.0406e-07	4.65839	0.024	0.001	0.00188089	Neuroblasts	Popdc2
1.04352e-07	4.48846	0.024	0.001	0.00188617	Neuroblasts	Clec18a
1.04915e-07	1.22083	0.366	0.151	0.00189634	Neuroblasts	1600010M07Rik
1.05046e-07	1.27684	0.354	0.144	0.00189872	Neuroblasts	Pdgfrl
1.0544e-07	1.12683	0.451	0.21	0.00190582	Neuroblasts	Cep162
1.05529e-07	4.19895	0.024	0.001	0.00190744	Neuroblasts	Gm33508
1.05741e-07	1.61399	0.244	0.081	0.00191127	Neuroblasts	Nxt2
1.06143e-07	0.878338	0.659	0.376	0.00191854	Neuroblasts	Ube2e3
1.07121e-07	0.878836	0.561	0.283	0.00193622	Neuroblasts	Ift27
1.08444e-07	1.43266	0.293	0.108	0.00196012	Neuroblasts	Atf5
1.09464e-07	0.868128	0.744	0.482	0.00197856	Neuroblasts	Ccar1
1.10311e-07	1.52268	0.256	0.088	0.00199387	Neuroblasts	Dcbld2
1.1045e-07	1.15303	0.378	0.157	0.00199639	Neuroblasts	Sox1
1.10656e-07	1.27982	0.305	0.114	0.00200011	Neuroblasts	Me3
1.12963e-07	0.34472	1	0.503	0.00204181	Neuroblasts	Gpm6b
1.13159e-07	0.753555	0.878	0.691	0.00204536	Neuroblasts	Ndufs6
1.13892e-07	0.61597	0.744	0.406	0.0020586	Neuroblasts	Rtn1
1.14514e-07	1.33693	0.451	0.217	0.00206983	Neuroblasts	AW554918
1.15102e-07	1.08061	0.61	0.365	0.00208047	Neuroblasts	Gcc2
1.16684e-07	1.57198	0.293	0.111	0.00210907	Neuroblasts	Dhx29
1.17408e-07	1.67217	0.244	0.082	0.00212214	Neuroblasts	Lnpk
1.17635e-07	1.54986	0.28	0.1	0.00212626	Neuroblasts	Prrx2
1.17715e-07	1.86657	0.159	0.041	0.00212771	Neuroblasts	Cnpy1
1.18302e-07	0.804466	0.549	0.271	0.00213831	Neuroblasts	Ephx1
1.18627e-07	2.28493	0.122	0.026	0.00214418	Neuroblasts	Gm50340
1.19842e-07	1.74581	0.207	0.063	0.00216615	Neuroblasts	Tmem121
1.20616e-07	0.884331	0.732	0.488	0.00218014	Neuroblasts	B230219D22Rik
1.21536e-07	1.0999	0.537	0.28	0.00219676	Neuroblasts	Fyttd1
1.22869e-07	1.01413	0.5	0.243	0.00222087	Neuroblasts	Cplane1
1.23635e-07	0.916379	0.537	0.264	0.00223471	Neuroblasts	Hdhd2
1.23997e-07	1.29715	0.329	0.129	0.00224125	Neuroblasts	Vangl2
1.24061e-07	0.819392	0.744	0.452	0.0022424	Neuroblasts	Tmed2
1.24156e-07	2.9649	0.073	0.011	0.00224412	Neuroblasts	Kit
1.25033e-07	1.76018	0.244	0.083	0.00225998	Neuroblasts	Etaa1
1.25587e-07	1.72765	0.195	0.057	0.00226998	Neuroblasts	Amot
1.2582e-07	1.96191	0.159	0.041	0.00227419	Neuroblasts	Tctn3
1.27538e-07	1.27555	0.341	0.136	0.00230525	Neuroblasts	Utp18
1.27679e-07	1.04764	0.402	0.171	0.0023078	Neuroblasts	Wnt5a
1.27916e-07	1.20692	0.341	0.135	0.00231207	Neuroblasts	Lysmd2
1.28105e-07	0.685675	0.744	0.459	0.00231551	Neuroblasts	Sdc4
1.28261e-07	1.61399	0.244	0.082	0.00231832	Neuroblasts	Itga3
1.2851e-07	1.42477	0.317	0.124	0.00232282	Neuroblasts	Leo1
1.2924e-07	1.07788	0.598	0.336	0.00233601	Neuroblasts	Fgfr2
1.32459e-07	1.69838	0.244	0.083	0.0023942	Neuroblasts	Scrib
1.32659e-07	3.51271	0.049	0.005	0.0023978	Neuroblasts	Myo15
1.33947e-07	1.18232	0.451	0.215	0.00242109	Neuroblasts	Kif13a
1.33995e-07	1.31854	0.28	0.1	0.00242196	Neuroblasts	Saxo2
1.34613e-07	3.35096	0.049	0.005	0.00243313	Neuroblasts	Col6a2
1.36007e-07	1.15166	0.378	0.159	0.00245833	Neuroblasts	Nat14
1.36106e-07	1.61399	0.207	0.063	0.00246012	Neuroblasts	Lrig3
1.37141e-07	1.35595	0.354	0.147	0.00247883	Neuroblasts	Desi1
1.37624e-07	2.39535	0.11	0.022	0.00248755	Neuroblasts	Rassf7
1.38335e-07	2.02466	0.098	0.018	0.0025004	Neuroblasts	Spock3
1.39165e-07	0.9555	0.524	0.258	0.00251541	Neuroblasts	1110065P20Rik
1.39217e-07	1.42151	0.28	0.101	0.00251635	Neuroblasts	1500004A13Rik
1.42207e-07	1.56035	0.244	0.082	0.0025704	Neuroblasts	Eif2d
1.44069e-07	1.33196	0.341	0.139	0.00260406	Neuroblasts	Hspa13
1.44417e-07	1.04205	0.5	0.246	0.00261033	Neuroblasts	Vamp5
1.45639e-07	0.993989	0.5	0.242	0.00263243	Neuroblasts	Cpne2
1.45958e-07	0.996284	0.573	0.316	0.0026382	Neuroblasts	Med21
1.47063e-07	0.712461	0.61	0.302	0.00265816	Neuroblasts	Tceal8
1.48539e-07	0.860694	0.756	0.495	0.00268485	Neuroblasts	Aimp1
1.49505e-07	1.41475	0.305	0.116	0.00270231	Neuroblasts	Pnmal2
1.50335e-07	1.89462	0.183	0.052	0.0027173	Neuroblasts	Net1
1.52993e-07	0.981501	0.549	0.287	0.00276535	Neuroblasts	Strap
1.5626e-07	1.81918	0.183	0.053	0.00282441	Neuroblasts	Gabrg3
1.58218e-07	0.70799	0.805	0.555	0.00285979	Neuroblasts	Rheb
1.59443e-07	1.12389	0.427	0.197	0.00288193	Neuroblasts	Agpat4
1.60103e-07	1.47351	0.305	0.116	0.00289386	Neuroblasts	Epm2aip1
1.61318e-07	2.23492	0.146	0.037	0.00291583	Neuroblasts	Stmn3
1.62644e-07	0.882596	0.78	0.545	0.00293979	Neuroblasts	Spop
1.68979e-07	1.83885	0.207	0.064	0.00305429	Neuroblasts	Lin54
1.68981e-07	1.51412	0.28	0.103	0.00305433	Neuroblasts	Ptcd3
1.70872e-07	1.61727	0.22	0.07	0.00308852	Neuroblasts	Med9os
1.71025e-07	1.1809	0.39	0.17	0.00309128	Neuroblasts	Smc5
1.72545e-07	1.41637	0.341	0.142	0.00311875	Neuroblasts	Mpp7
1.7657e-07	3.48846	0.049	0.005	0.0031915	Neuroblasts	Gm3854
1.76691e-07	0.586946	0.89	0.713	0.0031937	Neuroblasts	Csnk1a1
1.77517e-07	1.26239	0.366	0.155	0.00320862	Neuroblasts	Nolc1
1.77588e-07	3.44115	0.049	0.005	0.00320991	Neuroblasts	Gm29417
1.7813e-07	1.61751	0.268	0.097	0.00321971	Neuroblasts	Cdkl3
1.78617e-07	0.703645	0.854	0.618	0.00322851	Neuroblasts	Mrps14
1.79746e-07	0.939087	0.524	0.263	0.00324892	Neuroblasts	Daam1
1.80137e-07	0.99761	0.512	0.252	0.00325597	Neuroblasts	Tln2
1.82363e-07	2.53599	0.098	0.018	0.00329621	Neuroblasts	Nptxr
1.83879e-07	1.27076	0.354	0.147	0.00332362	Neuroblasts	Gstz1
1.84487e-07	1.47768	0.268	0.096	0.00333461	Neuroblasts	Bzw2
1.87078e-07	1.47848	0.256	0.09	0.00338143	Neuroblasts	Srxn1
1.88358e-07	1.56246	0.232	0.076	0.00340458	Neuroblasts	Msh3
1.89003e-07	1.87768	0.195	0.059	0.00341622	Neuroblasts	Nr1d1
1.89108e-07	1.43246	0.317	0.126	0.00341813	Neuroblasts	Pigq
1.92499e-07	0.903127	0.744	0.473	0.00347942	Neuroblasts	Cct8
1.94454e-07	1.80476	0.207	0.065	0.00351476	Neuroblasts	Nup155
1.95077e-07	1.16182	0.5	0.254	0.00352601	Neuroblasts	Mtx1
1.95855e-07	1.94414	0.183	0.053	0.00354007	Neuroblasts	Fgd1
1.95939e-07	1.2227	0.463	0.234	0.0035416	Neuroblasts	Azin1
1.96284e-07	0.848152	0.646	0.388	0.00354784	Neuroblasts	Immt
1.98415e-07	1.45395	0.341	0.143	0.00358635	Neuroblasts	Sccpdh
1.98482e-07	2.41911	0.11	0.023	0.00358756	Neuroblasts	Insl6
2.00087e-07	1.32558	0.341	0.139	0.00361657	Neuroblasts	Shroom2
2.00446e-07	1.93533	0.159	0.042	0.00362305	Neuroblasts	Dpf1
2.00485e-07	1.21318	0.354	0.146	0.00362377	Neuroblasts	Wdr34
2.02267e-07	1.06512	0.476	0.23	0.00365598	Neuroblasts	Brd9
2.02458e-07	1.53025	0.268	0.097	0.00365943	Neuroblasts	Xkr6
2.02937e-07	1.60155	0.232	0.077	0.00366809	Neuroblasts	Cep97
2.03039e-07	2.04368	0.159	0.042	0.00366993	Neuroblasts	Nmral1
2.03888e-07	1.35209	0.28	0.103	0.00368527	Neuroblasts	Rhoj
2.05915e-07	1.29545	0.341	0.14	0.00372192	Neuroblasts	Mettl5
2.07163e-07	1.45545	0.341	0.143	0.00374448	Neuroblasts	Bri3bp
2.07679e-07	1.26852	0.354	0.146	0.0037538	Neuroblasts	Srgap1
2.07767e-07	1.953	0.159	0.042	0.00375539	Neuroblasts	Evc2
2.08524e-07	2.0678	0.134	0.032	0.00376907	Neuroblasts	Ebf1
2.11425e-07	1.92949	0.159	0.042	0.0038215	Neuroblasts	Reep2
2.15084e-07	0.906842	0.561	0.289	0.00388764	Neuroblasts	Chordc1
2.16644e-07	0.876558	0.622	0.355	0.00391584	Neuroblasts	Glod4
2.20749e-07	1.14324	0.439	0.208	0.00399004	Neuroblasts	Srpk1
2.2179e-07	1.81738	0.159	0.042	0.00400885	Neuroblasts	Gm49267
2.21909e-07	1.7106	0.22	0.071	0.00401101	Neuroblasts	Ppp1r8
2.25307e-07	0.95838	0.488	0.236	0.00407242	Neuroblasts	Zfp664
2.25998e-07	2.93387	0.073	0.011	0.00408491	Neuroblasts	Gm45194
2.26802e-07	0.531914	0.963	0.813	0.00409945	Neuroblasts	Hsbp1
2.28072e-07	1.06807	0.415	0.187	0.00412239	Neuroblasts	Wdr60
2.31846e-07	2.88078	0.073	0.011	0.00419062	Neuroblasts	Zfp977
2.32863e-07	0.668478	0.598	0.299	0.00420899	Neuroblasts	Cetn4
2.33052e-07	0.87014	0.524	0.261	0.00421241	Neuroblasts	Zcchc24
2.36076e-07	2.66403	0.085	0.015	0.00426707	Neuroblasts	4930455C13Rik
2.37459e-07	1.07415	0.512	0.262	0.00429208	Neuroblasts	Afdn
2.38142e-07	0.588399	0.927	0.801	0.00430442	Neuroblasts	Ndufc1
2.39094e-07	3.8255	0.037	0.003	0.00432163	Neuroblasts	Tmem74b
2.39751e-07	3.78802	0.037	0.003	0.0043335	Neuroblasts	Gm14091
2.40651e-07	1.31146	0.415	0.195	0.00434977	Neuroblasts	Tshz1
2.42474e-07	1.43893	0.317	0.128	0.00438272	Neuroblasts	Dab2ip
2.43276e-07	1.05229	0.512	0.266	0.00439722	Neuroblasts	Trak1
2.47332e-07	1.34732	0.317	0.126	0.00447053	Neuroblasts	1300002E11Rik
2.48757e-07	1.95597	0.159	0.042	0.00449628	Neuroblasts	Tamm41
2.52367e-07	1.75752	0.195	0.059	0.00456154	Neuroblasts	Tmsb15b1
2.52641e-07	0.909594	0.512	0.255	0.00456649	Neuroblasts	Anapc15
2.53395e-07	0.932669	0.585	0.324	0.00458012	Neuroblasts	Bola1
2.56706e-07	4.7515	0.024	0.001	0.00463996	Neuroblasts	Ace
2.61154e-07	4.57092	0.024	0.001	0.00472036	Neuroblasts	Hsd17b1
2.61154e-07	4.57092	0.024	0.001	0.00472036	Neuroblasts	Gm8113
2.62539e-07	3.95795	0.024	0.001	0.0047454	Neuroblasts	Pou3f1
2.63654e-07	0.829596	0.634	0.362	0.00476555	Neuroblasts	Syt11
2.63725e-07	1.00017	0.561	0.303	0.00476683	Neuroblasts	Bud31
2.63896e-07	2.66403	0.085	0.015	0.00476991	Neuroblasts	1700048O20Rik
2.66406e-07	0.621762	0.939	0.694	0.00481529	Neuroblasts	Metap2
2.70223e-07	1.40973	0.293	0.111	0.00488428	Neuroblasts	Srprb
2.7059e-07	2.42433	0.11	0.023	0.00489091	Neuroblasts	Wdhd1
2.70995e-07	0.492621	0.732	0.37	0.00489823	Neuroblasts	Id4
2.71232e-07	1.33088	0.415	0.196	0.00490251	Neuroblasts	Mfn1
2.794e-07	1.53025	0.268	0.098	0.00505015	Neuroblasts	Jade1
2.83748e-07	0.759566	0.78	0.534	0.00512875	Neuroblasts	Golgb1
2.9377e-07	1.52418	0.256	0.091	0.0053099	Neuroblasts	Prmt5
2.9896e-07	1.23816	0.317	0.125	0.0054037	Neuroblasts	Lgr4
2.99074e-07	1.33065	0.329	0.135	0.00540576	Neuroblasts	Coq2
3.02255e-07	1.25976	0.451	0.224	0.00546327	Neuroblasts	Rad50
3.04501e-07	0.244701	0.951	0.49	0.00550385	Neuroblasts	Scd2
3.05825e-07	1.78025	0.195	0.059	0.00552778	Neuroblasts	Col5a1
3.09262e-07	0.93797	0.598	0.346	0.00558991	Neuroblasts	March5
3.12329e-07	1.11798	0.451	0.219	0.00564535	Neuroblasts	Hsph1
3.13571e-07	1.70631	0.22	0.072	0.0056678	Neuroblasts	Epb41l4b
3.17074e-07	1.22167	0.354	0.148	0.00573112	Neuroblasts	Pou3f3
3.17123e-07	0.787154	0.622	0.337	0.005732	Neuroblasts	Paics
3.19953e-07	1.13796	0.451	0.214	0.00578314	Neuroblasts	Hist1h4i
3.21613e-07	0.866784	0.707	0.464	0.00581315	Neuroblasts	Rhoc
3.2299e-07	1.0356	0.451	0.216	0.00583805	Neuroblasts	Wdr78
3.24786e-07	1.70313	0.22	0.073	0.0058705	Neuroblasts	Hdac7
3.2676e-07	2.06443	0.11	0.023	0.00590618	Neuroblasts	Cthrc1
3.33006e-07	1.00934	0.463	0.222	0.00601909	Neuroblasts	Ptbp1
3.33146e-07	1.42036	0.28	0.105	0.00602161	Neuroblasts	Pitrm1
3.35273e-07	1.61087	0.232	0.078	0.00606007	Neuroblasts	Platr25
3.36151e-07	1.41957	0.268	0.098	0.00607593	Neuroblasts	Znhit3
3.37607e-07	2.25142	0.134	0.033	0.00610225	Neuroblasts	Cdt1
3.40753e-07	2.67487	0.098	0.019	0.0061591	Neuroblasts	Pole2
3.51422e-07	1.44199	0.244	0.084	0.00635195	Neuroblasts	Lca5
3.5144e-07	1.03683	0.537	0.285	0.00635228	Neuroblasts	Prkcsh
3.52022e-07	1.7455	0.195	0.06	0.00636279	Neuroblasts	Aldh4a1
3.5255e-07	1.88926	0.207	0.066	0.00637235	Neuroblasts	Cacna1c
3.54366e-07	0.736426	0.646	0.357	0.00640516	Neuroblasts	Kifap3
3.63171e-07	1.41472	0.305	0.121	0.00656432	Neuroblasts	Hdac3
3.64139e-07	3.86397	0.037	0.003	0.00658181	Neuroblasts	Gm4756
3.65041e-07	1.39197	0.268	0.098	0.00659811	Neuroblasts	Prdm5
3.6855e-07	0.872326	0.72	0.483	0.00666154	Neuroblasts	Hspd1
3.68808e-07	1.9925	0.146	0.038	0.0066662	Neuroblasts	2810029C07Rik
3.78068e-07	1.26026	0.341	0.141	0.00683358	Neuroblasts	Btbd10
3.79733e-07	1.33743	0.341	0.144	0.00686367	Neuroblasts	Mcu
3.80797e-07	0.884773	0.683	0.454	0.00688291	Neuroblasts	Higd1a
3.82111e-07	1.61827	0.232	0.079	0.00690665	Neuroblasts	Chpf
3.85592e-07	1.60621	0.232	0.079	0.00696958	Neuroblasts	Dgcr8
3.88467e-07	1.07103	0.427	0.198	0.00702155	Neuroblasts	Rpgr
3.8951e-07	0.811576	0.659	0.389	0.0070404	Neuroblasts	Hras
3.90374e-07	1.23712	0.366	0.159	0.00705601	Neuroblasts	Naf1
3.90457e-07	2.75807	0.098	0.019	0.00705751	Neuroblasts	Msh5
3.90623e-07	1.33533	0.329	0.135	0.0070605	Neuroblasts	Snhg1
3.91554e-07	1.18436	0.378	0.166	0.00707733	Neuroblasts	Dtd1
3.91578e-07	0.64001	0.927	0.761	0.00707776	Neuroblasts	Ndufb4
3.95558e-07	1.78131	0.232	0.08	0.00714971	Neuroblasts	Airn
4.06055e-07	0.832632	0.732	0.469	0.00733944	Neuroblasts	Cct6a
4.08424e-07	1.18215	0.451	0.219	0.00738227	Neuroblasts	Tcerg1
4.08459e-07	1.11972	0.439	0.212	0.00738289	Neuroblasts	Notch1
4.15344e-07	1.94657	0.171	0.049	0.00750735	Neuroblasts	F2r
4.17061e-07	0.969307	0.549	0.283	0.00753838	Neuroblasts	Rbms3
4.17419e-07	1.26607	0.305	0.12	0.00754485	Neuroblasts	Dpysl3
4.17737e-07	1.01836	0.366	0.158	0.00755059	Neuroblasts	Rmst
4.19399e-07	0.527116	0.976	0.899	0.00758065	Neuroblasts	Nme2
4.228e-07	1.50429	0.232	0.079	0.00764212	Neuroblasts	Cacng8
4.23656e-07	0.651826	0.585	0.292	0.00765759	Neuroblasts	Enkur
4.2542e-07	1.32329	0.402	0.192	0.00768948	Neuroblasts	Rfc2
4.29873e-07	1.62307	0.28	0.107	0.00776995	Neuroblasts	Rpf2
4.30563e-07	2.323	0.122	0.028	0.00778243	Neuroblasts	Gm15489
4.32695e-07	0.608824	0.902	0.779	0.00782096	Neuroblasts	Ndufb11
4.33748e-07	0.731578	0.756	0.548	0.00783999	Neuroblasts	Cct5
4.40498e-07	0.951816	0.524	0.275	0.00796201	Neuroblasts	Apba1
4.4379e-07	1.23632	0.317	0.126	0.0080215	Neuroblasts	Ttc25
4.50584e-07	2.09211	0.146	0.038	0.00814431	Neuroblasts	Lmod1
4.50608e-07	1.62257	0.232	0.08	0.00814474	Neuroblasts	Traf3ip1
4.51605e-07	0.731851	0.817	0.644	0.00816276	Neuroblasts	Sumo1
4.58875e-07	0.588236	0.646	0.342	0.00829416	Neuroblasts	Ube2e2
4.6037e-07	2.03676	0.159	0.044	0.00832119	Neuroblasts	2610316D01Rik
4.62039e-07	2.21821	0.134	0.033	0.00835136	Neuroblasts	Gabrb2
4.63079e-07	0.460454	0.707	0.367	0.00837016	Neuroblasts	Acot1
4.64043e-07	0.906246	0.622	0.364	0.00838757	Neuroblasts	Cdk11b
4.66907e-07	3.07342	0.061	0.009	0.00843934	Neuroblasts	Pate2
4.68875e-07	0.931404	0.561	0.303	0.00847492	Neuroblasts	Timm17a
4.83523e-07	1.6031	0.22	0.073	0.00873967	Neuroblasts	Fzd2
4.87797e-07	1.5061	0.256	0.093	0.00881694	Neuroblasts	Abhd2
4.88677e-07	1.44295	0.268	0.099	0.00883283	Neuroblasts	Rabl2
4.92035e-07	1.84157	0.195	0.061	0.00889354	Neuroblasts	Alg6
4.92234e-07	0.803111	0.561	0.29	0.00889713	Neuroblasts	Fermt2
4.96e-07	1.31166	0.293	0.113	0.00896521	Neuroblasts	Sox21
5.05642e-07	1.95543	0.232	0.083	0.00913949	Neuroblasts	Mcm3
5.14088e-07	0.798789	0.463	0.212	0.00929214	Neuroblasts	Gulp1
5.16055e-07	3.15059	0.049	0.006	0.0093277	Neuroblasts	Cpne4
5.16955e-07	1.36129	0.293	0.114	0.00934395	Neuroblasts	Las1l
5.19347e-07	1.48966	0.268	0.101	0.00938719	Neuroblasts	Pelo
5.24394e-07	2.15218	0.11	0.024	0.00947843	Neuroblasts	Poln
5.37589e-07	1.18611	0.439	0.217	0.00971692	Neuroblasts	Cbll1
5.4571e-07	1.99849	0.171	0.05	0.00986371	Neuroblasts	Pradc1
5.46002e-07	3.8255	0.037	0.003	0.00986898	Neuroblasts	Gm15756
5.51447e-07	0.918339	0.561	0.294	0.00996741	Neuroblasts	Arcn1
5.57991e-07	3.04368	0.061	0.009	0.0100857	Neuroblasts	4930511M06Rik
5.63129e-07	0.911328	0.829	0.633	0.0101786	Neuroblasts	Maml2
5.6474e-07	0.996608	0.037	0.003	0.0102077	Neuroblasts	Dcn
5.64762e-07	1.04889	0.439	0.207	0.0102081	Neuroblasts	Zmpste24
5.66123e-07	1.15233	0.366	0.158	0.0102327	Neuroblasts	Sf3a1
5.73015e-07	0.887196	0.634	0.382	0.0103572	Neuroblasts	Mrpl24
5.80268e-07	0.871649	0.671	0.419	0.0104883	Neuroblasts	Srp19
5.8174e-07	2.0086	0.171	0.05	0.0105149	Neuroblasts	Cdca4
5.82703e-07	0.911813	0.561	0.308	0.0105324	Neuroblasts	Smim27
5.90559e-07	1.88926	0.159	0.044	0.0106744	Neuroblasts	Tarsl2
[truncated: 260 more rows]

## Sheet: Astrocytes 1
p_val	avg_log2FC	pct.1	pct.2	p_val_adj	cluster	gene
0	4.58749	0.933	0.133	0	Astrocytes 1	Gria1
0	3.57351	0.874	0.133	0	Astrocytes 1	Nr2f1
0	5.16713	0.77	0.051	0	Astrocytes 1	Grid2
0	4.52224	0.758	0.044	0	Astrocytes 1	Pax3
0	2.45915	0.948	0.249	0	Astrocytes 1	Ptn
0	3.49868	0.812	0.119	0	Astrocytes 1	Galnt17
0	2.25015	0.971	0.285	0	Astrocytes 1	Slc1a3
0	2.25544	0.927	0.252	0	Astrocytes 1	Aqp4
0	2.63936	0.951	0.278	0	Astrocytes 1	S100a10
0	4.04461	0.774	0.108	0	Astrocytes 1	Prss23
0	3.13685	0.883	0.219	0	Astrocytes 1	Cryab
0	1.83922	0.97	0.307	0	Astrocytes 1	Cnn3
0	1.80823	0.991	0.332	0	Astrocytes 1	Gpm6b
0	2.71254	0.821	0.168	0	Astrocytes 1	Luzp2
0	1.77672	0.935	0.283	0	Astrocytes 1	Npas3
0	2.11164	0.915	0.266	0	Astrocytes 1	Nfib
0	2.31867	0.9	0.253	0	Astrocytes 1	Shroom3
0	1.18041	0.949	0.304	0	Astrocytes 1	Tmem47
0	1.8003	0.942	0.299	0	Astrocytes 1	Ldhb
0	2.42119	0.867	0.23	0	Astrocytes 1	Gsdme
0	3.60241	0.728	0.094	0	Astrocytes 1	Aebp1
0	2.61324	0.837	0.207	0	Astrocytes 1	Cavin3
0	1.13234	0.956	0.326	0	Astrocytes 1	Ecrg4
0	2.59961	0.742	0.118	0	Astrocytes 1	Pcp4l1
0	1.9818	0.977	0.356	0	Astrocytes 1	S100a11
0	2.8462	0.78	0.16	0	Astrocytes 1	S1pr3
0	3.57222	0.714	0.104	0	Astrocytes 1	Ncald
0	1.30805	0.902	0.294	0	Astrocytes 1	Nedd4
0	2.4015	0.999	0.391	0	Astrocytes 1	Sparc
0	2.3078	0.977	0.375	0	Astrocytes 1	Mpp6
0	2.03916	0.838	0.237	0	Astrocytes 1	Fez1
0	2.0726	0.847	0.252	0	Astrocytes 1	Fzd3
0	0.102765	0.947	0.353	0	Astrocytes 1	Cpe
0	1.42019	0.905	0.312	0	Astrocytes 1	Prnp
0	1.74351	0.995	0.407	0	Astrocytes 1	Mt2
0	1.65958	0.864	0.276	0	Astrocytes 1	Sox2
0	2.17535	0.882	0.296	0	Astrocytes 1	Mrps6
0	2.74678	0.852	0.267	0	Astrocytes 1	Bex3
0	1.36511	0.923	0.34	0	Astrocytes 1	Scd2
0	1.82143	0.848	0.267	0	Astrocytes 1	Magi2
0	1.77127	0.832	0.255	0	Astrocytes 1	Ahnak
0	2.85331	0.744	0.168	0	Astrocytes 1	Fbxl7
0	3.32673	0.674	0.099	0	Astrocytes 1	Shisa9
0	2.79451	0.733	0.158	0	Astrocytes 1	Nbl1
0	2.30567	0.798	0.227	0	Astrocytes 1	Hmgn3
0	2.29014	0.743	0.174	0	Astrocytes 1	Prelp
0	1.92935	0.778	0.21	0	Astrocytes 1	Heg1
0	1.19245	0.857	0.29	0	Astrocytes 1	Mlc1
0	1.66765	0.769	0.203	0	Astrocytes 1	Gfap
0	1.36716	0.83	0.272	0	Astrocytes 1	Wwc1
0	2.35381	0.922	0.366	0	Astrocytes 1	Lxn
0	1.82258	0.804	0.248	0	Astrocytes 1	Cald1
0	1.66681	0.807	0.251	0	Astrocytes 1	Cdh2
0	2.17735	0.761	0.209	0	Astrocytes 1	Lhfp
0	2.34952	0.774	0.224	0	Astrocytes 1	Nes
0	2.96884	0.687	0.14	0	Astrocytes 1	Meis1
0	1.23738	0.821	0.276	0	Astrocytes 1	Sox9
0	3.31692	0.651	0.107	0	Astrocytes 1	Aldh1l1
0	1.95251	0.773	0.229	0	Astrocytes 1	Id4
0	1.5397	0.862	0.318	0	Astrocytes 1	Metrn
0	2.14077	0.736	0.194	0	Astrocytes 1	Bicc1
0	1.80546	0.781	0.242	0	Astrocytes 1	Pard3b
0	2.76419	0.664	0.128	0	Astrocytes 1	Cacnb4
0	3.27823	0.629	0.095	0	Astrocytes 1	Fbln5
0	1.11962	0.878	0.348	0	Astrocytes 1	Gstm1
0	1.5548	0.778	0.248	0	Astrocytes 1	Crip2
0	1.99117	0.756	0.226	0	Astrocytes 1	Ednrb
0	2.23326	0.803	0.274	0	Astrocytes 1	Cp
0	1.40877	0.774	0.245	0	Astrocytes 1	Fbxo2
0	2.97163	0.784	0.256	0	Astrocytes 1	Sh3bp5
0	3.13258	0.608	0.081	0	Astrocytes 1	Zic1
0	1.66322	0.796	0.271	0	Astrocytes 1	Pbx1
0	1.69888	0.756	0.231	0	Astrocytes 1	Acot1
0	2.32122	0.674	0.15	0	Astrocytes 1	Dclk1
0	0.917373	0.996	0.474	0	Astrocytes 1	Mt3
0	2.29783	0.871	0.35	0	Astrocytes 1	Pdcd4
0	3.98226	0.569	0.05	0	Astrocytes 1	Greb1l
0	1.41612	0.772	0.254	0	Astrocytes 1	Timp3
0	1.41577	0.764	0.251	0	Astrocytes 1	Sox6
0	2.82237	0.647	0.134	0	Astrocytes 1	Setbp1
0	1.80898	0.676	0.165	0	Astrocytes 1	Erbb4
0	3.25896	0.627	0.119	0	Astrocytes 1	Slc35f1
0	2.23232	0.686	0.179	0	Astrocytes 1	Naaladl2
0	1.79794	0.711	0.204	0	Astrocytes 1	Ctnnd2
0	1.21304	0.786	0.281	0	Astrocytes 1	Pltp
0	1.45776	0.823	0.318	0	Astrocytes 1	Rora
0	2.06438	0.715	0.211	0	Astrocytes 1	Ube2e2
0	1.60622	0.748	0.245	0	Astrocytes 1	Uchl1
0	2.93116	0.657	0.154	0	Astrocytes 1	Sept11
0	1.58357	0.877	0.374	0	Astrocytes 1	Slc38a1
0	1.60857	0.94	0.438	0	Astrocytes 1	Tspan3
0	1.79129	0.69	0.191	0	Astrocytes 1	Atp1b1
0	1.15005	0.762	0.264	0	Astrocytes 1	Sorbs1
0	1.27612	0.985	0.488	0	Astrocytes 1	Tuba1a
0	2.40929	0.856	0.36	0	Astrocytes 1	Tpm1
0	2.57924	0.668	0.173	0	Astrocytes 1	Plcb4
0	1.32396	0.74	0.247	0	Astrocytes 1	Gsta4
0	2.81219	0.596	0.106	0	Astrocytes 1	Plat
0	2.26121	0.723	0.234	0	Astrocytes 1	Sqle
0	2.73249	0.603	0.114	0	Astrocytes 1	Col8a1
0	2.45446	0.629	0.142	0	Astrocytes 1	Phgdh
0	2.02706	0.674	0.195	0	Astrocytes 1	Tead1
0	2.68027	0.608	0.131	0	Astrocytes 1	Limch1
0	2.97641	0.603	0.126	0	Astrocytes 1	Cntf
0	1.64321	0.706	0.23	0	Astrocytes 1	Cystm1
0	1.31273	0.714	0.239	0	Astrocytes 1	Ptprz1
0	1.23151	0.757	0.283	0	Astrocytes 1	Rtn1
0	1.9677	0.729	0.255	0	Astrocytes 1	Cacna1a
0	1.84622	0.669	0.196	0	Astrocytes 1	Gpx8
0	1.4855	0.695	0.222	0	Astrocytes 1	Mir100hg
0	2.06371	0.657	0.185	0	Astrocytes 1	Jam2
0	1.58879	0.835	0.363	0	Astrocytes 1	Sptbn1
0	2.52493	0.6	0.129	0	Astrocytes 1	C130071C03Rik
0	1.57793	0.873	0.405	0	Astrocytes 1	Msi2
0	2.22357	0.627	0.161	0	Astrocytes 1	Rbms3
0	1.40849	0.703	0.238	0	Astrocytes 1	Stox2
0	2.06077	0.649	0.186	0	Astrocytes 1	Negr1
0	2.04712	0.653	0.192	0	Astrocytes 1	Arvcf
0	0.858907	0.717	0.256	0	Astrocytes 1	Plpp3
0	2.16614	0.614	0.154	0	Astrocytes 1	Gabrb1
0	1.39252	0.694	0.236	0	Astrocytes 1	Ddr1
0	2.05527	0.638	0.182	0	Astrocytes 1	Pfn2
0	1.5272	0.871	0.415	0	Astrocytes 1	Nfix
0	1.81808	0.637	0.184	0	Astrocytes 1	Serpinh1
0	2.3324	0.869	0.416	0	Astrocytes 1	Tceal9
0	1.75589	0.66	0.208	0	Astrocytes 1	Fgfr1
0	1.77165	0.653	0.201	0	Astrocytes 1	Tspan15
0	1.32126	0.795	0.344	0	Astrocytes 1	Cfap36
0	1.63394	0.895	0.447	0	Astrocytes 1	Ifitm2
0	2.43755	0.562	0.118	0	Astrocytes 1	Samd12
0	2.43759	0.667	0.224	0	Astrocytes 1	Ehbp1
0	1.61899	0.638	0.195	0	Astrocytes 1	Rfx4
0	1.80619	0.637	0.194	0	Astrocytes 1	Dtna
0	3.49441	0.501	0.061	0	Astrocytes 1	Fjx1
0	0.797244	0.971	0.531	0	Astrocytes 1	Prdx6
0	1.65228	0.686	0.247	0	Astrocytes 1	Thra
0	2.32697	0.574	0.135	0	Astrocytes 1	Col4a5
0	1.5977	0.809	0.372	0	Astrocytes 1	Nudt4
0	2.12148	0.589	0.152	0	Astrocytes 1	Traf1
0	2.75148	0.507	0.071	0	Astrocytes 1	Zic4
0	1.19557	0.689	0.253	0	Astrocytes 1	Pcsk1n
0	1.02797	0.66	0.228	0	Astrocytes 1	Pla2g7
0	1.28769	0.735	0.304	0	Astrocytes 1	Glis3
0	2.66626	0.546	0.116	0	Astrocytes 1	Pcdh9
0	2.49259	0.542	0.112	0	Astrocytes 1	Gm5089
0	1.87638	0.616	0.186	0	Astrocytes 1	Itgb8
0	1.82933	0.813	0.383	0	Astrocytes 1	Cadm1
0	1.32655	0.848	0.419	0	Astrocytes 1	Arl3
0	1.20582	0.758	0.331	0	Astrocytes 1	Oat
0	1.84154	0.611	0.185	0	Astrocytes 1	Kif21a
0	1.59207	0.642	0.221	0	Astrocytes 1	Gm4876
0	1.66734	0.61	0.189	0	Astrocytes 1	Tmod2
0	1.63092	0.588	0.171	0	Astrocytes 1	Gpc4
0	3.08774	0.495	0.079	0	Astrocytes 1	5830408C22Rik
0	1.782	0.593	0.179	0	Astrocytes 1	Cachd1
0	2.00668	0.609	0.195	0	Astrocytes 1	Tceal8
0	3.068	0.478	0.065	0	Astrocytes 1	Cdr1os
0	1.16414	0.64	0.228	0	Astrocytes 1	Fabp7
0	1.71158	0.605	0.193	0	Astrocytes 1	Nckap1
0	1.75131	0.6	0.188	0	Astrocytes 1	Mapk10
0	1.48458	0.612	0.201	0	Astrocytes 1	Shisa4
0	1.81291	0.582	0.171	0	Astrocytes 1	Slc22a23
0	1.67464	0.663	0.253	0	Astrocytes 1	Tusc3
0	6.37236	0.418	0.008	0	Astrocytes 1	Scn7a
0	2.4241	0.506	0.097	0	Astrocytes 1	Gxylt2
0	3.11533	0.513	0.105	0	Astrocytes 1	Gzf1
0	1.32365	0.698	0.29	0	Astrocytes 1	Morn2
0	2.75894	0.542	0.136	0	Astrocytes 1	Nxt1
0	1.3231	0.678	0.272	0	Astrocytes 1	Ift74
0	2.11298	0.541	0.136	0	Astrocytes 1	Akap6
0	1.82524	0.578	0.174	0	Astrocytes 1	Ppp2r2b
0	3.4955	0.486	0.083	0	Astrocytes 1	Rasl11a
0	2.28719	0.514	0.112	0	Astrocytes 1	Pax6
0	1.47546	0.615	0.213	0	Astrocytes 1	Hepacam
0	1.91072	0.523	0.123	0	Astrocytes 1	C1ql3
0	1.42575	0.639	0.24	0	Astrocytes 1	Srgap3
0	3.88869	0.434	0.035	0	Astrocytes 1	Zfp536
0	1.49468	0.602	0.203	0	Astrocytes 1	Fmn2
0	1.62095	0.65	0.252	0	Astrocytes 1	Palld
0	1.72194	0.585	0.187	0	Astrocytes 1	Fermt2
0	1.37762	0.706	0.311	0	Astrocytes 1	Psip1
0	1.81714	0.566	0.171	0	Astrocytes 1	Plekhb1
0	1.56939	0.562	0.168	0	Astrocytes 1	Slc4a4
0	3.575	0.438	0.044	0	Astrocytes 1	Irx2
0	1.39531	0.611	0.218	0	Astrocytes 1	Pacrg
0	2.01824	0.564	0.171	0	Astrocytes 1	Nat8f1
0	1.71137	0.915	0.523	0	Astrocytes 1	Ifitm3
0	2.2298	0.519	0.127	0	Astrocytes 1	Gria3
0	1.51367	0.56	0.17	0	Astrocytes 1	Gm19935
0	1.68238	0.677	0.288	0	Astrocytes 1	Pgrmc1
0	2.24474	0.591	0.202	0	Astrocytes 1	Tprkb
0	1.60815	0.585	0.197	0	Astrocytes 1	Rbp1
0	2.07216	0.501	0.114	0	Astrocytes 1	Gpr37l1
0	2.40674	0.479	0.092	0	Astrocytes 1	Megf11
0	3.86336	0.437	0.05	0	Astrocytes 1	Phlda1
0	1.62844	0.627	0.24	0	Astrocytes 1	Ddah2
0	2.78716	0.46	0.075	0	Astrocytes 1	Unc5c
0	2.55828	0.484	0.1	0	Astrocytes 1	Col4a6
0	1.75181	0.555	0.172	0	Astrocytes 1	Ttyh1
0	1.67502	0.567	0.184	0	Astrocytes 1	Pdpn
0	1.64669	0.565	0.182	0	Astrocytes 1	Tceal3
0	1.80601	0.502	0.121	0	Astrocytes 1	Meg3
0	2.81182	0.468	0.087	0	Astrocytes 1	Rarb
0	1.78455	0.616	0.238	0	Astrocytes 1	Rasal2
0	1.67369	0.658	0.28	0	Astrocytes 1	Ccnd2
0	1.52484	0.737	0.362	0	Astrocytes 1	Sdc4
0	2.68516	0.46	0.085	0	Astrocytes 1	Ror1
0	1.46504	0.76	0.387	0	Astrocytes 1	Tcf7l2
0	2.28798	0.521	0.149	0	Astrocytes 1	Osbpl3
0	2.8736	0.446	0.074	0	Astrocytes 1	Rnf182
0	2.07864	0.564	0.194	0	Astrocytes 1	Pdlim7
0	2.86851	0.432	0.064	0	Astrocytes 1	Irx5
0	2.15725	0.496	0.129	0	Astrocytes 1	Plekha7
0	1.78888	0.527	0.161	0	Astrocytes 1	Npdc1
0	1.22478	0.539	0.174	0	Astrocytes 1	Igfbp2
0	1.33466	0.752	0.387	0	Astrocytes 1	Ttc3
0	2.60254	0.456	0.092	0	Astrocytes 1	Prrx1
0	1.86052	0.513	0.15	0	Astrocytes 1	Schip1
0	1.21509	0.821	0.46	0	Astrocytes 1	Kif1b
0	2.95479	0.427	0.067	0	Astrocytes 1	Dysf
0	1.95487	0.475	0.115	0	Astrocytes 1	Ntm
0	1.54495	0.494	0.14	0	Astrocytes 1	Angpt1
0	1.33004	0.768	0.416	0	Astrocytes 1	Lmo4
0	4.5595	0.378	0.027	0	Astrocytes 1	Lama2
0	3.69003	0.388	0.038	0	Astrocytes 1	Gm30191
0	1.14951	0.859	0.51	0	Astrocytes 1	Skp1a
0	3.5057	0.399	0.051	0	Astrocytes 1	Vgll3
0	1.95023	0.486	0.14	0	Astrocytes 1	Ccn1
0	2.45919	0.439	0.094	0	Astrocytes 1	Il1rapl1
0	1.65563	1	0.656	0	Astrocytes 1	Vim
0	1.77882	0.467	0.124	0	Astrocytes 1	Lrp2
0	3.25698	0.387	0.05	0	Astrocytes 1	A830082K12Rik
0	4.22982	0.367	0.031	0	Astrocytes 1	Tnc
0	1.83185	0.882	0.547	0	Astrocytes 1	Mtss1
0	2.65288	0.397	0.067	0	Astrocytes 1	Gm3764
0	2.15315	0.433	0.103	0	Astrocytes 1	Hspb1
0	4.47146	0.348	0.024	0	Astrocytes 1	Clstn2
0	2.43467	0.409	0.086	0	Astrocytes 1	A730049H05Rik
0	2.29635	0.405	0.083	0	Astrocytes 1	Matn2
0	1.88812	0.433	0.112	0	Astrocytes 1	Sorcs1
0	2.08562	0.425	0.105	0	Astrocytes 1	Creb3l1
0	2.2027	0.421	0.105	0	Astrocytes 1	Tcf7l1
0	2.23302	0.397	0.089	0	Astrocytes 1	Robo2
0	2.21522	0.401	0.095	0	Astrocytes 1	Ndrg1
0	2.88145	0.361	0.055	0	Astrocytes 1	Pde3a
0	4.28629	0.327	0.021	0	Astrocytes 1	Adra1a
0	1.28321	0.965	0.659	0	Astrocytes 1	1810037I17Rik
0	2.57187	0.378	0.073	0	Astrocytes 1	Myl9
0	3.40705	0.34	0.036	0	Astrocytes 1	Irx1
0	3.65086	0.338	0.035	0	Astrocytes 1	Me3
0	2.76507	0.364	0.061	0	Astrocytes 1	Sytl2
0	4.31193	0.323	0.022	0	Astrocytes 1	Pgm5
0	3.81105	0.333	0.035	0	Astrocytes 1	Ccbe1
0	3.2023	0.342	0.047	0	Astrocytes 1	Sema3e
0	2.38645	0.369	0.074	0	Astrocytes 1	Gm17750
0	0.561894	0.956	0.662	0	Astrocytes 1	Hsp90aa1
0	3.40101	0.323	0.033	0	Astrocytes 1	Cntn1
0	1.13869	0.879	0.591	0	Astrocytes 1	Atxn7l3b
0	3.77662	0.313	0.026	0	Astrocytes 1	Prrx2
0	1.06486	0.892	0.608	0	Astrocytes 1	Atp1a1
0	2.64271	0.336	0.054	0	Astrocytes 1	Tmem163
0	4.52778	0.299	0.019	0	Astrocytes 1	Slit3
0	4.24312	0.299	0.02	0	Astrocytes 1	Pamr1
0	2.58394	0.328	0.05	0	Astrocytes 1	Nfasc
0	1.24757	0.839	0.561	0	Astrocytes 1	Maml2
0	4.99275	0.286	0.012	0	Astrocytes 1	Efhd1
0	3.02921	0.32	0.047	0	Astrocytes 1	Sema5b
0	0.753194	0.991	0.722	0	Astrocytes 1	Zbtb20
0	1.17338	0.989	0.724	0	Astrocytes 1	Pebp1
0	2.70385	0.317	0.052	0	Astrocytes 1	Zic2
0	3.56719	0.297	0.035	0	Astrocytes 1	Pde8b
0	1.08993	0.905	0.645	0	Astrocytes 1	Csnk1a1
0	3.16283	0.287	0.041	0	Astrocytes 1	Sned1
0	3.44174	0.269	0.029	0	Astrocytes 1	Lrrn3
0	4.96001	0.25	0.01	0	Astrocytes 1	Nid1
0	4.27597	0.253	0.017	0	Astrocytes 1	Ptx3
0	1.13471	0.919	0.683	0	Astrocytes 1	Dnaja1
0	1.21627	0.963	0.73	0	Astrocytes 1	Sec62
0	1.00246	0.918	0.686	0	Astrocytes 1	Slc25a4
0	4.66803	0.238	0.011	0	Astrocytes 1	Tbx2
0	0.912773	0.942	0.768	0	Astrocytes 1	Prdx2
0	0.89937	0.965	0.809	0	Astrocytes 1	Dynll1
0	0.909527	0.969	0.829	0	Astrocytes 1	Anxa5
0	1.09074	0.956	0.821	0	Astrocytes 1	Tcf4
0	0.889541	0.974	0.842	0	Astrocytes 1	Ndufa4
0	0.910451	0.975	0.853	0	Astrocytes 1	Cmss1
0	0.886588	0.986	0.893	0	Astrocytes 1	Ywhae
0	1.84004	0.998	0.91	0	Astrocytes 1	Mt1
0	1.37522	0.999	0.945	0	Astrocytes 1	Ckb
0	1.24448	0.999	0.951	0	Astrocytes 1	Dbi
0	0.640803	0.995	0.977	0	Astrocytes 1	Elob
0	0.674393	0.999	0.987	0	Astrocytes 1	Eif1
0	1.09865	1	0.99	0	Astrocytes 1	Gnas
0	0.637109	0.998	0.991	0	Astrocytes 1	Hsp90ab1
0	1.40512	1	0.999	0	Astrocytes 1	Malat1
3.86774e-307	2.98071	0.296	0.045	6.99094e-303	Astrocytes 1	Drp2
4.06782e-307	3.81566	0.237	0.021	7.35259e-303	Astrocytes 1	Kcnn2
8.74165e-307	1.15706	0.806	0.436	1.58005e-302	Astrocytes 1	Anxa2
1.34192e-306	1.51687	0.577	0.199	2.42552e-302	Astrocytes 1	Casc4
3.46375e-306	1.44371	0.562	0.187	6.26073e-302	Astrocytes 1	Tst
9.54494e-306	3.43256	0.255	0.028	1.72525e-301	Astrocytes 1	Klhdc8a
3.24616e-305	1.62773	0.537	0.175	5.86744e-301	Astrocytes 1	Ddo
1.03837e-304	3.45201	0.252	0.028	1.87685e-300	Astrocytes 1	Zfp697
1.79815e-304	1.21568	0.81	0.528	3.25016e-300	Astrocytes 1	Purb
1.9335e-303	2.65837	0.324	0.058	3.4948e-299	Astrocytes 1	Adamtsl3
4.0335e-303	1.14089	0.648	0.251	7.29056e-299	Astrocytes 1	Chchd10
7.69944e-303	3.05369	0.284	0.04	1.39167e-298	Astrocytes 1	Slc2a3
8.95191e-303	1.5007	0.564	0.193	1.61806e-298	Astrocytes 1	Nlgn1
2.37742e-302	0.660414	0.994	0.936	4.29718e-298	Astrocytes 1	Hmgb1
9.85898e-302	0.975848	0.914	0.622	1.78201e-297	Astrocytes 1	Nfia
4.38323e-301	2.59483	0.354	0.074	7.9227e-297	Astrocytes 1	Vcam1
3.21756e-299	1.8967	0.494	0.157	5.81574e-295	Astrocytes 1	Ptprm
3.11445e-297	2.62069	0.343	0.07	5.62936e-293	Astrocytes 1	Cap2
5.23706e-297	0.946997	0.551	0.175	9.46599e-293	Astrocytes 1	Id3
1.83147e-295	0.543181	0.998	0.99	3.31038e-291	Astrocytes 1	H3f3a
4.13259e-295	0.609656	0.801	0.293	7.46966e-291	Astrocytes 1	Ntrk2
4.55417e-295	4.49123	0.212	0.015	8.23166e-291	Astrocytes 1	Cdkn1c
1.51682e-293	4.61967	0.199	0.011	2.74166e-289	Astrocytes 1	Col1a1
7.08865e-292	1.40614	0.61	0.243	1.28127e-287	Astrocytes 1	Add3
6.16516e-291	1.58961	0.531	0.178	1.11435e-286	Astrocytes 1	Fat1
1.09088e-289	1.20922	0.696	0.317	1.97176e-285	Astrocytes 1	Tsc22d1
4.52766e-289	1.63148	0.523	0.176	8.18375e-285	Astrocytes 1	Wwtr1
3.96849e-288	2.32208	0.366	0.084	7.17304e-284	Astrocytes 1	Sox1
4.94993e-288	3.23523	0.258	0.033	8.947e-284	Astrocytes 1	Egln3
1.81018e-287	1.196	0.784	0.46	3.2719e-283	Astrocytes 1	Fkbp3
3.34091e-286	2.67496	0.3	0.051	6.03869e-282	Astrocytes 1	Zic5
1.4606e-285	1.59645	0.574	0.226	2.64003e-281	Astrocytes 1	Cdk5rap2
2.30043e-285	1.52837	0.533	0.18	4.15802e-281	Astrocytes 1	Map1b
2.11838e-282	0.911511	0.915	0.713	3.82897e-278	Astrocytes 1	Rpl22l1
3.66235e-281	2.20977	0.391	0.101	6.6197e-277	Astrocytes 1	Dbn1
1.01224e-279	2.59207	0.362	0.086	1.82962e-275	Astrocytes 1	Akap12
1.55213e-279	1.72825	0.496	0.167	2.80548e-275	Astrocytes 1	Tln2
6.85323e-279	0.562846	0.998	0.984	1.23872e-274	Astrocytes 1	Cox6c
3.61975e-277	1.2806	0.759	0.444	6.5427e-273	Astrocytes 1	Mat2a
9.62951e-277	1.24365	0.738	0.404	1.74053e-272	Astrocytes 1	Morf4l2
2.02231e-276	2.00439	0.414	0.114	3.65533e-272	Astrocytes 1	E130114P18Rik
5.6554e-276	5.12843	0.186	0.01	1.02221e-271	Astrocytes 1	Gm49164
6.98065e-276	1.5999	0.556	0.215	1.26175e-271	Astrocytes 1	Pkp4
1.71912e-275	1.91744	0.464	0.148	3.1073e-271	Astrocytes 1	Cacnb2
3.65559e-275	2.37373	0.371	0.091	6.60747e-271	Astrocytes 1	Dab1
2.80281e-274	1.65156	0.465	0.143	5.06608e-270	Astrocytes 1	Lpar1
3.50351e-274	2.71548	0.303	0.057	6.3326e-270	Astrocytes 1	Tnfrsf12a
4.47049e-274	1.92259	0.447	0.139	8.0804e-270	Astrocytes 1	Pls3
2.7628e-272	1.78275	0.451	0.135	4.99377e-268	Astrocytes 1	Gas1
1.32754e-271	1.56522	0.534	0.192	2.39954e-267	Astrocytes 1	Sema6d
1.93108e-271	2.41032	0.329	0.07	3.49042e-267	Astrocytes 1	Hunk
1.34879e-270	2.57716	0.288	0.049	2.43794e-266	Astrocytes 1	Fzd10os
2.76775e-270	1.55457	0.544	0.205	5.0027e-266	Astrocytes 1	Sesn3
9.91509e-270	1.81575	0.428	0.123	1.79215e-265	Astrocytes 1	Afap1l2
2.62936e-269	2.10964	0.355	0.082	4.75257e-265	Astrocytes 1	Mir9-3hg
[truncated: 4,588 more rows]

## Sheet: Astrocytes 2
p_val	avg_log2FC	pct.1	pct.2	p_val_adj	cluster	gene
[truncated: 7,269 more rows]

[truncated: 3 more sheets: Radial glia, OPCs, Ependymal]
