# Supplementary material for: Cell-surface proteomic profiling identifies CD72 as a regulator of microglial tiling
Source: bioRxiv. 2025 Jun 5:2025.06.02.657480. Preprint. [Version 1] doi: 10.1101/2025.06.02.657480 (PMC12157663; doi:10.1101/2025.06.02.657480)
Supplement: Supplement 7 — Table S6. Excel file containing the proteome and phosphoproteome changes after rCD72 treatment, related to Figure 5A and S4B [file media-7.xlsx]

## Sheet: proteome
Protein.Id	pval	mean_control	mean_CD72	log2fc	pval_adj	Gene.Symbol
sp|Q14AX6|CDK12_MOUSE	0.128655	113.837	119.778	0.0733852	0.182265	Cdk12
sp|Q8CCJ9|P20L1_MOUSE	0.330871	27.5105	25.3889	-0.115788	0.406379	Phf20l1
sp|P97377|CDK2_MOUSE	6.90328e-08	796.167	565.538	-0.493446	2.40361e-06	Cdk2
sp|P08103|HCK_MOUSE	1.37843e-07	1320.76	2606.24	0.980602	3.78732e-06	Hck
sp|P25911|LYN_MOUSE	6.82134e-07	1410.92	2326.98	0.721825	1.16255e-05	Lyn
sp|P49615|CDK5_MOUSE	0.00385117	1715.39	1611.94	-0.0897328	0.0087848	Cdk5
sp|P11440|CDK1_MOUSE	9.36904e-06	1217.32	455.656	-1.41769	7.46811e-05	Cdk1
sp|P30285|CDK4_MOUSE	1.02734e-07	1248.73	770.034	-0.697473	3.11186e-06	Cdk4
sp|Q04736|YES_MOUSE	3.62022e-08	286.319	402.349	0.490827	1.57052e-06	Yes1
sp|P05480|SRC_MOUSE	0.00322431	181.843	209.151	0.201851	0.00756956	Src
sp|O35495|CDK14_MOUSE	0.000313957	98.997	81.484	-0.280868	0.00107384	Cdk14
sp|Q64261|CDK6_MOUSE	0.00221185	287.45	246.127	-0.223906	0.00550501	Cdk6
sp|Q04899|CDK18_MOUSE	0.00257909	128.23	104.221	-0.299076	0.0062588	Cdk18
sp|Q69ZA1|CDK13_MOUSE	8.2536e-06	480.396	385.144	-0.318825	6.82209e-05	Cdk13
sp|Q99J95|CDK9_MOUSE	0.487202	213.397	232.35	0.122761	0.564211	Cdk9
sp|Q8K0D0|CDK17_MOUSE	1.35336e-07	767.009	546.545	-0.488903	3.74029e-06	Cdk17
sp|Q04735|CDK16_MOUSE	0.784045	48.52	49.4025	0.0260045	0.828858	Cdk16
sp|Q62190|RON_MOUSE	0.00116775	78.2413	89.7618	0.198172	0.00323482	Mst1r
sp|P41241|CSK_MOUSE	8.93854e-05	2196.11	2478.98	0.174797	0.000403997	Csk
tr|A0A991EKZ2|A0A991EKZ2_MOUSE	2.78831e-07	734.266	930.337	0.34145	6.19835e-06	Fxr2
sp|Q61584|FXR1_MOUSE	0.00598911	2569.16	2729.13	0.0871481	0.0128009	Fxr1
sp|Q8BZQ7|ANC2_MOUSE	0.000164661	479.228	413.958	-0.211229	0.000646188	Anapc2
tr|E9QAT0|E9QAT0_MOUSE	0.0878842	604.446	625.374	0.049107	0.130948	Fmr1
sp|Q9JHS4|CLPX_MOUSE	9.63439e-05	848.558	764.581	-0.150346	0.000428341	Clpx
sp|Q99KD5|UN45A_MOUSE	0.157293	1446.54	1431.56	-0.0150248	0.21677	Unc45a
sp|Q80WW9|DDRGK_MOUSE	0.387338	434.747	445.472	0.035157	0.465664	Ddrgk1
sp|Q3TW96|UAP1L_MOUSE	0.860282	3033.99	3051.03	0.00808161	0.889099	Uap1l1
sp|Q9ES52|SHIP1_MOUSE	0.298353	3163.16	3291.29	0.0572858	0.37154	Inpp5d
sp|Q6P549|SHIP2_MOUSE	0.00892022	1985.81	1876.04	-0.0820332	0.0179659	Inppl1
sp|Q91YN5|UAP1_MOUSE	0.00146575	589.235	548.699	-0.102828	0.00391486	Uap1
sp|Q61026|NCOA2_MOUSE	0.221968	56.8432	61.7266	0.118904	0.290837	Ncoa2
sp|Q5NC05|TTF2_MOUSE	0.0261909	186.025	172.017	-0.112948	0.045692	Ttf2
sp|O35226|PSMD4_MOUSE	0.0141099	2204.02	2309.8	0.0676274	0.0265856	Psmd4
tr|F7AI87|F7AI87_MOUSE	0.0796381	333.41	352.45	0.0801226	0.119985	Psmd4
sp|Q80X85|RT07_MOUSE	0.00359728	729.013	673.695	-0.11385	0.00829286	Mrps7
sp|P28352|APEX1_MOUSE	0.00133702	1245.51	1167.52	-0.0932911	0.0036224	Apex1
sp|Q8VDP3|MICA1_MOUSE	0.00260395	905.144	836.232	-0.114243	0.00630125	Mical1
sp|P63213|GBG2_MOUSE	0.0252643	525.51	457.221	-0.200825	0.0442481	Gng2
sp|Q6P9Q6|FKB15_MOUSE	0.0698767	4336.72	4594.13	0.0831879	0.107036	Fkbp15
sp|Q9DB43|ZFPL1_MOUSE	0.000435689	302.353	326.788	0.11212	0.00141052	Zfpl1
tr|Q9ER67|Q9ER67_MOUSE	0.066591	812.569	755.246	-0.105543	0.102485	Maged2
sp|Q9QYH6|MAGD1_MOUSE	0.000269242	171.058	129.82	-0.39798	0.000954078	Maged1
tr|Q3UWL8|Q3UWL8_MOUSE	0.45484	457.475	441.437	-0.0514859	0.53303	Pfdn4
sp|Q91YE6|IPO9_MOUSE	0.000101586	2112.79	1912.33	-0.143816	0.000445288	Ipo9
sp|Q6NV83|SR140_MOUSE	0.134087	1088.3	1127.24	0.0507228	0.188936	U2surp
sp|P58158|B3GA3_MOUSE	0.639911	251.501	254.269	0.0157876	0.704148	B3gat3
sp|P18155|MTDC_MOUSE	0.000244046	506.847	635.074	0.325376	0.00088405	Mthfd2
sp|P97807|FUMH_MOUSE	1.16923e-07	2263.86	1900.52	-0.252388	3.38841e-06	Fh
sp|P26039|TLN1_MOUSE	0.000237089	8842.42	9658.69	0.127387	0.000864592	Tln1
tr|A0A1L1SQ51|A0A1L1SQ51_MOUSE	0.000251013	4105.64	3241.37	-0.341003	0.00090289	Tln2
sp|Q9CPR4|RL17_MOUSE	0.661044	3205.43	3232.82	0.0122738	0.722625	Rpl17
sp|Q9CZW5|TOM70_MOUSE	0.283049	2235.7	2193.06	-0.0277846	0.35545	Tomm70
sp|Q9D6Z0|ALKB7_MOUSE	0.139278	12.3709	10.0273	-0.303011	0.195136	Alkbh7
sp|Q921I6|SH3B4_MOUSE	0.000645494	194.259	223.179	0.200222	0.00194627	Sh3bp4
sp|Q99J87|DHX58_MOUSE	7.77711e-09	1608.07	2558.07	0.669724	5.69786e-07	Dhx58
sp|E9Q4N7|ARI1B_MOUSE	0.146284	282.82	272.507	-0.0535961	0.203359	Arid1b
tr|Q8C845|Q8C845_MOUSE	0.701079	4094.14	4147.35	0.0186305	0.757482	Efhd2
sp|Q9CQF0|RM11_MOUSE	2.82193e-06	1029.28	918.535	-0.164225	3.12893e-05	Mrpl11
tr|A0A8V5KX73|A0A8V5KX73_MOUSE	0.213791	64.0011	58.7785	-0.122807	0.28193	Myo9b
tr|E9PZW8|E9PZW8_MOUSE	0.0908234	2534.7	2426.59	-0.0628836	0.134906	Myo9b
sp|Q8C170|MYO9A_MOUSE	0.151121	102.824	94.3338	-0.124329	0.20911	Myo9a
sp|Q8K4F5|ABHDB_MOUSE	0.0317798	332.681	318.8	-0.0614908	0.0539052	Abhd11
sp|Q8BIJ7|RUFY1_MOUSE	0.00879796	992.045	926.999	-0.0978373	0.0177647	Rufy1
sp|Q9D394|RUFY3_MOUSE	0.997916	630.541	630.568	6.36821e-05	0.998613	Rufy3
tr|A0A0G2JFT8|A0A0G2JFT8_MOUSE	0.00396111	520.354	581.604	0.160545	0.00898404	Rufy3
sp|Q8R4C2|RUFY2_MOUSE	4.25643e-07	639.936	467.986	-0.451461	8.23805e-06	Rufy2
sp|Q8BLY2|SYTC2_MOUSE	3.51674e-05	283.08	192.452	-0.556706	0.000200261	Tars3
sp|Q9D0R2|SYTC_MOUSE	0.0821973	3665.82	3596.07	-0.0277155	0.123322	Tars1
sp|Q9DCJ5|NDUA8_MOUSE	0.000390093	979.398	882.221	-0.150755	0.00129034	Ndufa8
tr|F8VQL9|F8VQL9_MOUSE	0.00140389	426.741	464.553	0.122482	0.00377075	Ncor2
sp|Q9CWJ9|PUR9_MOUSE	0.0478695	2444.61	2375.15	-0.0415897	0.0767757	Atic
sp|O70423|AOC3_MOUSE	0.000374528	356.2	267.802	-0.411519	0.00124634	Aoc3
sp|Q91ZM2|SH2B1_MOUSE	0.0301233	149.687	134.425	-0.155148	0.0515227	Sh2b1
sp|Q60864|STIP1_MOUSE	0.000123014	3764.91	4325.66	0.200304	0.000515838	Stip1
sp|Q64345|IFIT3_MOUSE	1.86714e-05	4281.91	5516.83	0.365587	0.000124095	Ifit3
tr|E9PV48|E9PV48_MOUSE	0.108	126.958	140.923	0.15055	0.156428	Ifit3b
sp|P35601|RFC1_MOUSE	1.1138e-05	182.642	135.501	-0.430711	8.50859e-05	Rfc1
tr|A0A0R4J078|A0A0R4J078_MOUSE	0.210257	1285.19	1320.13	0.0386983	0.278089	Ubxn4
sp|P52795|EFNB1_MOUSE	0.1074	180.597	168.12	-0.103281	0.155653	Efnb1
sp|P30999|CTND1_MOUSE	0.00743279	2503.58	2329.41	-0.104027	0.015408	Ctnnd1
tr|E9Q8Z5|E9Q8Z5_MOUSE	0.334872	10.1561	11.604	0.192283	0.4108	Ctnnd1
sp|Q8VH51|RBM39_MOUSE	0.387637	1528.23	1553.47	0.0236343	0.465945	Rbm39
sp|Q9CRB9|MIC19_MOUSE	0.000308793	1826.74	1667.13	-0.131899	0.00106063	Chchd3
sp|Q6ZQ08|CNOT1_MOUSE	0.0214804	3299.23	3399.6	0.0432342	0.0384201	Cnot1
sp|Q80SY4|MIB1_MOUSE	0.021398	303.05	331.474	0.12934	0.0382918	Mib1
sp|Q9D8N0|EF1G_MOUSE	0.128715	2708.71	2780.02	0.0374919	0.182265	Eef1g
sp|Q99LC9|PEX6_MOUSE	0.939397	14.2297	14.3401	0.0111498	0.952179	Pex6
sp|Q9D9B4|LRMDA_MOUSE	0.0047515	403.715	460.25	0.18908	0.0104747	Lrmda
tr|E9QAH1|E9QAH1_MOUSE	0.000162097	1994.56	2130.91	0.0954016	0.000639278	Golgb1
sp|Q9JJY4|DDX20_MOUSE	0.230229	571.182	538.836	-0.0841035	0.299509	Ddx20
sp|Q9JIF7|COPB_MOUSE	0.00364429	3353.57	3566.89	0.0889677	0.00837157	Copb1
sp|Q9D6T0|NOSIP_MOUSE	0.484986	241.181	246.996	0.0343704	0.562524	Nosip
sp|Q921M4|GOGA2_MOUSE	1.17704e-06	1844.37	2198.45	0.253358	1.68191e-05	Golga2
sp|P23492|PNPH_MOUSE	0.000207137	4879.09	5706.63	0.226029	0.000779951	Pnp
sp|Q6PDG5|SMRC2_MOUSE	0.0207193	3340.05	3462.47	0.0519354	0.0372448	Smarcc2
sp|P97496|SMRC1_MOUSE	0.959141	739.393	738.076	-0.00257233	0.968204	Smarcc1
tr|K3W4R5|K3W4R5_MOUSE	2.2923e-05	3539.38	3069.9	-0.205304	0.000144567	Ckap5
tr|E9QKE4|E9QKE4_MOUSE	0.0394696	1811.33	1888.83	0.0604422	0.0651426	Rab3gap2
sp|Q91VK4|ITM2C_MOUSE	0.00718438	610.854	674.464	0.142914	0.0149668	Itm2c
sp|Q4LDD4|ARAP1_MOUSE	7.94585e-08	2214.46	3259.96	0.557899	2.68285e-06	Arap1
sp|Q9Z1W9|STK39_MOUSE	5.56605e-05	216.21	168.804	-0.357092	0.000286426	Stk39
sp|Q6P9R2|OXSR1_MOUSE	0.256564	847.475	860.204	0.0215083	0.328443	Oxsr1
sp|P35486|ODPA_MOUSE	0.000154153	2442.6	2166.76	-0.172881	0.000614381	Pdha1
sp|Q505D7|OPA3_MOUSE	0.327803	23.7771	25.1568	0.0813796	0.403026	Opa3
sp|Q80U49|C170B_MOUSE	7.48203e-05	166.598	122.042	-0.448987	0.000354998	Cep170b
sp|Q6A065|CE170_MOUSE	0.00487892	1077.09	1126.88	0.0651887	0.0107127	Cep170
sp|Q9R0H0|ACOX1_MOUSE	3.36941e-05	1774.77	1461.75	-0.279938	0.000194032	Acox1
sp|E9Q1P8|I2BP2_MOUSE	0.0122575	475.677	422.052	-0.17256	0.0235492	Irf2bp2
sp|Q8K3X4|I2BPL_MOUSE	0.00179312	428.786	373.304	-0.19991	0.00462195	Irf2bpl
sp|P28667|MRP_MOUSE	0.000397847	379.219	941.926	1.31258	0.00131416	Marcksl1
sp|Q78PY7|SND1_MOUSE	0.0161418	5580.22	5760.16	0.0457882	0.0299568	Snd1
sp|Q7M753|PANK2_MOUSE	3.47731e-05	442.806	384.229	-0.204708	0.000198807	Pank2
sp|Q99LJ0|CT2NL_MOUSE	0.000136602	1806.44	1659.85	-0.122102	0.000560474	Cttnbp2nl
sp|Q8R2W9|PANK3_MOUSE	0.00285724	37.0345	29.8092	-0.313109	0.00681509	Pank3
sp|Q6PAJ1|BCR_MOUSE	0.00354783	861.745	994.198	0.206271	0.00819733	Bcr
tr|A0A571BG95|A0A571BG95_MOUSE	0.000842545	2487.22	3036.77	0.288007	0.00244266	Abr
sp|Q80UJ7|RB3GP_MOUSE	0.500891	2091.3	2114.09	0.0156356	0.577448	Rab3gap1
sp|Q64727|VINC_MOUSE	3.37298e-06	5792.63	3954.81	-0.550609	3.48899e-05	Vcl
sp|Q6PGF7|EXOC8_MOUSE	0.0779059	1041.98	1008.89	-0.0465557	0.117722	Exoc8
tr|Q91VA7|Q91VA7_MOUSE	1.84447e-05	2630.67	2204.03	-0.255286	0.00012316	Idh3b
sp|Q9QXK3|COPG2_MOUSE	0.0366704	1246.08	1293.15	0.0535006	0.0610293	Copg2
sp|Q9QZE5|COPG1_MOUSE	0.000513629	2563.18	2675.62	0.0619394	0.00161536	Copg1
sp|Q9CR00|PSMD9_MOUSE	0.26758	1340.91	1309.62	-0.0340642	0.339539	Psmd9
sp|A2APV2|FMNL2_MOUSE	0.0186875	1752.59	1845.84	0.0747904	0.034089	Fmnl2
sp|Q6ZPF4|FMNL3_MOUSE	0.00606428	214.663	181.142	-0.244958	0.0129345	Fmnl3
sp|Q9JL26|FMNL1_MOUSE	0.0130961	2892.96	2572.23	-0.169528	0.0249048	Fmnl1
sp|Q8BKZ9|ODPX_MOUSE	0.000407493	531.854	488.134	-0.123754	0.00134011	Pdhx
sp|P42669|PURA_MOUSE	0.000507306	1154.59	1028.69	-0.16657	0.00159898	Pura
sp|Q91W98|S15A4_MOUSE	0.229096	275.988	288.352	0.0632221	0.298483	Slc15a4
sp|Q8VDJ3|VIGLN_MOUSE	0.828557	6049.17	6034.64	-0.0034695	0.863668	Hdlbp
sp|Q61233|PLSL_MOUSE	7.78176e-06	4632.87	6633.64	0.517893	6.49963e-05	Lcp1
sp|Q99K51|PLST_MOUSE	0.21249	6222.43	6010.78	-0.0499267	0.280524	Pls3
sp|Q3V0K9|PLSI_MOUSE	0.794822	18.2091	19.0998	0.068896	0.837283	Pls1
sp|Q6ZPS6|AKIB1_MOUSE	0.191807	278.44	292.074	0.0689674	0.257539	Ankib1
sp|Q8K078|SO4A1_MOUSE	0.204445	67.658	57.196	-0.242348	0.271758	Slco4a1
sp|Q9CPV4|GLOD4_MOUSE	0.00012092	5696.05	4909.97	-0.214247	0.000508545	Glod4
sp|Q9WUA3|PFKAP_MOUSE	4.20208e-06	4266.39	2899.71	-0.557108	4.1147e-05	Pfkp
sp|P47857|PFKAM_MOUSE	0.000165618	3827.41	3006.6	-0.348236	0.000648873	Pfkm
sp|P12382|PFKAL_MOUSE	0.00160501	1855.98	2297.2	0.307692	0.00421138	Pfkl
sp|Q9ESW4|AGK_MOUSE	0.000167109	867.649	799.712	-0.117632	0.000653642	Agk
sp|Q8C761|DC2I1_MOUSE	0.00358539	107.77	90.0981	-0.258383	0.0082761	Dync2i1
sp|O08759|UBE3A_MOUSE	0.00948808	1815.12	1759.1	-0.0452274	0.0188865	Ube3a
sp|Q8VCX5|MICU1_MOUSE	0.0235567	307.336	283.703	-0.115435	0.0416754	Micu1
sp|Q8BFW4|TRI65_MOUSE	0.21804	411.872	397.088	-0.0527391	0.286741	Trim65
sp|P55264|ADK_MOUSE	0.0150752	1777.6	1505.67	-0.23953	0.0281762	Adk
sp|E9PVA8|GCN1_MOUSE	0.00245702	3520.33	3220.66	-0.128354	0.00600455	Gcn1
sp|Q8BHC9|FUT11_MOUSE	0.133823	164.786	151.961	-0.116893	0.188676	Fut11
sp|Q9WVE8|PACN2_MOUSE	0.00554009	3928.42	3705.56	-0.0842588	0.0119518	Pacsin2
sp|Q9CWK8|SNX2_MOUSE	0.286702	3403.14	3293.53	-0.0472304	0.359344	Snx2
tr|Q6NZD2|Q6NZD2_MOUSE	0.177818	1794.34	1846.66	0.0414651	0.241522	Snx1
sp|O88508|DNM3A_MOUSE	0.00256759	544.12	483.179	-0.171368	0.00623433	Dnmt3a
sp|P70302|STIM1_MOUSE	0.759929	930.772	935.763	0.00771641	0.807777	Stim1
sp|Q9ERK4|XPO2_MOUSE	0.119443	4815.74	4619.52	-0.0600155	0.170789	Cse1l
sp|Q5U3K5|RABL6_MOUSE	0.839908	546.605	548.279	0.00441332	0.873212	Rabl6
sp|P58774|TPM2_MOUSE	0.0147936	4177.48	2942.71	-0.505484	0.0277569	Tpm2
sp|P58771|TPM1_MOUSE	0.0070427	3318.75	2295.99	-0.531526	0.0147187	Tpm1
sp|Q6IRU2|TPM4_MOUSE	0.554152	2498.8	2260.6	-0.144529	0.627034	Tpm4
tr|D3Z2H9|D3Z2H9_MOUSE	0.207817	1859.84	1679.6	-0.147057	0.275565	Tpm3-rs7
tr|E9Q448|E9Q448_MOUSE	0.00298444	695.796	481.799	-0.530235	0.00706669	Tpm1
tr|A2AIM4|A2AIM4_MOUSE	0.012808	162.019	105.595	-0.617623	0.0244675	Tpm2
tr|E9Q455|E9Q455_MOUSE	0.104614	279.481	246.601	-0.18057	0.1522	Tpm1
tr|E9Q7Q3|E9Q7Q3_MOUSE	0.282627	256.106	238.828	-0.100768	0.354982	Tpm3
sp|Q8JZM7|CDC73_MOUSE	0.160116	376.409	364.332	-0.0470454	0.220321	Cdc73
sp|Q60931|VDAC3_MOUSE	0.0776342	1350.47	1311.38	-0.0423794	0.117336	Vdac3
sp|Q60932|VDAC1_MOUSE	0.070092	4557.6	4354.75	-0.0656839	0.107319	Vdac1
sp|Q8BH86|GLUCM_MOUSE	0.00150162	1982.76	1829.57	-0.116007	0.0039839	Dglucy
tr|A0JNY3|A0JNY3_MOUSE	7.06676e-13	1556.96	2459.95	0.659892	2.52919e-09	Gphn
sp|O35130|NEP1_MOUSE	0.235862	92.5895	98.7724	0.0932596	0.305318	Emg1
sp|F8VPU2|FARP1_MOUSE	0.000623582	853.51	663.026	-0.364341	0.00189429	Farp1
sp|Q91Z40|GBP7_MOUSE	1.16383e-08	2128.88	3890.96	0.870028	7.28898e-07	Gbp7
sp|Q61107|GBP3_MOUSE	4.45234e-07	1882.63	4242.96	1.17232	8.45355e-06	Gbp3
sp|A0A0G2JDV3|GBP6_MOUSE	1.74749e-06	2848.03	6025.17	1.08104	2.23367e-05	Gbp6
tr|Q8BTS3|Q8BTS3_MOUSE	1.0883e-06	612.157	792.894	0.373227	1.5924e-05	Gbp9
sp|Q6ZQ38|CAND1_MOUSE	1.94935e-05	4921.36	4454.9	-0.143662	0.000127656	Cand1
sp|Q6ZQ73|CAND2_MOUSE	4.32722e-06	1027.36	714.478	-0.523982	4.21425e-05	Cand2
sp|P70399|TP53B_MOUSE	0.0413877	563.005	522.836	-0.10679	0.0678235	Tp53bp1
tr|A0A0R4J124|A0A0R4J124_MOUSE	5.0497e-06	733.949	646.178	-0.183748	4.71262e-05	Srpk2
sp|O70551|SRPK1_MOUSE	0.221625	554.097	572.317	0.0466776	0.290548	Srpk1
sp|P17426|AP2A1_MOUSE	0.0172258	3820.42	3693.93	-0.048576	0.0317136	Ap2a1
sp|P17427|AP2A2_MOUSE	0.394847	4016.28	4072.87	0.0201865	0.473341	Ap2a2
sp|O35855|BCAT2_MOUSE	0.0100501	1155.66	1276.17	0.143095	0.0198069	Bcat2
sp|Q9JLI6|SCLY_MOUSE	0.000457316	405.364	460.18	0.18298	0.00146464	Scly
sp|Q9Z2G6|SE1L1_MOUSE	0.000331435	846.331	964.683	0.188833	0.0011233	Sel1l
sp|Q8CHT0|AL4A1_MOUSE	2.74386e-05	1517.16	1241.35	-0.289471	0.000165883	Aldh4a1
sp|P62960|YBOX1_MOUSE	0.00142035	864.212	1000.41	0.211132	0.0038064	Ybx1
sp|Q9JKB3|YBOX3_MOUSE	0.0342352	1728.37	1884.35	0.124653	0.057455	Ybx3
sp|P19096|FAS_MOUSE	1.25253e-05	3398.11	2743.57	-0.308676	9.29081e-05	Fasn
sp|F6ZDS4|TPR_MOUSE	0.000784347	2694.31	2544.74	-0.0823939	0.00229647	Tpr
sp|Q3U1F9|PHAG1_MOUSE	0.612664	105.001	102.452	-0.0354611	0.679985	Pag1
sp|Q5SSH7|ZZEF1_MOUSE	7.44131e-05	1159.63	1035.12	-0.163857	0.000354498	Zzef1
sp|P70236|MP2K6_MOUSE	0.00102063	291.611	244.194	-0.256019	0.00288077	Map2k6
sp|O09110|MP2K3_MOUSE	0.806406	826.179	831.281	0.00888068	0.846619	Map2k3
sp|P52480|KPYM_MOUSE	0.780026	9935.44	9845.65	-0.0130972	0.825706	Pkm
tr|A0A1L1STV8|A0A1L1STV8_MOUSE	0.451639	34.7719	38.2027	0.135754	0.529799	Pkm
sp|Q9D061|ACBD6_MOUSE	0.568811	97.4544	102.811	0.0771998	0.640382	Acbd6
sp|P97765|WBP2_MOUSE	0.00798815	1974.9	2118.39	0.101191	0.0163743	Wbp2
sp|P46662|MERL_MOUSE	0.295887	570.514	556.447	-0.036018	0.368982	Nf2
sp|Q924K8|MTA3_MOUSE	0.846729	283.223	284.159	0.00476337	0.878543	Mta3
tr|F8WHY8|F8WHY8_MOUSE	0.00933472	1712.94	1572.81	-0.123127	0.018659	Mta1
sp|Q9R190|MTA2_MOUSE	0.00773519	1935.37	2050.84	0.0836068	0.0159196	Mta2
sp|P14873|MAP1B_MOUSE	0.00118718	2386.87	1908.17	-0.322931	0.00327629	Map1b
sp|Q61712|DNJC1_MOUSE	1.10993e-06	606.819	1680.87	1.46987	1.61481e-05	Dnajc1
tr|G3X972|G3X972_MOUSE	7.12208e-07	1615.2	1758.33	0.122487	1.20217e-05	Sec24c
tr|Q6NXL1|Q6NXL1_MOUSE	0.00148424	1712.32	1574.84	-0.120743	0.00395245	Sec24d
tr|S4R1P5|S4R1P5_MOUSE	5.58848e-06	5893.8	7109.65	0.270582	5.0508e-05	Dst
sp|Q9QXS1|PLEC_MOUSE	1.07374e-06	8907.33	7937.23	-0.166358	1.58471e-05	Plec
tr|B1ARU4|B1ARU4_MOUSE	2.77306e-07	9934.1	7810.66	-0.346945	6.18366e-06	Macf1
tr|F6XCT0|F6XCT0_MOUSE	0.000481542	25.2601	19.6587	-0.361691	0.00153058	Macf1
sp|P63325|RS10_MOUSE	0.138706	2494.96	2609.41	0.0647088	0.194525	Rps10
sp|Q69ZZ9|K0754_MOUSE	9.85829e-07	8379.31	6667.17	-0.329757	1.49821e-05	Macf1
tr|A0A0A0MQH5|A0A0A0MQH5_MOUSE	0.00648892	211.699	186.507	-0.182784	0.0137095	Macf1
sp|Q8CI11|GNL3_MOUSE	0.00432505	636.935	693.229	0.122186	0.0096746	Gnl3
sp|Q9JI46|NUDT3_MOUSE	0.00848826	498.187	458.607	-0.119431	0.0172219	Nudt3
sp|Q8R0W0|EPIPL_MOUSE	0.00334361	1031.54	925.503	-0.156491	0.00779595	Eppk1
sp|Q3ULF4|SPG7_MOUSE	5.58788e-06	517.846	445.952	-0.215633	5.0508e-05	Spg7
sp|P28660|NCKP1_MOUSE	0.000233502	1851.3	1462.52	-0.340086	0.000855814	Nckap1
sp|Q8K1X4|NCKPL_MOUSE	0.00165437	5275.1	6173.1	0.226797	0.00431873	Nckap1l
sp|P28867|KPCD_MOUSE	2.11792e-09	1306.59	2602.9	0.994313	2.80742e-07	Prkcd
sp|P68404|KPCB_MOUSE	1.25797e-06	1329.64	2636.48	0.987582	1.7587e-05	Prkcb
tr|Q4VA93|Q4VA93_MOUSE	4.54027e-05	507.759	356.976	-0.508316	0.00024344	Prkca
sp|P16054|KPCE_MOUSE	1.37951e-05	390.192	654.221	0.745594	9.90424e-05	Prkce
sp|P37804|TAGL_MOUSE	1.86283e-06	6326.22	2777.21	-1.18771	2.32302e-05	Tagln
sp|Q9WVA4|TAGL2_MOUSE	0.232892	5008.61	4686.78	-0.0958122	0.302329	Tagln2
sp|Q9R1Q8|TAGL3_MOUSE	0.0389385	882.807	760.363	-0.21541	0.0643699	Tagln3
sp|Q99LI8|HGS_MOUSE	0.135282	1877.94	1839.02	-0.0302164	0.190394	Hgs
tr|Q6PFA2|Q6PFA2_MOUSE	0.0521919	463.441	516.126	0.155338	0.0828176	Clta
sp|Q9ERG0|LIMA1_MOUSE	0.146674	2738.07	2885.55	0.0756836	0.203743	Lima1
sp|Q4U4S6|XIRP2_MOUSE	0.167485	451.929	473.189	0.0663225	0.22927	Xirp2
sp|Q8BGB5|LIMD2_MOUSE	0.0013653	790.323	1057.71	0.420425	0.00368367	Limd2
tr|E9PX59|E9PX59_MOUSE	1.84311e-09	1924.93	2924.73	0.6035	2.58687e-07	Samd9l
sp|Q9QZV9|NXT1_MOUSE	0.870605	93.768	93.0885	-0.0104927	0.896918	Nxt1
sp|Q922D8|C1TC_MOUSE	1.95105e-05	4475.86	3569.14	-0.326586	0.000127656	Mthfd1
sp|A6H5Y3|METH_MOUSE	0.000456452	639.935	538.651	-0.248574	0.00146326	Mtr
sp|Q9WU78|PDC6I_MOUSE	5.62685e-05	2806.75	3226.92	0.20126	0.000288517	Pdcd6ip
sp|Q8BHX1|HAUS1_MOUSE	6.33073e-05	245.332	211.246	-0.215815	0.000313767	Haus1
sp|Q06649|3BP2_MOUSE	7.072e-06	74.4539	104.167	0.484479	6.04074e-05	Sh3bp2
sp|Q5SWU9|ACACA_MOUSE	5.0873e-05	1949.61	1669.3	-0.223944	0.000265028	Acaca
tr|E9PZ43|E9PZ43_MOUSE	0.000229627	1058.83	753.074	-0.491613	0.00084464	Map4
sp|P27546|MAP4_MOUSE	0.0384676	6799.14	6346.82	-0.0993183	0.0636502	Map4
tr|A0A0G2JDY5|A0A0G2JDY5_MOUSE	0.433243	41.5524	39.4077	-0.0764555	0.511572	Map4
sp|Q3UMT1|PP12C_MOUSE	0.439999	495.761	507.623	0.0341107	0.518537	Ppp1r12c
tr|F6XWD4|F6XWD4_MOUSE	0.430102	52.7763	50.1719	-0.0730097	0.508199	Ppp1r12c
sp|Q148V7|RELCH_MOUSE	0.0698342	589.224	552.57	-0.0926569	0.106994	Relch
sp|P27046|MA2A1_MOUSE	0.000141485	1357.05	1766.49	0.380413	0.000576081	Man2a1
sp|Q9DCD2|SYF1_MOUSE	0.100056	380.601	392.784	0.0454562	0.146817	Xab2
sp|Q8BTI9|PK3CB_MOUSE	1.8983e-06	829.885	720.485	-0.203944	2.34681e-05	Pik3cb
tr|Q3T9Y0|Q3T9Y0_MOUSE	0.000249779	304.385	374.759	0.300064	0.000899809	Pik3cd
sp|O70591|PFD2_MOUSE	0.317046	965.923	920.061	-0.0701779	0.391751	Pfdn2
sp|F8VPK0|SKI3_MOUSE	0.100564	485.436	468.373	-0.0516232	0.147355	Skic3
sp|Q91YR7|PRP6_MOUSE	0.253051	1162.71	1186.28	0.028943	0.324554	Prpf6
sp|P67778|PHB1_MOUSE	0.273986	2680.14	2615.93	-0.0349854	0.346011	Phb1
sp|B9EJR8|DAAF5_MOUSE	0.00130854	793.655	659.429	-0.267295	0.00355601	Dnaaf5
sp|Q6A009|LTN1_MOUSE	0.0260952	1645.85	1681.19	0.0306528	0.0455472	Ltn1
tr|Q6XPS7|Q6XPS7_MOUSE	0.827488	48.1441	47.3551	-0.0238372	0.862931	Tha1
sp|G3X8U3|QNG1_MOUSE	1.78485e-06	911.333	974.147	0.0961607	2.26183e-05	QNG1
tr|B2RXS3|B2RXS3_MOUSE	0.0175893	207.24	182.145	-0.18621	0.0323163	Scaper
sp|Q9DBY1|SYVN1_MOUSE	0.00389602	384.124	446.99	0.218672	0.00886168	Syvn1
sp|Q9WUR2|ECI2_MOUSE	0.00145137	1957.09	2066.53	0.0784966	0.00387934	Eci2
sp|P30416|FKBP4_MOUSE	0.000145003	4566.1	4210.73	-0.11689	0.000587864	Fkbp4
sp|Q9JID9|SH2B2_MOUSE	0.354545	21.1463	19.3646	-0.126986	0.431238	Sh2b2
sp|Q8CCP0|NEMF_MOUSE	0.456802	891.165	901.434	0.0165298	0.535066	Nemf
sp|Q6URW6|MYH14_MOUSE	9.64054e-06	6433.33	5023.16	-0.356969	7.61666e-05	Myh14
sp|Q61879|MYH10_MOUSE	6.29654e-05	12044.2	9199.25	-0.388757	0.00031278	Myh10
sp|Q8VDD5|MYH9_MOUSE	7.39091e-06	8516.32	7457.82	-0.191476	6.26084e-05	Myh9
sp|Q02566|MYH6_MOUSE	0.339714	11.3285	12.4456	0.135682	0.416026	Myh6
tr|B1AR69|B1AR69_MOUSE	0.454919	23.8685	25.9838	0.122502	0.533035	Myh13
sp|O08638|MYH11_MOUSE	0.0032633	1788.64	1639.01	-0.12604	0.00764607	Myh11
sp|Q9DBR4|APBB2_MOUSE	0.00377808	17.9422	13.5245	-0.407778	0.00863182	Apbb2
sp|Q9QXJ1|APBB1_MOUSE	0.175098	44.5725	40.2855	-0.145894	0.238506	Apbb1
sp|Q80TY0|FNBP1_MOUSE	0.000206205	3351.07	3026.89	-0.146786	0.00077767	Fnbp1
tr|A2AQ43|A2AQ43_MOUSE	0.297165	53.1829	56.9497	0.0987254	0.370253	Fnbp1
sp|O55029|COPB2_MOUSE	0.00776236	3084.79	3203.05	0.0542763	0.0159642	Copb2
sp|Q9Z1P6|NDUA7_MOUSE	1.63423e-05	1477.85	1200.33	-0.300069	0.000112587	Ndufa7
sp|Q8BJZ4|RT35_MOUSE	5.65038e-05	469.751	413.69	-0.183347	0.000289103	Mrps35
sp|P15920|VPP2_MOUSE	0.499766	680.807	667.014	-0.0295278	0.576613	Atp6v0a2
tr|Q9JHF5|Q9JHF5_MOUSE	0.000757223	3083.34	3735.97	0.276989	0.00223145	Tcirg1
sp|Q9Z1G4|VPP1_MOUSE	0.000742545	1709.28	1515.39	-0.173697	0.00219453	Atp6v0a1
sp|Q6A0D4|RFTN1_MOUSE	0.0130717	1859.65	2051.5	0.141643	0.024871	Rftn1
sp|E9Q6J5|BD1L1_MOUSE	0.908093	355.981	356.765	0.00317249	0.92716	Bod1l
sp|Q68FL6|SYMC_MOUSE	2.88239e-05	2800.33	2495.92	-0.166024	0.000171506	Mars1
sp|Q9Z0H8|CLIP2_MOUSE	0.00329641	2724.39	2624.28	-0.0540108	0.00770624	Clip2
sp|Q922J3|CLIP1_MOUSE	1.6798e-06	2336.2	2746.99	0.23369	2.17354e-05	Clip1
sp|Q9D0E1|HNRPM_MOUSE	0.0660083	3490.09	3333.15	-0.0663794	0.101741	Hnrnpm
sp|P33173|KIF1A_MOUSE	8.69442e-05	615.879	464.511	-0.406934	0.000395901	Kif1a
tr|A0A286YCV9|A0A286YCV9_MOUSE	0.440848	1845.63	1793.14	-0.0416213	0.519354	Kif13b
sp|O35071|KIF1C_MOUSE	0.0346473	1022.88	1059.73	0.0510574	0.0580129	Kif1c
sp|Q60575|KIF1B_MOUSE	0.00462833	946.846	1000.83	0.0799936	0.0102568	Kif1b
sp|Q9EQW7|KI13A_MOUSE	0.000266806	611.214	519.118	-0.235614	0.000946382	Kif13a
sp|Q80UM3|NAA15_MOUSE	0.000624406	3548.68	3953.36	0.155799	0.00189546	Naa15
sp|Q9DBB4|NAA16_MOUSE	0.950815	129.678	129.351	-0.00363512	0.961805	Naa16
sp|Q61771|KIF3B_MOUSE	0.000943074	1139.36	1074.57	-0.0844662	0.00269052	Kif3b
sp|O35231|KIFC3_MOUSE	0.094038	12.4734	9.90629	-0.332434	0.139104	Kifc3
sp|P28741|KIF3A_MOUSE	6.62412e-07	1811.34	1488.9	-0.282809	1.13434e-05	Kif3a
sp|B1AVY7|KI16B_MOUSE	0.00359099	326.38	296.4	-0.139009	0.00828472	Kif16b
tr|A2AH75|A2AH75_MOUSE	0.0448926	74.8742	67.5203	-0.149147	0.0728004	Kif1b
sp|P33174|KIF4_MOUSE	2.75818e-05	128.436	54.2246	-1.24403	0.000166468	Kif4
sp|Q80TF6|STAR9_MOUSE	0.00252878	115.746	104.423	-0.148525	0.00615681	Stard9
sp|O08832|GALT4_MOUSE	0.981295	234.989	235.286	0.00182123	0.985425	Galnt4
sp|Q6PB93|GALT2_MOUSE	0.587289	1926.68	1897.47	-0.0220349	0.657159	Galnt2
sp|Q3UMU9|HDGR2_MOUSE	0.212031	870.897	830.769	-0.068055	0.280021	Hdgfl2
tr|A0AA74KSY4|A0AA74KSY4_MOUSE	0.590204	1618.52	1575.05	-0.039276	0.659694	Hdgf
sp|Q99JF8|PSIP1_MOUSE	9.07901e-05	2165.93	1683.38	-0.36363	0.000408984	Psip1
sp|Q9JMG7|HDGR3_MOUSE	0.00259576	224.609	179.681	-0.321979	0.00628781	Hdgfl3
sp|Q6IR34|GPSM1_MOUSE	7.67309e-05	99.1575	73.4522	-0.432916	0.000361613	Gpsm1
sp|Q7TPW1|NEXN_MOUSE	2.16473e-06	392.965	234.628	-0.744027	2.57394e-05	Nexn
sp|P10107|ANXA1_MOUSE	4.15092e-08	3573.52	4691.1	0.392578	1.7076e-06	Anxa1
tr|A0A0G2JGI1|A0A0G2JGI1_MOUSE	0.832256	18.7038	18.1846	-0.0406116	0.867022	Nexn
tr|E9QAQ7|E9QAQ7_MOUSE	0.00319609	1111.34	1205.37	0.117184	0.00751811	Arid1a
sp|Q91WJ7|SPS2L_MOUSE	0.000160285	438.808	291.668	-0.589261	0.00063388	Spats2l
sp|P62259|1433E_MOUSE	0.000653945	10930	10214.2	-0.0977188	0.00196926	Ywhae
sp|P61982|1433G_MOUSE	0.187603	3561.73	3707.11	0.0577194	0.252846	Ywhag
sp|P68510|1433F_MOUSE	0.00568347	2956.41	2788.65	-0.0842811	0.0122279	Ywhah
sp|P68254|1433T_MOUSE	0.0538116	2095.6	1838.11	-0.189142	0.0849545	Ywhaq
sp|Q9CQV8|1433B_MOUSE	0.0950497	2546.84	2491.91	-0.0314611	0.140397	Ywhab
sp|P63101|1433Z_MOUSE	0.101745	3747.14	3411.5	-0.135386	0.148782	Ywhaz
sp|O70456|1433S_MOUSE	0.345974	239.308	232.413	-0.0421748	0.422535	Sfn
sp|P97742|CPT1A_MOUSE	2.67344e-08	2147.74	1773.08	-0.276565	1.32105e-06	Cpt1a
sp|Q3TAP4|AP5B1_MOUSE	0.335351	266.565	276.375	0.0521362	0.411317	Ap5b1
sp|Q3TYL0|IQAK1_MOUSE	0.277959	38.8982	36.2843	-0.10036	0.350163	Iqank1
sp|Q8BTI8|SRRM2_MOUSE	0.00360747	2277.49	2532.96	0.153378	0.00830566	Srrm2
tr|A0A087WRX8|A0A087WRX8_MOUSE	0.947097	21.6987	21.8118	0.00749802	0.958886	Srrm2
sp|Q8K2B3|SDHA_MOUSE	7.97648e-05	4943.06	4458.24	-0.148932	0.000372687	Sdha
sp|Q07797|LG3BP_MOUSE	0.000523813	2666.77	3777.64	0.502394	0.00164049	Lgals3bp
tr|F6VRP8|F6VRP8_MOUSE	0.0139026	122.263	162.582	0.411172	0.0262295	Lgals3bp
sp|Q9JIH2|NUP50_MOUSE	0.0030269	654.721	711.585	0.120155	0.0071554	Nup50
sp|A2AHC3|CAMP1_MOUSE	0.999892	148.209	148.21	8.1118e-06	0.999892	Camsap1
sp|Q3U2P1|SC24A_MOUSE	0.0197877	1040.13	1074.12	0.0463777	0.0358584	Sec24a
sp|Q62470|ITA3_MOUSE	9.07518e-05	1664.7	1191.54	-0.482431	0.000408984	Itga3
sp|Q3UVL4|VPS51_MOUSE	0.28727	689.19	677.831	-0.0239765	0.359929	Vps51
sp|P50427|STS_MOUSE	0.44001	309.638	301.654	-0.0376894	0.518537	Sts
sp|Q6NVF9|CPSF6_MOUSE	0.412711	951.644	934.085	-0.0268689	0.490973	Cpsf6
sp|P47738|ALDH2_MOUSE	3.97471e-05	6427.69	5435.19	-0.24197	0.000218854	Aldh2
sp|Q9CZS1|AL1B1_MOUSE	0.470084	933.121	905.923	-0.0426752	0.547666	Aldh1b1
sp|P24549|AL1A1_MOUSE	0.0111427	2654.88	2211.08	-0.263895	0.0216444	Aldh1a1
sp|Q9ET54|PALLD_MOUSE	1.03982e-06	3428.76	2172.2	-0.658529	1.55712e-05	Palld
tr|D3Z1J5|D3Z1J5_MOUSE	8.76867e-05	83.1882	49.4213	-0.751244	0.000398768	Palld
sp|Q810A7|DDX42_MOUSE	0.00704634	1632.1	1748.83	0.0996592	0.014722	Ddx42
sp|Q9Z1M8|RED_MOUSE	0.0107737	776.727	829.459	0.0947622	0.021036	Ik
sp|Q9D8X2|CC124_MOUSE	2.65125e-05	856.914	724.402	-0.24236	0.000161766	Ccdc124
sp|Q8BGB7|ENOPH_MOUSE	7.87463e-05	1168.17	1058.45	-0.142306	0.000369133	Enoph1
sp|P02768|ALBU_HUMAN_contaminant	0.560122	48.729	52.406	0.104951	0.632589	ALB
sp|P02769|ALBU_BOVIN_contaminant	0.641759	3288.68	3505.8	0.0922386	0.705748	ALB
sp|P07724|ALBU_MOUSE	0.404185	63.0943	72.2757	0.196	0.482621	Alb
sp|P16675|PPGB_MOUSE	2.78497e-05	2845.34	2138.83	-0.411784	0.000167379	Ctsa
sp|Q64674|SPEE_MOUSE	0.00154904	1257.88	1165.22	-0.110386	0.00408548	Srm
sp|Q3UQ44|IQGA2_MOUSE	1.43112e-06	2030.47	1684.13	-0.269806	1.93282e-05	Iqgap2
sp|Q9JKF1|IQGA1_MOUSE	0.112202	8167.91	8510.53	0.059282	0.161727	Iqgap1
tr|F8VQ29|F8VQ29_MOUSE	5.33125e-06	167.454	89.6266	-0.901763	4.91134e-05	Iqgap3
sp|Q99JR8|SMRD2_MOUSE	0.00146786	595.577	644.991	0.114993	0.00391904	Smarcd2
sp|Q61466|SMRD1_MOUSE	0.000765545	128.935	110.245	-0.225943	0.00224857	Smarcd1
sp|Q6P9Z1|SMRD3_MOUSE	0.00232305	47.3784	34.9737	-0.437959	0.00573094	Smarcd3
sp|Q8BK67|RCC2_MOUSE	0.283612	2251.68	2210.14	-0.0268619	0.356031	Rcc2
sp|Q9JME5|AP3B2_MOUSE	3.25568e-05	573.635	413.853	-0.471014	0.000188698	Ap3b2
sp|Q9Z1T1|AP3B1_MOUSE	0.357353	5460.48	5373.11	-0.0232682	0.434358	Ap3b1
sp|Q3TDX8|NB5R4_MOUSE	0.063714	337.281	356.637	0.0805019	0.0987367	Cyb5r4
sp|P25799|NFKB1_MOUSE	1.13604e-07	1812.94	2501.52	0.464472	3.3191e-06	Nfkb1
sp|P16330|CN37_MOUSE	1.15971e-05	1556.86	1253.53	-0.312636	8.77852e-05	Cnp
tr|D3YWX2|D3YWX2_MOUSE	0.375751	960.87	982.66	0.0323518	0.453638	Ylpm1
sp|Q921G6|LRCH4_MOUSE	8.0956e-05	367.397	465.762	0.342252	0.000377268	Lrch4
sp|O09172|GSH0_MOUSE	0.000239945	1121.26	1011.51	-0.148605	0.000871842	Gclm
tr|A2AJW4|A2AJW4_MOUSE	1.34296e-05	61.6115	44.7334	-0.461847	9.79911e-05	Ppp1r3d
sp|Q8K2C7|OS9_MOUSE	1.2198e-05	706.175	878.019	0.314227	9.12361e-05	Os9
sp|Q6R891|NEB2_MOUSE	0.0342418	2283.54	2155.04	-0.0835618	0.057455	Ppp1r9b
tr|Q7TN74|Q7TN74_MOUSE	0.000595374	116.199	95.6804	-0.280301	0.00182513	Ppp1r9a
sp|Q91X52|DCXR_MOUSE	0.0310249	1176.67	1130.82	-0.0573508	0.0528249	Dcxr
sp|P52760|RIDA_MOUSE	0.0011545	1097.77	916.481	-0.260394	0.00320803	Rida
sp|Q91YP3|DEOC_MOUSE	0.010606	562.194	630.441	0.165294	0.0207436	Dera
sp|Q9JI11|STK4_MOUSE	0.0153207	1624.1	1822.51	0.166287	0.028581	Stk4
sp|Q9JI10|STK3_MOUSE	0.0222501	2474.88	2601.36	0.0719094	0.039648	Stk3
sp|P97351|RS3A_MOUSE	0.145573	2600.5	2728.89	0.0695251	0.202569	Rps3a
tr|A0A087WQQ5|A0A087WQQ5_MOUSE	0.235877	240.165	249.274	0.0537056	0.305318	Ktn1
sp|Q61595|KTN1_MOUSE	0.295562	4561.25	4413.54	-0.0474924	0.368706	Ktn1
sp|Q9JKY5|HIP1R_MOUSE	1.17437e-05	230.054	156.78	-0.553236	8.86201e-05	Hip1r
sp|Q8VD75|HIP1_MOUSE	2.28589e-06	2063.61	1605.39	-0.36225	2.6839e-05	Hip1
sp|P54103|DNJC2_MOUSE	0.000656909	948.846	1022.09	0.107277	0.00197652	Dnajc2
sp|P57746|VATD_MOUSE	0.00424893	1985.94	2180.68	0.134959	0.00952517	Atp6v1d
sp|Q6PGC1|DHX29_MOUSE	0.566905	1270.83	1280.89	0.0113831	0.638997	Dhx29
sp|Q3UHH1|ZSWM8_MOUSE	0.00365516	333.14	309.497	-0.106202	0.00839386	Zswim8
sp|A2ASS6|TITIN_MOUSE	0.198895	361.705	435.142	0.266676	0.265644	Ttn
sp|P48678|LMNA_MOUSE	5.77591e-06	3937.78	3026.9	-0.379542	5.18745e-05	Lmna
sp|P14733|LMNB1_MOUSE	7.94089e-07	2887.95	2495.05	-0.210979	1.29184e-05	Lmnb1
sp|P21619|LMNB2_MOUSE	0.0036031	1607.66	1469.59	-0.129552	0.00830093	Lmnb2
sp|Q9CRA5|GOLP3_MOUSE	0.000964109	585.347	660.268	0.173759	0.00274397	Golph3
sp|Q91VR5|DDX1_MOUSE	0.104929	3240.86	3144.25	-0.0436578	0.152566	Ddx1
sp|Q91X21|K2013_MOUSE	0.000588506	370.165	473.18	0.35422	0.00181106	Kiaa2013
sp|Q8C079|STRP1_MOUSE	0.298815	694.792	710.726	0.0327144	0.37205	Strip1
sp|Q5ND34|WDR81_MOUSE	0.569406	2847.18	2898.99	0.0260183	0.64085	Wdr81
sp|Q9Z1M4|KS6B2_MOUSE	0.225622	30.0038	28.1126	-0.093925	0.294762	Rps6kb2
sp|Q60823|AKT2_MOUSE	0.000893576	1393.31	1279.83	-0.122562	0.0025667	Akt2
sp|P31750|AKT1_MOUSE	0.048652	971.861	921.529	-0.0767215	0.0778911	Akt1
sp|Q8BSK8|KS6B1_MOUSE	0.00132559	180.533	167.091	-0.111626	0.00359552	Rps6kb1
sp|O08580|ERR1_MOUSE	0.00866491	18.529	23.6757	0.353626	0.0175406	Esrra
tr|F8VPM7|F8VPM7_MOUSE	0.000116588	2424.09	1984.36	-0.288771	0.000494686	Erc1
sp|Q61249|IGBP1_MOUSE	0.000310917	773.471	889.582	0.201781	0.0010669	Igbp1
sp|O88574|SAP30_MOUSE	0.648911	105.478	103.56	-0.0264751	0.712081	Sap30
sp|Q9CYG7|TOM34_MOUSE	0.0662206	1260.19	1297.9	0.0425454	0.102047	Tomm34
sp|Q99PL5|RRBP1_MOUSE	0.00579878	1596.17	1748.42	0.131432	0.0124461	Rrbp1
sp|Q80XQ2|TBCD5_MOUSE	0.01371	307.563	285.561	-0.107085	0.0259003	Tbc1d5
sp|O35927|CTND2_MOUSE	0.000852487	194.491	146.176	-0.411997	0.00246351	Ctnnd2
sp|Q80X90|FLNB_MOUSE	0.000369315	4558.46	3660.25	-0.316606	0.00123185	Flnb
sp|Q8BTM8|FLNA_MOUSE	3.25056e-06	16609.2	12555.9	-0.40362	3.4217e-05	Flna
sp|Q8VHX6|FLNC_MOUSE	3.88077e-05	10476.3	7632.61	-0.456881	0.000215171	Flnc
sp|Q922B1|MACD1_MOUSE	0.343596	391.592	370.976	-0.0780253	0.419918	Macrod1
sp|P43274|H14_MOUSE	0.00188798	1883.98	1730.56	-0.12255	0.00482476	H1-4
sp|P43276|H15_MOUSE	0.0336704	3118.55	2954.94	-0.0777482	0.0566556	H1-5
sp|P43277|H13_MOUSE	0.0093643	6202.87	5646.49	-0.135582	0.0187025	H1-3
sp|P15864|H12_MOUSE	0.00327964	855.647	737.437	-0.214495	0.00767344	H1-2
sp|P43275|H11_MOUSE	0.176025	1461.92	1373.89	-0.0895944	0.239586	H1-1
sp|Q8K0V4|CNOT3_MOUSE	0.450669	280.602	285.16	0.0232472	0.528762	Cnot3
sp|P47955|RLA1_MOUSE	0.804235	171.018	169.03	-0.0168717	0.844588	Rplp1
sp|Q9WTM5|RUVB2_MOUSE	0.00106494	3289.68	2933.64	-0.165255	0.00298819	Ruvbl2
sp|Q9CZL5|PHS2_MOUSE	0.00324537	636.439	583.179	-0.126084	0.007614	Pcbd2
sp|P70700|RPA2_MOUSE	0.574651	41.3444	42.9505	0.0549835	0.645333	Polr1b
sp|Q80UM7|MOGS_MOUSE	0.00773138	1091.59	1179.02	0.111164	0.0159164	Mogs
sp|P46638|RB11B_MOUSE	0.0639906	2981.38	3147.76	0.0783461	0.0990581	Rab11b
sp|P62492|RB11A_MOUSE	0.128391	10.9581	12.683	0.210892	0.181985	Rab11a
sp|Q9D8B3|CHM4B_MOUSE	2.37378e-05	1677.45	1983.95	0.242105	0.000148397	Chmp4b
sp|P40201|CHD1_MOUSE	0.978753	167.627	167.031	-0.00513865	0.983838	Chd1
sp|E9PZM4|CHD2_MOUSE	0.00364048	142.953	160.326	0.165472	0.00836551	Chd2
tr|E9QB01|E9QB01_MOUSE	4.08067e-05	546.623	325.22	-0.749129	0.000223143	Ncam1
sp|Q64324|STXB2_MOUSE	0.0102493	1069.34	1190.85	0.155267	0.020155	Stxbp2
tr|F8WGM5|F8WGM5_MOUSE	0.163811	11.8691	14.9833	0.33614	0.225016	Stxbp2
sp|Q60770|STXB3_MOUSE	1.85673e-06	1452.95	1943.55	0.419707	2.32078e-05	Stxbp3
sp|P50580|PA2G4_MOUSE	0.00334304	2995.1	2849.54	-0.0718743	0.00779595	Pa2g4
sp|Q8K370|ACD10_MOUSE	0.000156003	301.639	261.602	-0.205453	0.000620029	Acad10
sp|Q5DU25|IQEC2_MOUSE	0.00023671	468.534	500.228	0.0944296	0.000864035	Iqsec2
sp|Q8R0S2|IQEC1_MOUSE	0.00151547	914.533	809.458	-0.176079	0.00401025	Iqsec1
sp|Q8BNU0|ARMC6_MOUSE	0.0359197	584.528	552.337	-0.0817238	0.0599192	Armc6
sp|P80314|TCPB_MOUSE	0.461704	6078.69	6023.65	-0.0131225	0.539748	Cct2
sp|Q4G5Y1|KLDC2_MOUSE	0.543641	39.6268	38.2961	-0.0492771	0.616897	Klhdc2
sp|P59326|YTHD1_MOUSE	3.79027e-05	625.137	723.971	0.211759	0.000211134	Ythdf1
sp|Q8BYK6|YTHD3_MOUSE	0.0768652	1247.34	1297.95	0.0573743	0.116248	Ythdf3
sp|Q91YT7|YTHD2_MOUSE	0.233623	1034.67	1073.7	0.0534236	0.303089	Ythdf2
sp|Q99N57|RAF1_MOUSE	0.0114041	245.864	268.563	0.127399	0.0220802	Raf1
sp|P28028|BRAF_MOUSE	0.910549	1624.85	1622.2	-0.00235336	0.928978	Braf
sp|P04627|ARAF_MOUSE	0.293827	169.418	179.51	0.0834715	0.367017	Araf
tr|Q8CAD1|Q8CAD1_MOUSE	0.355785	22.1783	19.7639	-0.166282	0.432672	Araf
sp|O08599|STXB1_MOUSE	0.23439	1374.43	1418.19	0.0452207	0.303942	Stxbp1
sp|Q8R0X7|SGPL1_MOUSE	0.00102538	4478.09	4963.89	0.148587	0.00289076	Sgpl1
sp|Q923A2|SPDLY_MOUSE	0.195538	12.6204	10.7012	-0.237985	0.261733	Spdl1
sp|Q9CR57|RL14_MOUSE	0.466023	1719.62	1695.29	-0.0205606	0.543909	Rpl14
sp|Q3UKJ7|SMU1_MOUSE	0.0855245	1283.91	1327.66	0.0483362	0.127885	Smu1
sp|Q8C2Q3|RBM14_MOUSE	0.0112013	2372.91	2255.77	-0.0730385	0.021733	Rbm14
sp|Q8C7Q4|RBM4_MOUSE	0.00823002	266.558	235.787	-0.176964	0.0167788	Rbm4
sp|Q8VE92|RBM4B_MOUSE	0.740725	14.3643	13.7706	-0.0609049	0.790887	Rbm4b
sp|P16858|G3P_MOUSE	0.605919	6892.41	6789.84	-0.0216306	0.674416	Gapdh
tr|S4R1W1|S4R1W1_MOUSE	0.714637	16.3056	17.0109	0.0610877	0.768651	Gapdhrt
tr|S4R1W8|S4R1W8_MOUSE	0.982986	45.9886	46.0516	0.00197239	0.986569	Gapdh
sp|P56959|FUS_MOUSE	0.229961	1088.85	1062.84	-0.0348832	0.299305	Fus
tr|Q8BQ46|Q8BQ46_MOUSE	0.0717566	622.772	592.578	-0.0717006	0.109466	Taf15
sp|Q3THS6|METK2_MOUSE	0.45303	2358.11	2400.24	0.0255436	0.531169	Mat2a
sp|Q8BWQ6|VP35L_MOUSE	0.0815623	3823.7	3699.53	-0.0476241	0.122523	Vps35l
sp|A8C756|THADA_MOUSE	0.0457888	397.265	374.759	-0.0841393	0.0740358	Thada
sp|Q62130|PTN14_MOUSE	0.00629937	55.4797	38.2368	-0.536999	0.0133563	Ptpn14
sp|Q8BGV8|MID51_MOUSE	0.8191	96.1315	95.265	-0.0130627	0.857306	Mief1
sp|Q8JZX4|SPF45_MOUSE	0.00223601	1407.35	1490.18	0.0825071	0.00554972	Rbm17
sp|Q99K43|PRC1_MOUSE	3.1025e-06	296.123	220.224	-0.427226	3.30964e-05	Prc1
sp|Q6KAR6|EXOC3_MOUSE	0.523458	1349.1	1362.5	0.0142678	0.598149	Exoc3
sp|Q8BP40|PPA6_MOUSE	0.000407761	821.915	713.593	-0.203888	0.00134011	Acp6
tr|B1AR17|B1AR17_MOUSE	0.00118733	93.0532	79.0916	-0.234532	0.00327629	Chd3
sp|Q6PDQ2|CHD4_MOUSE	0.319595	3931.43	4000.18	0.0250114	0.394152	Chd4
sp|Q9JIK5|DDX21_MOUSE	0.000125363	2004.85	2458.37	0.294211	0.000523847	Ddx21
sp|Q99MJ9|DDX50_MOUSE	0.00551335	177.735	160.769	-0.144737	0.0119049	Ddx50
sp|Q99104|MYO5A_MOUSE	0.369978	5052.67	4931.54	-0.0350068	0.447726	Myo5a
sp|Q8CIF6|SIDT2_MOUSE	0.00740304	149.77	131.883	-0.183497	0.0153552	Sidt2
sp|Q9D8L5|CCD91_MOUSE	0.329582	385.73	370.863	-0.0567057	0.405073	Ccdc91
sp|O54965|RNF13_MOUSE	0.295295	228	224.675	-0.02119	0.368501	Rnf13
sp|Q60714|S27A1_MOUSE	8.96257e-05	1567.45	1360	-0.204821	0.000404757	Slc27a1
sp|Q91VE0|S27A4_MOUSE	6.7167e-06	867.709	1033.1	0.251696	5.78224e-05	Slc27a4
sp|Q80X41|VRK1_MOUSE	1.02942e-06	944.109	796.704	-0.244909	1.54477e-05	Vrk1
tr|G3X9G4|G3X9G4_MOUSE	0.00186158	4515.92	4242.15	-0.0902265	0.00476581	Dnm2
tr|G3UZZ3|G3UZZ3_MOUSE	0.023879	46.7611	40.102	-0.221634	0.0421727	Dnm2
sp|P39053|DYN1_MOUSE	0.000417523	1337.76	1250.55	-0.0972566	0.00136288	Dnm1
tr|G3X928|G3X928_MOUSE	0.000217524	2094.39	2223.87	0.08654	0.000812227	Sec23ip
sp|Q2KN98|CYTSA_MOUSE	0.00675934	1363.31	1209.93	-0.172194	0.0142012	Specc1l
sp|P26043|RADI_MOUSE	0.000413239	3909.1	3588.81	-0.12333	0.00135376	Rdx
sp|P26041|MOES_MOUSE	0.00540502	1527.35	1615.31	0.0807849	0.0116992	Msn
sp|Q8CJ40|CROCC_MOUSE	0.00118776	670.993	562.401	-0.254698	0.00327629	Crocc
sp|P26040|EZRI_MOUSE	0.00297065	4493.52	4184.91	-0.10265	0.00704103	Ezr
sp|Q9D7P6|ISCU_MOUSE	0.0131168	511.457	442.833	-0.207848	0.0249376	Iscu
sp|Q61205|PA1B3_MOUSE	1.14382e-06	812.453	689.75	-0.236212	1.6533e-05	Pafah1b3
sp|Q91Z53|GRHPR_MOUSE	0.000160847	655.088	494.724	-0.405065	0.00063505	Grhpr
sp|P22892|AP1G1_MOUSE	0.554269	2172.11	2200.47	0.0187145	0.627068	Ap1g1
sp|O88512|AP1G2_MOUSE	0.110245	52.912	58.3026	0.139966	0.15926	Ap1g2
sp|Q9DB05|SNAA_MOUSE	0.499844	2310.06	2332.34	0.0138468	0.576613	Napa
sp|Q3UNZ8|QORL2_MOUSE	0.00226758	262.018	219.656	-0.254417	0.00561638	Cryzl2
sp|Q8BVI4|DHPR_MOUSE	0.000248595	2552	2262.93	-0.173437	0.000896895	Qdpr
sp|Q8BWJ3|KPB2_MOUSE	0.00327283	353.44	304.262	-0.21615	0.00766086	Phka2
sp|P18826|KPB1_MOUSE	0.0177629	94.4684	82.354	-0.197993	0.0326017	Phka1
sp|Q9CZN7|GLYM_MOUSE	7.00388e-05	1729.33	1542.17	-0.165254	0.000339125	Shmt2
sp|P50431|GLYC_MOUSE	0.00503198	133.377	115.674	-0.205453	0.0109981	Shmt1
tr|A0AAA9WVX7|A0AAA9WVX7_MOUSE	5.62111e-05	541.89	459.464	-0.238047	0.000288429	Celf2
sp|P28659|CELF1_MOUSE	0.00588814	1143.59	1240.68	0.117559	0.0126265	Celf1
sp|A6PWD2|FHAD1_MOUSE	0.335742	41.6627	44.3765	0.0910412	0.411725	Fhad1
sp|Q6ZQK5|ACAP2_MOUSE	0.00627965	1374.19	1446.52	0.0740048	0.0133224	Acap2
sp|Q9DBR1|XRN2_MOUSE	0.292165	1491.51	1520.58	0.0278529	0.365169	Xrn2
sp|Q60952|CP250_MOUSE	0.726928	20.3638	21.0371	0.0469256	0.779528	Cep250
sp|P14901|HMOX1_MOUSE	0.00266849	1712.36	2883.57	0.75187	0.00643105	Hmox1
sp|Q8BL66|EEA1_MOUSE	0.000111582	2774.7	3458.91	0.317986	0.000477978	Eea1
sp|Q6P9J5|KANK4_MOUSE	0.000153482	112.202	85.8832	-0.385652	0.000612731	Kank4
sp|Q8BX02|KANK2_MOUSE	2.09608e-07	822.164	543.538	-0.597044	5.12073e-06	Kank2
sp|Q9CYH2|PXL2A_MOUSE	3.64357e-07	976.097	745.089	-0.389611	7.4794e-06	Prxl2a
sp|Q9D0M0|EXOS7_MOUSE	0.00158438	716.014	661.682	-0.11385	0.00416643	Exosc7
sp|Q9DB30|PHKG2_MOUSE	0.0135628	105.872	96.1502	-0.13896	0.0256632	Phkg2
tr|Q5SVR5|Q5SVR5_MOUSE	4.05819e-05	138.803	229.251	0.723895	0.000222424	Rnf130
sp|Q3TBD2|HMHA1_MOUSE	0.161049	2293.3	2161.68	-0.0852698	0.221477	Arhgap45
sp|O08784|TCOF_MOUSE	0.00180464	2753.1	3019.3	0.133159	0.00464495	Tcof1
sp|P49710|HCLS1_MOUSE	1.00327e-07	2940.99	5215.55	0.826519	3.07136e-06	Hcls1
tr|Q9CQX6|Q9CQX6_MOUSE	1.56948e-06	289.63	374.669	0.371403	2.07659e-05	Naa12
sp|Q9QY36|NAA10_MOUSE	0.492387	561.91	573.366	0.0291186	0.569203	Naa10
sp|Q6NSR8|PEPL1_MOUSE	0.000833649	1294.33	1189.8	-0.121487	0.00242079	Npepl1
sp|Q6ZPJ3|UBE2O_MOUSE	0.708265	605.734	601.877	-0.00921571	0.763733	Ube2o
sp|O54784|DAPK3_MOUSE	0.000560421	344.24	389.251	0.177283	0.00173808	Dapk3
sp|Q8CGU1|CACO1_MOUSE	2.40917e-05	271.928	358.753	0.399766	0.000149825	Calcoco1
sp|Q6P9Q4|FHOD1_MOUSE	0.0652694	1457.43	1358.01	-0.101927	0.100711	Fhod1
sp|Q920B9|SP16H_MOUSE	0.116282	1716.26	1670.73	-0.0387881	0.166891	Supt16h
sp|Q571E4|GALNS_MOUSE	0.0153917	1074.49	985.072	-0.125358	0.028706	Galns
sp|P50428|ARSA_MOUSE	0.00730195	311.484	279.138	-0.158182	0.0151763	Arsa
sp|Q6VVW5|ANPRB_MOUSE	0.000337975	208.558	164.202	-0.344975	0.00114222	Npr2
sp|Q78T54|VMA21_MOUSE	0.0236879	234.107	251.755	0.104851	0.0418869	Vma21
sp|P70441|NHRF1_MOUSE	0.00340416	1112.71	1270.68	0.191519	0.0079165	Nherf1
sp|Q921F4|HNRLL_MOUSE	0.00548095	1271.83	1203.58	-0.0795797	0.0118456	Hnrnpll
sp|Q91YW3|DNJC3_MOUSE	8.59561e-05	2225.53	1987.99	-0.162844	0.000393959	Dnajc3
sp|Q7TMY8|HUWE1_MOUSE	0.0667378	2107.87	2061.17	-0.0323201	0.102667	Huwe1
sp|P42859|HD_MOUSE	0.347542	1851.6	1700.31	-0.122968	0.424162	Htt
sp|Q6PB44|PTN23_MOUSE	1.05178e-06	1681.12	1953.19	0.216406	1.5641e-05	Ptpn23
sp|Q6ZWQ0|SYNE2_MOUSE	7.02741e-05	263.002	208.911	-0.33219	0.00033965	Syne2
sp|Q6ZWR6|SYNE1_MOUSE	1.28906e-05	720.791	646.271	-0.157441	9.50265e-05	Syne1
sp|P62852|RS25_MOUSE	0.921086	1923.95	1930.87	0.00517474	0.938123	Rps25
sp|Q6PB66|LPPRC_MOUSE	0.000260346	3687.7	3371.96	-0.129137	0.000928992	Lrpprc
sp|Q8VBT9|ASPC1_MOUSE	0.00949416	220.417	238.583	0.114256	0.0188933	Aspscr1
sp|Q3UDP0|WDR41_MOUSE	0.672193	433.657	439.298	0.0186461	0.732018	Wdr41
sp|Q8BWT1|THIM_MOUSE	1.10076e-08	3215.34	2509.06	-0.357824	6.99838e-07	Acaa2
sp|O54786|DFFA_MOUSE	0.0323978	73.3048	83.1515	0.181835	0.0547717	Dffa
sp|Q60996|2A5G_MOUSE	0.00467118	843.39	776.739	-0.118771	0.0103209	Ppp2r5c
tr|A0A1Y7VIR0|A0A1Y7VIR0_MOUSE	0.0533853	89.9819	81.5548	-0.141866	0.0843639	Ppp2r5c
tr|Q7TNL5|Q7TNL5_MOUSE	0.0269834	941.129	855.618	-0.137426	0.0469254	Ppp2r5d
sp|Q91ZX7|LRP1_MOUSE	2.14569e-06	2843.99	1753.7	-0.697518	2.56409e-05	Lrp1
sp|O88572|LRP6_MOUSE	1.89357e-05	44.8926	29.9291	-0.584928	0.000125352	Lrp6
sp|Q99JY0|ECHB_MOUSE	6.89244e-05	3678.03	3106.18	-0.243793	0.000335391	Hadhb
sp|P61202|CSN2_MOUSE	0.0344059	1827.97	1737.97	-0.0728391	0.0576762	Cops2
sp|Q7TPD0|INT3_MOUSE	0.0366644	328.44	343.154	0.0632285	0.0610293	Ints3
tr|E9PVC5|E9PVC5_MOUSE	6.16279e-08	4679.89	5333.27	0.188546	2.19469e-06	Eif4g1
tr|E9Q9E1|E9Q9E1_MOUSE	0.106928	39.626	43.4629	0.133339	0.155108	Eif4g1
tr|A0AAA9WW03|A0AAA9WW03_MOUSE	0.472687	1860.38	1879.53	0.0147746	0.55043	Eif4g3
sp|Q9D924|ISCA1_MOUSE	0.00397674	349.41	310.716	-0.169321	0.00901092	Isca1
sp|Q8BG32|PSD11_MOUSE	0.010039	4552.88	4713.21	0.0499311	0.0197905	Psmd11
sp|Q922F4|TBB6_MOUSE	0.000218062	1981.51	1740.51	-0.187085	0.00081381	Tubb6
sp|Q9ERD7|TBB3_MOUSE	0.000542345	5936.97	5419.36	-0.131602	0.00168861	Tubb3
sp|Q7TMM9|TBB2A_MOUSE	0.00195784	1725.96	1458.24	-0.243172	0.00498018	Tubb2a
sp|Q9CWF2|TBB2B_MOUSE	8.56793e-05	201.823	137.446	-0.554221	0.000393641	Tubb2b
sp|P99024|TBB5_MOUSE	0.916089	2889.08	2895.53	0.00321896	0.933167	Tubb5
sp|P68372|TBB4B_MOUSE	0.00127973	6862.44	6208.84	-0.144399	0.00348299	Tubb4b
sp|Q9D6F9|TBB4A_MOUSE	0.00250234	34.1137	25.8518	-0.400089	0.00610072	Tubb4a
sp|A2AQ07|TBB1_MOUSE	0.004167	1154.03	1065.57	-0.115054	0.00936496	Tubb1
sp|Q9EQF6|DPYL5_MOUSE	6.34111e-06	2663.55	1812.31	-0.555521	5.54886e-05	Dpysl5
sp|Q9JL62|GLTP_MOUSE	0.23369	1200.68	1254.89	0.0637013	0.303089	Gltp
sp|Q8BGZ4|CDC23_MOUSE	0.00393865	552.353	497.271	-0.15156	0.00894727	Cdc23
sp|Q6ZPE2|MTMR5_MOUSE	0.000147515	549.317	601.759	0.131548	0.000593541	Sbf1
sp|E9PXF8|MTMRD_MOUSE	0.00151235	511.451	473.613	-0.110887	0.00400348	Sbf2
sp|Q9Z2C5|MTM1_MOUSE	0.179004	193.139	200.652	0.0550548	0.242948	Mtm1
sp|Q9Z2D1|MTMR2_MOUSE	0.00956672	317.46	285.909	-0.151017	0.0190218	Mtmr2
sp|O70133|DHX9_MOUSE	0.000158544	3867.65	3633.7	-0.0900212	0.000628382	Dhx9
tr|E9QNN1|E9QNN1_MOUSE	0.0417858	317.943	296.332	-0.101555	0.0683195	Dhx9
sp|Q9D937|CK098_MOUSE	0.000468241	500.407	563.925	0.172402	0.0014943
sp|P32921|SYWC_MOUSE	0.137373	2759.77	2810.51	0.0262805	0.193035	Wars1
sp|O35643|AP1B1_MOUSE	0.0859681	6908.65	6723.59	-0.0391714	0.128441	Ap1b1
sp|Q9DBG3|AP2B1_MOUSE	0.000294423	4445.03	4644.47	0.0633203	0.00102021	Ap2b1
sp|Q3UTJ2|SRBS2_MOUSE	0.000285544	6842.19	5158.06	-0.407631	0.000996063	Sorbs2
tr|D3Z080|D3Z080_MOUSE	0.00221148	476.585	362.216	-0.395882	0.00550501	Sorbs2
tr|A0A286YCI8|A0A286YCI8_MOUSE	2.39973e-06	4311.58	2667.46	-0.692752	2.7976e-05	Sorbs1
tr|A0A5F8MPJ2|A0A5F8MPJ2_MOUSE	7.89613e-05	170.481	98.654	-0.789158	0.000369887	Sorbs1
tr|A0A286YD34|A0A286YD34_MOUSE	0.00919487	18.8783	12.5646	-0.587363	0.0184	Sorbs1
sp|Q6P542|ABCF1_MOUSE	0.000261306	2147.87	2342.14	0.124925	0.000931487	Abcf1
sp|Q4VAA2|CDV3_MOUSE	0.230259	421.261	469.798	0.157327	0.299509	Cdv3
sp|Q8R2M2|TDIF2_MOUSE	0.00166578	375.756	416.156	0.147325	0.00433587	Dnttip2
sp|Q6PAC3|DCA13_MOUSE	4.597e-05	433.807	510.272	0.234214	0.000245745	Dcaf13
sp|P49722|PSA2_MOUSE	0.00738582	2315.98	2413.16	0.0593028	0.0153329	Psma2
sp|A1L3P4|SL9A6_MOUSE	0.0366491	20.3838	17.7498	-0.199622	0.0610293	Slc9a6
sp|Q8BN21|VRK2_MOUSE	0.995491	484.989	484.913	-0.000226095	0.996883	Vrk2
sp|Q8R0N6|HOT_MOUSE	0.284726	289.794	273.211	-0.0850114	0.357243	Adhfe1
sp|Q9D0M3|CY1_MOUSE	0.0358128	909.808	844.235	-0.107917	0.0597805	Cyc1
sp|Q9DBE9|SPB1_MOUSE	0.0125632	343.533	378.876	0.141279	0.0240641	Ftsj3
sp|Q9EQZ6|RPGF4_MOUSE	0.000203887	18.7257	28.7282	0.617453	0.000770145	Rapgef4
sp|Q8C0Q9|RPGF5_MOUSE	4.49812e-06	40.7821	112.174	1.45973	4.35102e-05	Rapgef5
sp|Q3UH68|LIMC1_MOUSE	2.63561e-06	791.508	478.004	-0.72758	3.00409e-05	Limch1
sp|E9Q555|RN213_MOUSE	1.18214e-08	1868.38	2540.7	0.443436	7.28898e-07	Rnf213
sp|Q9JKR6|HYOU1_MOUSE	0.000807864	3434.69	3926.61	0.193103	0.00235692	Hyou1
sp|P36916|GNL1_MOUSE	0.0865161	1626.51	1536.45	-0.0821775	0.129152	Gnl1
sp|Q5XPI3|RN123_MOUSE	0.00215969	234.808	215.462	-0.124048	0.00539961	Rnf123
sp|Q9Z2W1|STK25_MOUSE	0.00229702	369.978	341.591	-0.115168	0.00567946	Stk25
sp|Q99KH8|STK24_MOUSE	0.1673	1495.01	1531.63	0.0349126	0.229062	Stk24
sp|Q8VE18|SMG8_MOUSE	0.00011757	355.131	411.297	0.21183	0.000497968	Smg8
sp|Q8BMF4|ODP2_MOUSE	0.011534	2623.51	2495.86	-0.0719603	0.0223016	Dlat
sp|O35969|GAMT_MOUSE	0.000261005	94.534	77.1563	-0.293049	0.000930879	Gamt
sp|Q9JIX8|ACINU_MOUSE	0.00881154	2757.44	2926.65	0.0859182	0.0177771	Acin1
sp|P97300|NPTN_MOUSE	0.112245	1054.27	1014.29	-0.0557713	0.161758	Nptn
sp|Q9CRB2|NHP2_MOUSE	0.0411442	250.592	236.876	-0.0812094	0.0674709	Nhp2
sp|Q7TSG2|CTDP1_MOUSE	0.000121972	331.63	373.985	0.173405	0.00051237	Ctdp1
tr|Q9DAY6|Q9DAY6_MOUSE	0.0356966	92.5047	104.186	0.171558	0.0596026	Yae1d1
sp|Q9D819|IPYR_MOUSE	0.0530618	2685	2499.24	-0.103431	0.0839929	Ppa1
sp|Q9D0S9|HINT2_MOUSE	5.72632e-05	401.462	313.853	-0.355175	0.000292152	Hint2
sp|Q571I4|PRAG1_MOUSE	0.716372	74.9171	75.8336	0.0175415	0.77017	Prag1
sp|E9Q634|MYO1E_MOUSE	0.00124802	3054.48	2892.61	-0.0785565	0.00342142	Myo1e
tr|Q8CG29|Q8CG29_MOUSE	0.570694	3453.61	3533.54	0.0330097	0.641896	Myo1f
sp|Q3TN34|MILK2_MOUSE	0.000277745	960.707	1241.42	0.369822	0.000978371	Micall2
sp|Q9ET01|PYGL_MOUSE	0.000126874	5185.46	4400.65	-0.236755	0.000529053	Pygl
sp|Q8CI94|PYGB_MOUSE	9.20306e-06	5644.06	4294.84	-0.394129	7.37688e-05	Pygb
sp|Q921S7|RM37_MOUSE	5.58377e-06	918.446	787.753	-0.221453	5.0508e-05	Mrpl37
sp|Q8BHZ4|ZN592_MOUSE	0.0457677	185.902	198.566	0.0950777	0.0740183	Znf592
sp|O54950|AAKG1_MOUSE	0.0405149	1105.25	1173.5	0.0864515	0.0665609	Prkag1
sp|Q91WG5|AAKG2_MOUSE	0.000867421	561.21	502.809	-0.15853	0.00250262	Prkag2
sp|Q9Z108|STAU1_MOUSE	0.0114767	1012.84	1072.55	0.0826358	0.0222028	Stau1
sp|Q8CJ67|STAU2_MOUSE	0.218452	74.4008	81.1315	0.124945	0.287072	Stau2
sp|Q8VCB2|MED25_MOUSE	0.00293526	188.863	166.978	-0.177679	0.00697332	Med25
sp|Q3USJ8|FCSD2_MOUSE	0.00212941	149.462	172.987	0.210891	0.00533133	Fchsd2
sp|Q99P88|NU155_MOUSE	4.14025e-06	2018.08	1747.64	-0.207574	4.07892e-05	Nup155
sp|Q5SSI6|UTP18_MOUSE	3.09722e-06	416.894	488.929	0.229945	3.30894e-05	Utp18
sp|Q9JLV1|BAG3_MOUSE	0.0152702	839.732	645.953	-0.3785	0.0284942	Bag3
sp|Q3TFD2|PCAT1_MOUSE	1.17492e-05	201.99	266.006	0.397174	8.86201e-05	Lpcat1
sp|Q8VC30|TKFC_MOUSE	3.17457e-05	1084.53	907.224	-0.257537	0.000185045	Tkfc
sp|Q9QUK4|BIR1B_MOUSE	0.344991	672.264	701.214	0.0608265	0.421479	Naip2
sp|Q8K327|CHAP1_MOUSE	0.00553086	164.353	182.73	0.152913	0.0119354	Champ1
sp|A6X8Z5|RHG31_MOUSE	3.25868e-05	66.3278	88.0358	0.408476	0.000188719	Arhgap31
sp|Q640N3|RHG30_MOUSE	1.19036e-05	689.043	910.18	0.401558	8.93579e-05	Arhgap30
sp|Q811P8|RHG32_MOUSE	0.0164825	158.198	144.292	-0.132741	0.030502	Arhgap32
sp|Q5DTU0|AF1L2_MOUSE	2.2872e-06	2551.19	1546.86	-0.721833	2.6839e-05	Afap1l2
sp|Q6ZQ29|TAOK2_MOUSE	2.47563e-05	352.282	315.791	-0.157761	0.000153425	Taok2
sp|Q5F2E8|TAOK1_MOUSE	0.00503622	1093.84	1040.78	-0.071741	0.0110041	Taok1
sp|Q8BYC6|TAOK3_MOUSE	0.0004879	1960.53	2210.14	0.172894	0.00154637	Taok3
tr|E9Q6R7|E9Q6R7_MOUSE	2.24114e-05	4515.83	3472.53	-0.379004	0.000141965	Utrn
sp|P11531|DMD_MOUSE	3.75519e-05	496.587	298.042	-0.736532	0.000210161	Dmd
sp|P70697|DCUP_MOUSE	0.000112559	569.265	493.822	-0.205109	0.000481586	Urod
sp|Q921T2|TOIP1_MOUSE	3.06926e-07	2935.94	3590.67	0.290432	6.6174e-06	Tor1aip1
tr|E9PWW2|E9PWW2_MOUSE	7.65326e-05	52.2485	68.5836	0.392475	0.000361121	Tor1aip1
sp|Q8BYU6|TOIP2_MOUSE	0.189443	664.459	682.263	0.0381485	0.254942	Tor1aip2
sp|Q8C547|HTR5B_MOUSE	0.0149445	1287.29	1359.45	0.0786805	0.0279741	Heatr5b
sp|Q5PRF0|HTR5A_MOUSE	0.00139767	941.043	860.094	-0.129765	0.00375829	Heatr5a
tr|A0AA74KTB8|A0AA74KTB8_MOUSE	4.54867e-06	372.726	325.528	-0.195333	4.37728e-05	Ado
tr|A6ZI44|A6ZI44_MOUSE	0.278841	4432.37	4646.2	0.0679714	0.350966	Aldoa
sp|P05063|ALDOC_MOUSE	1.64456e-06	3438.8	2635.16	-0.384014	2.14451e-05	Aldoc
tr|A6ZI47|A6ZI47_MOUSE	0.0337693	1959.7	2048.35	0.0638259	0.0567819	Aldoart2
sp|P62838|UB2D2_MOUSE	0.178623	979.467	955.119	-0.0363169	0.242478	Ube2d2
sp|P61080|UB2D1_MOUSE	0.000237625	110.705	92.7198	-0.255771	0.000864893	Ube2d1
sp|F8VQB6|MYO10_MOUSE	2.8953e-06	230.215	123.032	-0.903943	3.17861e-05	Myo10
sp|Q9JIG7|CCD22_MOUSE	0.0202863	881.98	836.284	-0.0767544	0.0366321	Ccdc22
sp|P70353|NFYC_MOUSE	0.394116	75.3358	71.4644	-0.0761096	0.472701	Nfyc
sp|Q921G7|ETFD_MOUSE	1.31675e-05	2309.91	1853.86	-0.317305	9.65412e-05	Etfdh
sp|Q65Z40|WAPL_MOUSE	0.00010682	889.991	1001.07	0.169682	0.000463403	Wapl
sp|P62911|RL32_MOUSE	0.463986	2466.98	2411.62	-0.0327424	0.541973	Rpl32
sp|Q3TRM8|HXK3_MOUSE	6.19019e-05	2387.75	2986.51	0.322808	0.000309207	Hk3
sp|O08528|HXK2_MOUSE	0.00239878	5595.68	6286.3	0.167896	0.00588433	Hk2
sp|P17710|HXK1_MOUSE	0.001185	4952.28	4382.15	-0.176456	0.00327247	Hk1
sp|Q8BJ34|MARF1_MOUSE	0.00413815	159.474	186.192	0.223473	0.00931473	Marf1
tr|A0A0R4J0P1|A0A0R4J0P1_MOUSE	3.34538e-07	1111.85	883.767	-0.331219	7.06378e-06	Acad8
sp|O54916|REPS1_MOUSE	3.17192e-07	610.223	786.61	0.366311	6.79778e-06	Reps1
sp|Q8R087|B4GT7_MOUSE	0.0309699	32.9363	28.492	-0.209121	0.0527439	B4galt7
sp|D3YZP9|CCDC6_MOUSE	0.00122448	1593.29	1469.4	-0.11678	0.00336721	Ccdc6
sp|O35129|PHB2_MOUSE	0.182279	1859.47	1807.08	-0.0412311	0.246762	Phb2
sp|Q56A08|GPKOW_MOUSE	0.0377219	259.572	274.903	0.0827897	0.062561	Gpkow
sp|Q6PAM1|TXLNA_MOUSE	0.0531659	1543.86	1605.81	0.0567592	0.0840872	Txlna
sp|Q91VJ2|CAVN3_MOUSE	0.000414206	772.527	493.002	-0.647994	0.00135519	Cavin3
tr|E9Q2U6|E9Q2U6_MOUSE	0.0648549	29.3287	24.3189	-0.270237	0.100158	Csnk1a1
sp|Q8BK63|KC1A_MOUSE	1.23399e-06	1022.76	891.038	-0.198906	1.74219e-05	Csnk1a1
sp|Q9JMK2|KC1E_MOUSE	1.10076e-05	815.776	715.345	-0.189535	8.43877e-05	Csnk1e
sp|Q9DC28|KC1D_MOUSE	0.245712	90.6981	93.7648	0.0479736	0.316731	Csnk1d
sp|Q8CIM5|GPR84_MOUSE	2.47181e-07	429.17	739.072	0.784164	5.70748e-06	Gpr84
sp|P53986|MOT1_MOUSE	0.415689	1816.88	1732.92	-0.0682621	0.494049	Slc16a1
sp|P46460|NSF_MOUSE	0.347372	4158.52	4241.95	0.028658	0.424099	Nsf
sp|O54941|SMCE1_MOUSE	0.14477	537.509	574.713	0.0965532	0.201662	Smarce1
sp|E1U8D0|MTCL2_MOUSE	2.81305e-07	432.647	342.241	-0.338175	6.20905e-06	Mtcl2
sp|Q6NZL0|MTCL3_MOUSE	0.00739429	146.33	114.431	-0.354745	0.0153415	Mtcl3
sp|Q93092|TALDO_MOUSE	0.00202166	3037.17	2763.07	-0.136455	0.00510263	Taldo1
sp|Q9D0I9|SYRC_MOUSE	0.00243898	2924.62	3055.27	0.0630515	0.00596455	Rars1
tr|F8VQ05|F8VQ05_MOUSE	0.00238052	943.282	878.195	-0.103148	0.00585761	Fryl
sp|Q810U5|CCD50_MOUSE	0.000196651	389.604	611.635	0.650663	0.000747149	Ccdc50
tr|A2AJ72|A2AJ72_MOUSE	0.00161794	1103.87	1001.66	-0.140175	0.0042391	Fubp3
sp|Q3U0V1|FUBP2_MOUSE	0.06655	3766.72	3599.87	-0.0653647	0.102466	Khsrp
tr|Q3TUE1|Q3TUE1_MOUSE	0.000119214	1831.91	2105.37	0.200726	0.000503441	Fubp1
tr|A2AJ71|A2AJ71_MOUSE	0.0520921	47.8411	41.2138	-0.215124	0.0826957	Fubp3
tr|A0A0G2JGT1|A0A0G2JGT1_MOUSE	0.00739027	17.7287	25.3389	0.515266	0.0153377	Fubp1
sp|Q9JKP5|MBNL1_MOUSE	0.129182	1647.43	1589.59	-0.0515699	0.182852	Mbnl1
sp|Q8BYA0|TBCD_MOUSE	0.0370398	1616.84	1561.09	-0.0506202	0.0616011	Tbcd
sp|Q9QZQ8|H2AY_MOUSE	0.386268	1143.23	1130.28	-0.0164355	0.464612	Macroh2a1
sp|Q8CCK0|H2AW_MOUSE	0.00144083	1504.66	1340.28	-0.166901	0.00385407	Macroh2a2
sp|Q91V12|BACH_MOUSE	2.41535e-09	765.135	1336.21	0.804361	2.98088e-07	Acot7
sp|P31324|KAP3_MOUSE	0.0809831	330.902	355.212	0.102273	0.121781	Prkar2b
tr|Q8K1M3|Q8K1M3_MOUSE	0.00106837	1154.09	1010.95	-0.19104	0.00299663	Prkar2a
sp|Q921G8|GCP2_MOUSE	3.94403e-06	1016.32	814.902	-0.318658	3.94272e-05	Tubgcp2
sp|Q9CQ60|6PGL_MOUSE	6.11067e-05	1492	1327.28	-0.168783	0.000306188	Pgls
sp|Q9DC50|OCTC_MOUSE	0.0247391	848.156	768.863	-0.141603	0.0434754	Crot
sp|Q64092|TFE3_MOUSE	4.78216e-06	400.322	473.024	0.240752	4.53574e-05	Tfe3
sp|Q3TX08|TRM1_MOUSE	0.000153944	233.02	273.642	0.231832	0.00061423	Trmt1
sp|Q8C3X8|LMF2_MOUSE	0.682869	128.831	130.822	0.0221346	0.741317	Lmf2
sp|P42128|FOXK1_MOUSE	0.00952422	375.405	348.509	-0.107253	0.0189426	Foxk1
sp|Q3UCQ1|FOXK2_MOUSE	0.176128	30.1312	32.7326	0.119473	0.239681	Foxk2
sp|O88413|TULP3_MOUSE	0.00448331	441.204	373.312	-0.241064	0.00998182	Tulp3
sp|P50586|TUB_MOUSE	0.0162267	59.8781	52.2647	-0.196192	0.0300987	Tub
sp|Q3URD3|SLMAP_MOUSE	0.015022	558.632	588.576	0.0753305	0.0281117	Slmap
sp|A2AAY5|SPD2B_MOUSE	0.000987848	2337.25	2541.1	0.120641	0.00280262	Sh3pxd2b
sp|P97429|ANXA4_MOUSE	0.0987823	2257.87	2379.26	0.0755557	0.145132	Anxa4
sp|P48036|ANXA5_MOUSE	0.412627	5151.38	5214.94	0.0176931	0.490955	Anxa5
sp|P14824|ANXA6_MOUSE	0.620178	3470.72	3419.57	-0.0214173	0.68549	Anxa6
tr|F8WIT2|F8WIT2_MOUSE	0.959362	124.557	124.298	-0.00300688	0.96829	Anxa6
sp|Q8VCW8|ACSF2_MOUSE	1.34638e-05	1722.21	1283.89	-0.423739	9.80407e-05	Acsf2
sp|Q9DB29|IAH1_MOUSE	0.0633176	1248.98	1204.84	-0.0519129	0.0982501	Iah1
sp|Q5XG71|UTP20_MOUSE	9.69304e-07	586.417	662.581	0.176169	1.48571e-05	Utp20
tr|Q9Z257|Q9Z257_MOUSE	0.00258315	1606.81	2095.41	0.383034	0.00626362	P2rx4
sp|Q811D0|DLG1_MOUSE	0.00941614	2269.62	2046.94	-0.148982	0.0187693	Dlg1
sp|Q62108|DLG4_MOUSE	0.128158	136.982	151.804	0.148226	0.181763	Dlg4
sp|O70305|ATX2_MOUSE	0.59479	1449.74	1465.67	0.0157628	0.663649	Atxn2
tr|Q3TGG2|Q3TGG2_MOUSE	0.000277875	11.4817	21.1058	0.878296	0.000978371	Atxn2l
tr|A0A0U1RPL0|A0A0U1RPL0_MOUSE	4.9943e-06	2356.73	2849.74	0.274043	4.69766e-05	Atxn2l
sp|P98203|ARVC_MOUSE	4.24012e-07	2875.92	1591.46	-0.853669	8.23805e-06	Arvcf
sp|Q8BGD9|IF4B_MOUSE	0.137758	1934.53	2126.47	0.136472	0.193385	Eif4b
sp|Q6DFZ1|GBF1_MOUSE	0.911059	2449.24	2452.45	0.00189546	0.92928	Gbf1
sp|Q99PU5|ACBG1_MOUSE	2.66912e-05	1345.87	947.913	-0.505711	0.00016235	Acsbg1
sp|P53395|ODB2_MOUSE	0.00280574	897.118	822.811	-0.124736	0.00671239	Dbt
sp|P51125|ICAL_MOUSE	0.287673	2030.32	2140.61	0.0763183	0.360245	Cast
sp|Q64511|TOP2B_MOUSE	1.20232e-07	4928.85	4006.92	-0.298757	3.41516e-06	Top2b
sp|Q01320|TOP2A_MOUSE	2.00085e-08	1182.93	429.824	-1.46054	1.09329e-06	Top2a
sp|P40338|VHL_MOUSE	0.00159725	120.104	148.918	0.310238	0.00419699	Vhl
sp|Q69ZN7|MYOF_MOUSE	3.64129e-07	6456.15	5609.28	-0.202857	7.4794e-06	Myof
tr|A0A0N4SVX9|A0A0N4SVX9_MOUSE	5.19348e-07	2868.51	1865.54	-0.62071	9.48341e-06	Dysf
sp|Q60664|IRAG2_MOUSE	0.00108852	159.95	193.435	0.274231	0.00304838	Irag2
sp|Q6DFV3|RHG21_MOUSE	4.748e-05	538.029	412.708	-0.382564	0.000252123	Arhgap21
sp|Q69ZH9|RHG23_MOUSE	6.38676e-05	28.5702	17.1107	-0.739608	0.000315503	Arhgap23
sp|P70429|EVL_MOUSE	0.256667	1026.67	1074.26	0.0653727	0.328486	Evl
sp|Q3UJB0|SF3B2_MOUSE	0.519349	2587.62	2650.84	0.0348211	0.59461	Sf3b2
sp|Q9QYE6|GOGA5_MOUSE	0.00536601	2067.44	2173.24	0.0720054	0.0116394	Golga5
tr|A0A0A6YW53|A0A0A6YW53_MOUSE	0.0189623	1169.38	1115.1	-0.0685727	0.0345462	Map4k4
tr|F8VPL5|F8VPL5_MOUSE	0.230415	50.0331	46.6175	-0.102013	0.299656	Map4k4
sp|P83510|TNIK_MOUSE	0.00294599	906.711	846.945	-0.098374	0.00699184	Tnik
sp|Q9JM52|MINK1_MOUSE	0.0302918	339.82	367.025	0.11111	0.051749	Mink1
sp|Q8VC04|T106A_MOUSE	1.10367e-07	416.559	704.336	0.757742	3.25105e-06	Tmem106a
sp|Q9Z1Q2|ABHGA_MOUSE	0.000220546	862.179	770.035	-0.163065	0.000820393	Abhd16a
sp|Q9Z1Q9|SYVC_MOUSE	5.28688e-05	4482.14	4140.81	-0.114272	0.000273831	Vars1
tr|A0A2I3BQS6|A0A2I3BQS6_MOUSE	0.0467397	745.684	774.995	0.0556229	0.0752105	Ubr5
sp|Q91YP2|NEUL_MOUSE	7.85055e-05	1988.6	1779.53	-0.160252	0.000368487	Nln
tr|A0A0R4IZY0|A0A0R4IZY0_MOUSE	2.80317e-06	2877.88	2441.32	-0.237349	3.1254e-05	Thop1
sp|P70202|LXN_MOUSE	0.00261638	1416.29	1174.74	-0.269779	0.00632491	Lxn
sp|Q62407|SPEG_MOUSE	0.0572104	148.387	155.704	0.0694398	0.0897463	Speg
sp|Q9Z1Z2|STRAP_MOUSE	0.0205359	2293.5	2212.3	-0.052006	0.037008	Strap
sp|Q9D0D5|T2EA_MOUSE	0.672111	221.017	216.927	-0.0269488	0.732018	Gtf2e1
sp|Q5U430|UBR3_MOUSE	0.0171612	394.732	424.96	0.106455	0.0316394	Ubr3
sp|Q8CE96|TRM6_MOUSE	0.783661	775.417	779.851	0.00822583	0.828819	Trmt6
sp|P81117|NUCB2_MOUSE	0.675092	93.4474	95.5029	0.0313905	0.734617	Nucb2
sp|Q8C4B4|U119B_MOUSE	0.000231513	197.336	157.79	-0.322654	0.000850703	Unc119b
sp|Q9Z2R6|U119A_MOUSE	0.00395877	414.722	465.792	0.167541	0.00898158	Unc119
sp|Q64012|RALY_MOUSE	0.0567115	2302.99	2374.85	0.0443262	0.0890417	Raly
sp|Q3TAA7|S11IP_MOUSE	0.238003	260.521	268.229	0.0420664	0.307625	Stk11ip
sp|Q8C0M9|ASGL1_MOUSE	3.74485e-05	3134.75	2349.76	-0.415839	0.000210013	Asrgl1
sp|Q61687|ATRX_MOUSE	0.0280224	980.011	1028.97	0.0703245	0.0484036	Atrx
sp|Q8C3J5|DOCK2_MOUSE	0.454814	4444.02	4298.62	-0.0479912	0.53303	Dock2
sp|B2RY04|DOCK5_MOUSE	0.0191122	714.354	676.071	-0.0794645	0.0347839	Dock5
sp|Q8BUR4|DOCK1_MOUSE	8.43213e-09	1736.94	1398.32	-0.312854	5.91737e-07	Dock1
sp|P59764|DOCK4_MOUSE	0.174864	1074.2	1125.9	0.0678206	0.238232	Dock4
sp|Q3UHQ6|DOP1B_MOUSE	0.15619	204.392	192.844	-0.0839047	0.215312	Dop1b
sp|Q8CGY8|OGT1_MOUSE	0.104347	2264.28	2360.47	0.060027	0.151997	Ogt
sp|Q3ULD5|MCCB_MOUSE	3.39486e-06	1579.2	1256.64	-0.329621	3.5015e-05	Mccc2
sp|Q8BS45|IFT56_MOUSE	0.000369257	127.214	90.5135	-0.491053	0.00123185	Ift56
sp|Q8C3S2|TNG6_MOUSE	0.381572	122.087	117.385	-0.0566555	0.459968	Tango6
tr|A0A0R4J0B5|A0A0R4J0B5_MOUSE	0.00121919	431.469	388.648	-0.150794	0.00335782	Rusf1
sp|Q8R322|GLE1_MOUSE	0.00371371	107.731	91.1904	-0.24048	0.00851193	Gle1
sp|Q9CU62|SMC1A_MOUSE	1.63326e-05	1726.95	1521.16	-0.18306	0.000112587	Smc1a
sp|Q920F6|SMC1B_MOUSE	0.0116356	259.592	229.68	-0.176618	0.0224797	Smc1b
sp|Q8BH74|NU107_MOUSE	7.92078e-06	1240.83	1105.89	-0.1661	6.59267e-05	Nup107
sp|Q9DCC4|P5CR3_MOUSE	0.000446514	573.019	510.363	-0.167059	0.00143906	Pycr3
tr|D3YVW2|D3YVW2_MOUSE	1.30261e-05	1082.2	869.522	-0.315679	9.58431e-05	Golim4
sp|Q3UZ39|LRRF1_MOUSE	0.0273214	2062.73	1731.02	-0.252935	0.0474101	Lrrfip1
tr|G5E8E1|G5E8E1_MOUSE	9.93931e-06	297.639	169.296	-0.814013	7.78398e-05	Lrrfip1
tr|A0A668KLE1|A0A668KLE1_MOUSE	0.00533021	814.698	899.835	0.143396	0.0115687	Lrrfip2
sp|Q8VEL2|MTMRE_MOUSE	3.69102e-07	111.102	177.811	0.678463	7.52629e-06	Mtmr14
sp|Q61033|LAP2A_MOUSE	2.73192e-06	1125.95	910.387	-0.306591	3.06988e-05	Tmpo
sp|Q61029|LAP2B_MOUSE	1.31457e-05	686.715	600.692	-0.193085	9.65096e-05	Tmpo
sp|Q8BZJ7|DCNL2_MOUSE	0.0859175	261.403	245.891	-0.0882568	0.128392	Dcun1d2
sp|Q9QZ73|DCNL1_MOUSE	0.074676	963.232	929.03	-0.0521574	0.113437	Dcun1d1
sp|P08003|PDIA4_MOUSE	4.07923e-05	5480.04	4774.87	-0.198724	0.000223143	Pdia4
sp|P27773|PDIA3_MOUSE	0.195867	4733.41	4892.52	0.0476963	0.26206	Pdia3
sp|Q0VBL3|RBM15_MOUSE	0.383068	413.704	409.63	-0.014277	0.461461	Rbm15
sp|Q6PHZ5|RB15B_MOUSE	0.276425	27.6498	25.7656	-0.101825	0.348476	Rbm15b
sp|Q80U35|ARHGH_MOUSE	0.181323	303.032	338.924	0.161493	0.245677	Arhgef17
sp|Q68FH4|GALK2_MOUSE	0.00405026	1737.83	1587.06	-0.130928	0.00915432	Galk2
sp|Q9JHU4|DYHC1_MOUSE	0.84595	4957.63	4941.59	-0.00467723	0.878217	Dync1h1
sp|Q8BR63|F177A_MOUSE	1.25575e-06	608.667	825.036	0.438803	1.7587e-05	Fam177a1
sp|Q01405|SC23A_MOUSE	0.0533904	2116.64	2037.44	-0.0550148	0.0843639	Sec23a
sp|Q9D662|SC23B_MOUSE	7.70336e-05	2768.73	3100.64	0.163344	0.000362767	Sec23b
sp|Q8C052|MAP1S_MOUSE	0.00428293	2402.84	2296.05	-0.0655814	0.00959538	Map1s
sp|Q9CZT4|RPC5_MOUSE	0.0024045	233.005	251.424	0.10976	0.00589433	Polr3e
sp|Q80TH2|ERBIN_MOUSE	0.867597	1884.18	1891.95	0.00593716	0.89485	Erbin
sp|Q9CPY7|AMPL_MOUSE	0.000124995	2809.81	2602.37	-0.110646	0.000522612	Lap3
sp|Q9D823|RL37_MOUSE	0.130559	207.874	234.55	0.174186	0.184582	Rpl37
sp|Q8K341|ATAT_MOUSE	0.000275256	416.832	314.67	-0.405629	0.00097187	Atat1
sp|Q9Z204|HNRPC_MOUSE	0.218313	2939.71	2851.62	-0.043893	0.286942	Hnrnpc
tr|A0A2I3BRM6|A0A2I3BRM6_MOUSE	0.0725213	179.869	172.214	-0.062747	0.110448	Hnrnpc
sp|Q9JMH9|MY18A_MOUSE	9.89517e-05	3234.2	2937.05	-0.139039	0.000436271	Myo18a
sp|Q02053|UBA1_MOUSE	0.000370871	6003.88	6263.72	0.0611246	0.00123647	Uba1
sp|Q60875|ARHG2_MOUSE	9.06675e-08	1778.61	2178.41	0.292526	2.91031e-06	Arhgef2
sp|P51660|DHB4_MOUSE	0.000122843	3405.8	3172.55	-0.10235	0.000515421	Hsd17b4
sp|P28474|ADHX_MOUSE	5.95698e-06	2661.16	2273.41	-0.227198	5.2969e-05	Adh5
sp|E9PYK3|PARP4_MOUSE	4.04725e-06	444.717	610.09	0.456134	4.0125e-05	Parp4
sp|Q99LC5|ETFA_MOUSE	2.83232e-05	3647.25	3161.26	-0.206309	0.000169371	Etfa
sp|Q9WV68|DECR2_MOUSE	0.000177623	291.716	334.922	0.19926	0.000686884	Decr2
sp|Q8R010|AIMP2_MOUSE	0.00903785	751.801	704.101	-0.0945671	0.0181569	Aimp2
sp|Q9JJW6|ALRF2_MOUSE	0.0025453	23.5045	30.6003	0.380609	0.00619102	Alyref2
sp|O08583|THOC4_MOUSE	0.233427	1049.04	1018.54	-0.0425616	0.302913	Alyref
sp|Q9D2G2|ODO2_MOUSE	0.532533	3020.29	2978.03	-0.0203296	0.606276	Dlst
sp|P63038|CH60_MOUSE	0.552985	5314.55	5269.42	-0.0123047	0.625813	Hspd1
sp|P70168|IMB1_MOUSE	0.177415	3553.71	3496.58	-0.0233801	0.241204	Kpnb1
sp|Q80X82|SYMPK_MOUSE	0.00389422	831.777	889.678	0.097086	0.00886119	Sympk
sp|Q3TXS7|PSMD1_MOUSE	0.0682373	3358.62	3438.54	0.033924	0.104771	Psmd1
sp|Q8BU33|HACL2_MOUSE	0.262706	399.442	404.543	0.0183106	0.334718	Ilvbl
sp|P13439|UMPS_MOUSE	9.84238e-05	956.507	862.522	-0.149214	0.000435386	Umps
sp|Q80Y44|DDX10_MOUSE	3.7802e-05	39.7606	60.4661	0.604789	0.000211066	Ddx10
sp|Q920I9|WDR7_MOUSE	0.0037009	936.874	872.765	-0.102261	0.00848801	Wdr7
sp|Q9WVQ5|MTNB_MOUSE	0.000221614	1544.55	1708.19	0.145282	0.000822349	Apip
sp|Q02248|CTNB1_MOUSE	4.14274e-06	5971.76	3915.9	-0.608814	4.07892e-05	Ctnnb1
sp|Q5SRY7|FBW1B_MOUSE	0.267407	368.176	387.53	0.0739118	0.33938	Fbxw11
sp|Q8VDN2|AT1A1_MOUSE	2.68111e-05	5954.83	4993.12	-0.254116	0.000162685	Atp1a1
sp|Q6PIE5|AT1A2_MOUSE	4.46463e-06	1525.36	1162.83	-0.391504	4.33033e-05	Atp1a2
sp|Q6PIC6|AT1A3_MOUSE	0.00013449	785.643	1027.7	0.387473	0.000553583	Atp1a3
sp|P17183|ENOG_MOUSE	0.184618	3372.37	3188.39	-0.0809339	0.249488	Eno2
sp|P21550|ENOB_MOUSE	0.00155695	2125.22	1912.7	-0.151999	0.00410182	Eno3
sp|P17182|ENOA_MOUSE	0.000456957	10191.7	9359.19	-0.122941	0.00146414	Eno1
sp|P09405|NUCL_MOUSE	0.0128785	5352.91	5719.95	0.0956804	0.024576	Ncl
sp|P49769|PSN1_MOUSE	0.00333988	195.823	226.105	0.207446	0.00779576	Psen1
sp|Q61144|PSN2_MOUSE	0.0883502	70.3315	77.6119	0.142107	0.13156	Psen2
sp|Q3UPH7|ARH40_MOUSE	6.12897e-09	548.506	365.488	-0.585687	5.1013e-07	Arhgef40
sp|Q8BSU7|MOB3A_MOUSE	0.257344	67.7599	72.2096	0.0917589	0.329	Mob3a
sp|Q8K354|CBR3_MOUSE	4.25029e-07	1840.47	1415.24	-0.379027	8.23805e-06	Cbr3
sp|P48758|CBR1_MOUSE	1.04552e-07	2905.95	2413.13	-0.268104	3.11186e-06	Cbr1
sp|P16332|MUTA_MOUSE	2.01977e-07	1534.14	1144.56	-0.422632	4.96823e-06	Mmut
sp|P58468|SLX9_MOUSE	0.0402492	46.6507	51.1782	0.13363	0.0661852	Slx9
sp|Q9EP71|RAI14_MOUSE	0.836899	2240.31	2229.7	-0.00684984	0.870715	Rai14
tr|O88325|O88325_MOUSE	0.000450404	3810.27	3373.59	-0.175609	0.00144768	Naglu
sp|P57016|LAD1_MOUSE	2.92464e-06	66.8284	377.513	2.498	3.18427e-05	Lad1
sp|E9PY46|IF140_MOUSE	1.07058e-05	639.232	482.928	-0.404533	8.25775e-05	Ift140
sp|O88796|RPP30_MOUSE	0.164294	276.801	264.655	-0.0647363	0.225593	Rpp30
sp|P52624|UPP1_MOUSE	4.33814e-06	131.107	314.569	1.26263	4.21907e-05	Upp1
sp|P47791|GSHR_MOUSE	3.31432e-08	1821.75	2408.29	0.402682	1.50151e-06	Gsr
sp|Q9QYC0|ADDA_MOUSE	2.66955e-05	1825.24	1311.28	-0.477117	0.00016235	Add1
sp|P97386|DNLI3_MOUSE	0.000722923	314.415	366.082	0.219497	0.00214273	Lig3
tr|D3YWS8|D3YWS8_MOUSE	0.0769394	117.311	125.299	0.0950384	0.116321	Leng8
sp|P45952|ACADM_MOUSE	2.20826e-06	1239.58	994.997	-0.31709	2.61268e-05	Acadm
sp|Q9EPL9|ACOX3_MOUSE	0.637445	1419.93	1394.19	-0.0263995	0.701866	Acox3
sp|Q8CGF6|WDR47_MOUSE	0.000558439	384.325	281.194	-0.450763	0.00173269	Wdr47
sp|Q62172|RBP1_MOUSE	0.270275	320.201	336.307	0.070801	0.34223	Ralbp1
sp|Q9CQW1|YKT6_MOUSE	0.000197537	1432.88	1240.48	-0.208016	0.000749718	Ykt6
sp|Q8VED2|BL1S4_MOUSE	0.988772	85.0533	85.0948	0.000702914	0.991542	Bloc1s4
sp|P51881|ADT2_MOUSE	0.00880899	5376.33	5089.84	-0.0790009	0.0177769	Slc25a5
sp|P48962|ADT1_MOUSE	0.00143524	1211.1	1049.08	-0.207197	0.00384342	Slc25a4
sp|Q05920|PYC_MOUSE	0.00032019	3205.42	2474.47	-0.37339	0.00109243	Pc
sp|Q91YT0|NDUV1_MOUSE	9.16901e-07	2485.52	2071.73	-0.262711	1.42181e-05	Ndufv1
sp|Q9JHK4|PGTA_MOUSE	0.856632	1829.5	1825.46	-0.00318936	0.886094	Rabggta
sp|Q9CQI6|COTL1_MOUSE	0.117463	2664.46	2567.74	-0.053346	0.168328	Cotl1
sp|Q8BGW1|FTO_MOUSE	0.00126839	637.463	563.036	-0.179114	0.0034574	Fto
sp|Q8K297|GT251_MOUSE	0.406875	2131.87	2067.49	-0.0442345	0.485159	Colgalt1
sp|Q8R5H1|UBP15_MOUSE	5.47189e-05	2080.89	2374.02	0.19013	0.000281985	Usp15
sp|P35123|UBP4_MOUSE	8.7083e-07	2236.51	2602.33	0.218558	1.38635e-05	Usp4
sp|Q99K46|UBP11_MOUSE	0.00113501	196.943	153.06	-0.363685	0.00315877	Usp11
sp|P29341|PABP1_MOUSE	6.20873e-06	6180.22	6920.85	0.163291	5.47992e-05	Pabpc1
tr|Q6PHQ9|Q6PHQ9_MOUSE	1.18635e-05	2064.57	1776.15	-0.217089	8.92003e-05	Pabpc4
tr|Q80UI7|Q80UI7_MOUSE	4.48886e-09	25.1264	166.887	2.7316	4.3099e-07	Clec4a1
sp|Q9QZ15|CLC4A_MOUSE	4.50829e-07	165.642	541.919	1.71	8.53712e-06	Clec4a
sp|O88685|PRS6A_MOUSE	0.564436	3816	3830.75	0.00556696	0.636713	Psmc3
sp|Q9ES00|UBE4B_MOUSE	0.0752323	2071.95	2030.53	-0.029134	0.114188	Ube4b
sp|P62874|GBB1_MOUSE	0.00147017	3824.41	4036.44	0.0778444	0.00392375	Gnb1
sp|P62880|GBB2_MOUSE	0.228734	1092.65	1124.53	0.0414973	0.298175	Gnb2
sp|P56873|ZNRD2_MOUSE	0.22408	219.753	206.826	-0.0874631	0.293068	Znrd2
sp|A2AN08|UBR4_MOUSE	0.000468248	5212.11	5634.06	0.112309	0.0014943	Ubr4
sp|Q9EQH3|VPS35_MOUSE	0.212897	2511	2568.27	0.0325329	0.280907	Vps35
sp|Q61553|FSCN1_MOUSE	0.0119893	5913.74	5078.13	-0.219775	0.023082	Fscn1
tr|G3X8Y8|G3X8Y8_MOUSE	2.74672e-06	1274.6	2448.47	0.941836	3.08166e-05	Tlr2
sp|P25119|TNR1B_MOUSE	4.00515e-09	109.751	714.216	2.70213	4.21601e-07	Tnfrsf1b
tr|B1APX2|B1APX2_MOUSE	0.0453578	27.9148	23.2985	-0.260797	0.0734684	5031439G07Rik
sp|Q8K296|MTMR3_MOUSE	0.0482183	170.526	183.02	0.102009	0.0772485	Mtmr3
sp|Q8BNV1|TRM2A_MOUSE	0.680405	443.616	447.758	0.0134078	0.738938	Trmt2a
sp|Q61292|LAMB2_MOUSE	1.19808e-06	290.244	181.951	-0.673714	1.70494e-05	Lamb2
sp|P02469|LAMB1_MOUSE	0.100437	37.1201	29.1035	-0.351006	0.147231	Lamb1
sp|O09118|NET1_MOUSE	0.000424407	56.4884	78.833	0.480846	0.00138087	Ntn1
sp|Q9JHI5|IVD_MOUSE	2.78959e-06	2610.39	2077	-0.329764	3.11998e-05	Ivd
sp|P54729|NUB1_MOUSE	1.63099e-05	1356.15	1726.96	0.348713	0.000112587	Nub1
sp|Q8C3R1|BRAT1_MOUSE	0.00735175	178.973	192.714	0.106716	0.0152666	Brat1
sp|Q3TZZ7|ESYT2_MOUSE	0.00155098	1097.36	1008.31	-0.122104	0.00408794	Esyt2
tr|Q99N17|Q99N17_MOUSE	0.000146365	215.465	245.106	0.185953	0.00059091	Cyp4f16
sp|Q99N16|CP4F3_MOUSE	0.0196368	244.253	224.104	-0.124212	0.0356119	Cyp4f3
tr|Q99N19|Q99N19_MOUSE	0.570403	109.68	108.228	-0.0192179	0.64167	Cyp4f13
sp|Q9WV72|ASB3_MOUSE	0.940923	16.0313	16.2288	0.0176625	0.953444	Asb3
sp|Q61069|USF1_MOUSE	0.800323	66.324	65.3524	-0.0212915	0.841546	Usf1
sp|E9Q7X6|HEG1_MOUSE	5.16966e-05	697.138	544.149	-0.357442	0.000268342	Heg1
sp|P01027|CO3_MOUSE	2.04964e-08	2115.1	4587.24	1.1169	1.10311e-06	C3
sp|Q61543|GSLG1_MOUSE	0.290749	3512.9	3576.8	0.0260063	0.363652	Glg1
sp|Q61830|MRC1_MOUSE	6.07201e-05	454.069	200.062	-1.18247	0.00030513	Mrc1
sp|Q8VHQ9|ACO11_MOUSE	1.41212e-05	1719.84	1249	-0.461494	0.000100477	Acot11
sp|G3X9K3|BIG1_MOUSE	0.0206089	1805.04	1890.88	0.0670257	0.0370929	Arfgef1
sp|A2A5R2|BIG2_MOUSE	0.000608915	1754.11	1896.26	0.112419	0.00186107	Arfgef2
sp|Q80YW0|CYH4_MOUSE	0.000814807	1386.79	1155.66	-0.263032	0.00237378	Cyth4
sp|Q9QX11|CYH1_MOUSE	0.0106062	362.567	411.938	0.184177	0.0207436	Cyth1
tr|A0A991EQU8|A0A991EQU8_MOUSE	0.125068	51.7301	56.2597	0.121098	0.177802	Cyth2
sp|A6H5X4|PHF11_MOUSE	9.18144e-10	202.158	485.249	1.26324	1.74975e-07	Phf11
sp|Q8BVM9|PH11A_MOUSE	3.12018e-09	51.9554	179.423	1.78802	3.66136e-07	Phf11a
tr|B4XVQ1|B4XVQ1_MOUSE	7.90239e-06	72.7654	220.863	1.60183	6.58502e-05	Phf11b
sp|Q99K28|ARFG2_MOUSE	0.164791	904.255	930.194	0.0408009	0.226102	Arfgap2
sp|Q61739|ITA6_MOUSE	3.36777e-11	2288.68	882.441	-1.37495	2.98642e-08	Itga6
tr|F6VSK8|F6VSK8_MOUSE	9.95678e-09	517.514	169.882	-1.60706	6.55379e-07	Itga6
sp|Q0GUM3|IRB10_MOUSE	2.2145e-07	1564.58	2431.68	0.636176	5.30148e-06	Gm12250
sp|Q61792|LASP1_MOUSE	0.13226	3623.13	3332.2	-0.120764	0.186804	Lasp1
tr|A0A571BF58|A0A571BF58_MOUSE	0.000207411	655.436	469.658	-0.480845	0.000780162	Neb
sp|Q9DC07|LNEBL_MOUSE	6.78652e-05	2573.61	1803.55	-0.512957	0.00033159	Nebl
tr|Z4YJW6|Z4YJW6_MOUSE	0.257248	888.009	908.041	0.0321829	0.328962	Plekhm2
sp|Q99KC8|VMA5A_MOUSE	5.54083e-06	5836.63	5372.02	-0.119671	5.02678e-05	Vwa5a
sp|Q9QY24|ZBP1_MOUSE	2.91348e-08	1015.3	1886.48	0.893791	1.39031e-06	Zbp1
tr|G5E895|G5E895_MOUSE	0.00263342	760.638	709.516	-0.100376	0.00635732	Akr1b10
sp|P45377|ALD2_MOUSE	0.00599533	1000.71	939.678	-0.0907894	0.0128103	Akr1b8
sp|Q8VC28|AK1CD_MOUSE	0.829388	1565.69	1573.49	0.00717707	0.864409	Akr1c13
sp|P45376|ALDR_MOUSE	0.0149096	4863.39	4729.33	-0.040326	0.0279373	Akr1b1
sp|P56380|AP4A_MOUSE	0.000728651	692.005	629.225	-0.137207	0.00215881	Nudt2
sp|Q62465|VAT1_MOUSE	0.742942	1761.16	1743.93	-0.0141839	0.792782	Vat1
sp|Q8BU85|MSRB3_MOUSE	1.59044e-05	285.175	170.408	-0.742856	0.000110959	Msrb3
sp|Q9DCL9|PUR6_MOUSE	3.09326e-05	2576.21	2062.82	-0.320635	0.00018134	Paics
sp|Q810J8|ZFYV1_MOUSE	1.86965e-05	660.66	603.143	-0.131409	0.000124146	Zfyve1
sp|Q3V384|AFG1L_MOUSE	0.120321	739.536	718.443	-0.041748	0.171771	Afg1l
sp|Q91YI4|ARRB2_MOUSE	8.64866e-05	2478.88	3175.69	0.357382	0.000395082	Arrb2
sp|Q8BWG8|ARRB1_MOUSE	0.361705	937.295	902.756	-0.0541668	0.438828	Arrb1
tr|F7DF62|F7DF62_MOUSE	0.593126	59.1587	61.9395	0.0662694	0.662394	Arrb1
sp|Q8BY35|FGD2_MOUSE	0.00218296	498.305	437.428	-0.187985	0.00545207	Fgd2
sp|Q8CG76|ARK72_MOUSE	0.0268652	862.356	748.866	-0.203576	0.0467847	Akr7a2
sp|Q8C7R4|UBA6_MOUSE	0.000472725	2339.66	2437.14	0.0588902	0.00150657	Uba6
sp|P27808|MGAT1_MOUSE	8.52779e-05	599.289	749.455	0.322589	0.000392805	Mgat1
sp|P15533|TR30A_MOUSE	5.44387e-06	680.853	867.252	0.349108	4.96398e-05	Trim30a
tr|E9PWL0|E9PWL0_MOUSE	0.00757652	219.634	259.392	0.240034	0.0156426	Trim30d
sp|Q91XD7|CREL1_MOUSE	7.51543e-06	538.113	482.634	-0.156982	6.33633e-05	Creld1
sp|P46471|PRS7_MOUSE	2.37589e-05	2387.71	2579.51	0.111473	0.0001484	Psmc2
sp|P54775|PRS6B_MOUSE	0.260889	3593.08	3644.71	0.020581	0.33264	Psmc4
sp|P62192|PRS4_MOUSE	1.78032e-05	2997.06	3274.97	0.127931	0.000120324	Psmc1
sp|P62196|PRS8_MOUSE	0.137664	3700.82	3783.39	0.0318365	0.193367	Psmc5
sp|Q8BNW9|KBTBB_MOUSE	0.00501867	87.7657	72.6093	-0.273503	0.0109758	Kbtbd11
sp|Q9R0G7|ZEB2_MOUSE	1.09007e-06	400.818	576.08	0.523321	1.5924e-05	Zeb2
sp|Q3U829|AP5Z1_MOUSE	0.0710969	269.939	254.922	-0.0825785	0.108621	Ap5z1
sp|P15105|GLNA_MOUSE	0.000133783	1669.83	1256.52	-0.410275	0.000551732	Glul
sp|Q8R143|PTTG_MOUSE	0.00194178	375.372	435.07	0.212925	0.00494156	Pttg1ip
tr|F8VPP8|F8VPP8_MOUSE	0.0035287	373.236	339.027	-0.13869	0.0081584	Zc3h7b
sp|Q9R0L6|PCM1_MOUSE	0.96021	936.807	937.959	0.00177275	0.968873	Pcm1
sp|Q9EP82|WDR4_MOUSE	0.0568515	59.4586	65.4377	0.138236	0.0892028	Wdr4
sp|Q8K4X7|PLCD_MOUSE	0.000851141	552.586	454.588	-0.281639	0.00246233	Agpat4
sp|Q8K1H1|TDRD7_MOUSE	1.00405e-07	1435.43	1731.85	0.270833	3.07136e-06	Tdrd7
sp|P25322|CCND1_MOUSE	7.41039e-09	1289.25	701.827	-0.877342	5.65195e-07	Ccnd1
sp|P30280|CCND2_MOUSE	0.00111377	89.6122	67.7816	-0.402801	0.00310571	Ccnd2
sp|Q8BKC8|PI4KB_MOUSE	0.0512719	450.466	465.654	0.0478407	0.0815384	Pi4kb
sp|P97370|AT1B3_MOUSE	0.206271	1147.42	1225.94	0.0954937	0.273931	Atp1b3
sp|P58802|TB10A_MOUSE	0.100388	292.88	277.926	-0.0756046	0.147189	Tbc1d10a
sp|P11835|ITB2_MOUSE	0.000266657	3826.91	5344.97	0.482002	0.000946321	Itgb2
sp|O70309|ITB5_MOUSE	0.000133215	1581.95	1142.27	-0.469802	0.000550548	Itgb5
sp|Q9D6N5|NC2A_MOUSE	0.0061038	379.849	419.942	0.144766	0.0130072	Drap1
sp|Q9JJ28|FLII_MOUSE	1.28675e-05	1623.04	1468.5	-0.144352	9.49544e-05	Flii
sp|Q8BIP0|SYDM_MOUSE	0.0420427	132.847	115.746	-0.198802	0.0686924	Dars2
sp|Q91XB0|TREX1_MOUSE	7.51396e-09	361.76	646.44	0.837484	5.65195e-07	Trex1
sp|Q9D8T2|GSDMD_MOUSE	8.60443e-07	2650.61	3934.75	0.56995	1.38095e-05	Gsdmd
tr|E9QMY5|E9QMY5_MOUSE	9.89652e-07	1320.89	782.316	-0.755689	1.50083e-05	Shroom3
tr|Q921K2|Q921K2_MOUSE	0.0228874	2976.15	2811.08	-0.0823203	0.0406319	Parp1
sp|A6H611|MIPEP_MOUSE	0.000968998	284.133	247.916	-0.196714	0.0027546	Mipep
sp|Q6Q899|RIGI_MOUSE	3.90696e-10	4131.83	6295.15	0.607461	1.03578e-07	Rigi
sp|Q921W4|QORL1_MOUSE	0.515152	588.756	581.49	-0.0179159	0.590749	Cryzl1
sp|Q8CI51|PDLI5_MOUSE	2.22225e-05	7093.73	4981.87	-0.509859	0.000141269	Pdlim5
tr|D9J302|D9J302_MOUSE	0.000702129	224.49	145.429	-0.62634	0.00209062	Pdlim5
sp|P80318|TCPG_MOUSE	0.879851	5693.6	5702.24	0.00219015	0.903843	Cct3
sp|Q6KCD5|NIPBL_MOUSE	0.436456	509.365	493.684	-0.0451124	0.515111	Nipbl
sp|Q3THK7|GUAA_MOUSE	4.19594e-05	1914.76	1708.51	-0.164423	0.000228533	Gmps
sp|Q64514|TPP2_MOUSE	0.014364	6703.26	6442.19	-0.0573102	0.0270288	Tpp2
sp|P58058|NADK_MOUSE	2.46582e-07	801.71	1915.58	1.25663	5.70748e-06	Nadk
sp|O09126|SEM4D_MOUSE	0.0231077	288.421	324.494	0.170017	0.0409621	Sema4d
sp|Q9DBD5|PELP1_MOUSE	0.316469	751.108	734.667	-0.0319305	0.391106	Pelp1
sp|Q8BMI0|FBX38_MOUSE	0.754063	210.468	212.11	0.0112163	0.802832	Fbxo38
sp|Q9EPL8|IPO7_MOUSE	0.000123872	1592.94	1480.95	-0.105164	0.000518829	Ipo7
sp|Q7TMY7|IPO8_MOUSE	0.0212922	303.027	289.684	-0.0649647	0.0381406	Ipo8
sp|Q8VI75|IPO4_MOUSE	0.469707	1891.85	1923.3	0.0237874	0.547316	Ipo4
sp|P62908|RS3_MOUSE	0.5878	4061.54	4085.41	0.00845579	0.657417	Rps3
sp|P61164|ACTZ_MOUSE	0.200747	4085.62	4043.49	-0.0149534	0.267488	Actr1a
sp|Q8R5C5|ACTY_MOUSE	0.000758393	544.161	500.01	-0.122078	0.00223398	Actr1b
sp|Q3TTA7|CBLB_MOUSE	4.70348e-05	288.599	347.561	0.268201	0.00025013	Cblb
sp|P22682|CBL_MOUSE	4.19839e-05	648.734	798.769	0.300151	0.000228533	Cbl
sp|Q9JLC8|SACS_MOUSE	0.00834172	143.345	123.671	-0.212984	0.0169632	Sacs
sp|Q8VBT6|APOBR_MOUSE	8.60479e-05	1140.26	1426.55	0.32316	0.00039407	Apobr
sp|Q8BFZ9|ERLN2_MOUSE	1.45464e-05	3474.59	2857.1	-0.282292	0.00010299	Erlin2
sp|Q91X78|ERLN1_MOUSE	0.00181882	908.089	942.997	0.0544192	0.00467306	Erlin1
sp|Q91Y63|S13A3_MOUSE	1.71676e-05	67.5875	359.909	2.4128	0.000117257	Slc13a3
sp|O88487|DC1I2_MOUSE	0.0400135	2134.51	2222.46	0.0582502	0.0658706	Dync1i2
sp|Q8C561|LMBD2_MOUSE	0.914422	315.665	320.34	0.0212119	0.931956	Lmbrd2
sp|Q7TMF2|ERI1_MOUSE	0.000252586	134.406	106.945	-0.329732	0.000906936	Eri1
sp|O70589|CSKP_MOUSE	0.00251913	1384.09	1236.89	-0.162222	0.00613539	Cask
sp|Q9CPX6|ATG3_MOUSE	0.0315926	1773.76	1699.95	-0.0613143	0.0536258	Atg3
tr|A2AKD7|A2AKD7_MOUSE	5.36583e-06	772.178	493.32	-0.64641	4.9305e-05	Snta1
sp|Q61142|SPIN1_MOUSE	0.496944	53.7281	51.4571	-0.0623094	0.573822	Spin1
sp|Q8BZZ3|WWP1_MOUSE	0.964858	394.452	393.925	-0.00192755	0.972303	Wwp1
sp|Q9DBH0|WWP2_MOUSE	2.31566e-05	80.9125	109.38	0.434911	0.000145655	Wwp2
sp|Q8C863|ITCH_MOUSE	0.626633	989.469	978.426	-0.0161913	0.691878	Itch
sp|P63044|VAMP2_MOUSE	0.32049	445.806	435.151	-0.0348994	0.395052	Vamp2
sp|P63024|VAMP3_MOUSE	0.548866	256.514	251.319	-0.0295207	0.621741	Vamp3
sp|Q149L6|DJB14_MOUSE	5.08096e-05	104.796	85.8309	-0.288016	0.000264891	Dnajb14
sp|Q9CRA8|EXOS5_MOUSE	0.0958443	170.495	158.739	-0.103076	0.141484	Exosc5
sp|Q8VE99|CC115_MOUSE	0.121073	650.857	687.291	0.0785812	0.172637	Ccdc115
sp|E9QAT4|SC16A_MOUSE	0.000659032	1127.91	1260.72	0.160596	0.00198042	Sec16a
sp|P97480|EYA3_MOUSE	0.000220743	50.9999	72.9251	0.515921	0.000820393	Eya3
sp|P20491|FCERG_MOUSE	2.35621e-05	235.49	442.827	0.911074	0.000147557	Fcer1g
sp|Q9D938|TM160_MOUSE	0.0170104	223.85	201.877	-0.14905	0.0313816	Tmem160
sp|P54822|PUR8_MOUSE	0.00546409	1614.38	1534.41	-0.0732915	0.0118163	Adsl
tr|E9Q616|E9Q616_MOUSE	0.00112128	5752.06	4838.59	-0.249493	0.00312421	Ahnak
sp|Q9WTQ5|AKA12_MOUSE	4.24886e-05	2670.88	1723.02	-0.632376	0.000230684	Akap12
sp|E2JF22|PIEZ1_MOUSE	0.000253692	794.204	979.292	0.302229	0.000909326	Piezo1
sp|B2RXC1|TPC11_MOUSE	0.187567	1210.64	1175.89	-0.0420128	0.252845	Trappc11
sp|Q6PEB6|PHOCN_MOUSE	0.0716146	897.427	862.361	-0.0575021	0.109347	Mob4
sp|P32020|SCP2_MOUSE	0.575904	2422.89	2453.15	0.0179055	0.646429	Scp2
sp|Q923D5|WBP11_MOUSE	0.294944	806.136	821.923	0.0279794	0.368192	Wbp11
tr|B1AZ14|B1AZ14_MOUSE	0.000715751	477.887	369.102	-0.372649	0.00212411	Cobll1
sp|Q6P5H2|NEST_MOUSE	8.91391e-05	2636.99	1592.27	-0.72781	0.000403324	Nes
sp|Q9Z1D1|EIF3G_MOUSE	0.000790408	1024.29	1086.86	0.0855378	0.00231211	Eif3g
sp|Q3UDE2|TTL12_MOUSE	0.000222849	2133.85	1844.83	-0.209966	0.000824793	Ttll12
sp|Q68FD5|CLH1_MOUSE	0.930199	3147	3154.36	0.0033709	0.945521	Cltc
sp|Q921I2|KLDC4_MOUSE	0.0281665	705.005	740.167	0.0702173	0.0485939	Klhdc4
sp|P62869|ELOB_MOUSE	0.175399	906.261	947.022	0.0634716	0.238871	Elob
sp|Q922B2|SYDC_MOUSE	2.09021e-05	4380.6	3776.2	-0.21419	0.000134713	Dars1
sp|P51863|VA0D1_MOUSE	0.0191703	2243.31	2449.09	0.126619	0.034872	Atp6v0d1
sp|Q63829|COMD3_MOUSE	0.673681	990.983	1007.2	0.0234237	0.733304	Commd3
sp|P53811|PIPNB_MOUSE	0.165396	1845.18	1881.19	0.0278814	0.226845	Pitpnb
tr|Q8JZZ5|Q8JZZ5_MOUSE	0.527955	14.1106	13.1445	-0.102316	0.602151	Pitpnb
sp|P53810|PIPNA_MOUSE	0.0180262	3051.24	3275.84	0.102466	0.0330257	Pitpna
sp|P61971|NTF2_MOUSE	0.0746898	279.008	263.554	-0.0822088	0.113437	Nutf2
sp|Q8C2K1|DEFI6_MOUSE	0.100145	441.585	471.761	0.0953655	0.146863	Def6
sp|Q9DBR7|MYPT1_MOUSE	0.000276436	3355.37	2887.72	-0.21654	0.000974265	Ppp1r12a
tr|A0A571BGD8|A0A571BGD8_MOUSE	0.0705789	189.898	203.34	0.0986704	0.107939	Ppp1r12b
sp|P35700|PRDX1_MOUSE	0.600081	7919.17	8054.75	0.0244906	0.668729	Prdx1
sp|O08807|PRDX4_MOUSE	0.985726	3234.97	3233.02	-0.000869902	0.989043	Prdx4
sp|Q8BVF7|APH1A_MOUSE	0.0563164	130.444	144.884	0.151475	0.0884601	Aph1a
sp|Q8BXN9|TM87A_MOUSE	0.00126202	539.081	614.136	0.188057	0.00344397	Tmem87a
sp|Q8VE91|RETR1_MOUSE	3.14204e-07	424.521	689.424	0.699554	6.75396e-06	Retreg1
sp|A2AIV8|CARD9_MOUSE	0.319225	542.898	528.083	-0.0399169	0.3939	Card9
sp|P83741|WNK1_MOUSE	0.000252645	3824.79	3589.34	-0.0916607	0.000906936	Wnk1
sp|P48025|KSYK_MOUSE	6.01982e-08	1682.83	4507.52	1.42144	2.17626e-06	Syk
sp|Q9R1P4|PSA1_MOUSE	0.041594	2951.06	3068.25	0.0561835	0.0680626	Psma1
sp|Q6P4S8|INT1_MOUSE	0.250978	576.592	594.467	0.0440451	0.322589	Ints1
sp|Q8R5F7|IFIH1_MOUSE	2.77607e-10	1416.06	2598.76	0.875937	8.63962e-08	Ifih1
sp|O55106|STRN_MOUSE	0.0891171	1329.24	1367.73	0.041189	0.13262	Strn
sp|Q9ERG2|STRN3_MOUSE	0.0132989	1879.13	1751.55	-0.101434	0.0252235	Strn3
sp|P58404|STRN4_MOUSE	0.976684	622.592	622.284	-0.000715432	0.98264	Strn4
tr|B2RQS1|B2RQS1_MOUSE	0.0104279	137.731	117.385	-0.230611	0.0204445	Strn3
sp|Q9Z0P4|PALM_MOUSE	0.000202603	1047.76	789.294	-0.408673	0.000765699	Palm
sp|P97393|RHG05_MOUSE	2.49508e-06	1253.08	856.252	-0.549372	2.87597e-05	Arhgap5
sp|Q8BH48|UBAP1_MOUSE	0.0100305	180.335	200.692	0.154305	0.0197792	Ubap1
sp|O88522|NEMO_MOUSE	0.0031285	607.998	551.269	-0.14131	0.00737365	Ikbkg
sp|P61804|DAD1_MOUSE	0.672469	588.532	595.124	0.0160711	0.732096	Dad1
sp|Q80XP8|FA76B_MOUSE	0.00239755	383.415	334.678	-0.196134	0.00588433	Fam76b
sp|Q922G2|FA76A_MOUSE	6.86905e-05	134.74	106.826	-0.334913	0.000334868	Fam76a
sp|Q9CRD0|OCAD1_MOUSE	0.0318022	838.99	805.352	-0.059035	0.0539303	Ociad1
sp|Q60854|SPB6_MOUSE	0.000489882	6993.57	6217.76	-0.169635	0.00155132	Serpinb6
tr|O08804|O08804_MOUSE	0.000216328	345.143	287.9	-0.261627	0.000808605	Serpinb6b
sp|O08800|SPB8_MOUSE	0.475188	537.507	553.809	0.0431036	0.552893	Serpinb8
sp|P56375|ACYP2_MOUSE	0.288052	395.204	369.806	-0.0958296	0.360657	Acyp2
sp|Q8BP56|PGGHG_MOUSE	0.00972005	632.418	586.642	-0.108397	0.0192572	Pgghg
sp|Q04863|RELB_MOUSE	1.22077e-08	574.062	1163.18	1.0188	7.40534e-07	Relb
sp|O35465|FKBP8_MOUSE	0.0370515	1471.1	1535.02	0.0613655	0.0616061	Fkbp8
sp|Q9WVL3|S12A7_MOUSE	0.03903	642.918	674.737	0.0696916	0.0644915	Slc12a7
sp|Q9JIS8|S12A4_MOUSE	0.801576	561.736	557.442	-0.0110697	0.842291	Slc12a4
sp|Q924N4|S12A6_MOUSE	0.362577	365.558	376.19	0.0413592	0.439736	Slc12a6
sp|P13597|ICAM1_MOUSE	3.12789e-08	1469.91	4005.16	1.44613	1.4729e-06	Icam1
sp|P39447|ZO1_MOUSE	1.03096e-05	5407.78	3743.76	-0.530549	8.02266e-05	Tjp1
tr|B9EHJ3|B9EHJ3_MOUSE	7.67379e-05	217.47	148.976	-0.545741	0.000361613	Tjp1
sp|Q9JIA7|SPHK2_MOUSE	2.68956e-06	277.149	344.33	0.313131	3.03657e-05	Sphk2
sp|P97355|SPSY_MOUSE	0.58344	189.688	192.056	0.0178986	0.653461	Sms
sp|Q9ERU9|RBP2_MOUSE	0.195138	1999.48	2038.23	0.027692	0.261328	Ranbp2
sp|Q9CR16|PPID_MOUSE	0.000101013	2879.32	2408.7	-0.25747	0.000443316	Ppid
sp|Q9QZH3|PPIE_MOUSE	0.662493	408.725	413.962	0.018369	0.723767	Ppie
sp|Q99KR7|PPIF_MOUSE	0.191629	1270.9	1213.03	-0.0672372	0.257399	Ppif
sp|Q6PDH0|PHLB1_MOUSE	2.87751e-06	1065.13	679.102	-0.649329	3.16863e-05	Phldb1
sp|Q921C5|BICD2_MOUSE	0.000171385	1241.09	1325.91	0.0953825	0.000667557	Bicd2
sp|Q8BR07|BICD1_MOUSE	0.284575	117.637	121.753	0.0496175	0.357115	Bicd1
sp|B2RR83|YTDC2_MOUSE	4.10244e-05	152.051	199.909	0.394787	0.000224162	Ythdc2
tr|Q8C788|Q8C788_MOUSE	2.5207e-06	977.697	1251.68	0.356411	2.89793e-05	Snx18
sp|Q9CQ06|RM24_MOUSE	0.000685997	667.582	598.284	-0.158114	0.00205278	Mrpl24
sp|Q9CQR2|RS21_MOUSE	0.664646	274.779	269.301	-0.0290486	0.725677	Rps21
sp|Q8R2K1|FUCM_MOUSE	0.0559924	33.7702	26.931	-0.32648	0.0880284	Fuom
sp|Q99KW3|TARA_MOUSE	0.5154	1155.55	1139.03	-0.0207719	0.59075	Triobp
sp|P97434|MPRIP_MOUSE	2.76517e-05	3674.89	2693.83	-0.448041	0.000166608	Mprip
tr|Q5SWZ5|Q5SWZ5_MOUSE	7.27934e-05	1534.29	1130.26	-0.440921	0.000348765	Mprip
sp|Q9CW46|RAVR1_MOUSE	6.94712e-06	644.288	748.699	0.21668	5.94577e-05	Raver1
sp|Q8BKG3|PTK7_MOUSE	9.55914e-05	516.153	386.392	-0.417734	0.000425789	Ptk7
sp|O08749|DLDH_MOUSE	0.0246901	2803.77	2706.24	-0.0510738	0.043406	Dld
sp|Q3V009|TMED1_MOUSE	0.00672059	333.085	309.281	-0.106971	0.014128	Tmed1
tr|Q8VHM5|Q8VHM5_MOUSE	0.637876	3395.08	3242.66	-0.0662663	0.702233	Hnrnpr
sp|Q7TMK9|HNRPQ_MOUSE	0.0316312	4906.13	4726.22	-0.0538997	0.0536786	Syncrip
tr|A0A0R4J259|A0A0R4J259_MOUSE	0.202178	285.359	276.448	-0.0457691	0.269194	Syncrip
sp|P62242|RS8_MOUSE	0.318703	2304.21	2331.87	0.0172193	0.393391	Rps8
sp|P62334|PRS10_MOUSE	0.136758	1907.79	1957.65	0.0372217	0.192284	Psmc6
tr|F8VPK5|F8VPK5_MOUSE	8.71767e-07	3811.45	2988.7	-0.350821	1.38635e-05	Rock2
sp|P70335|ROCK1_MOUSE	0.00100161	1523.63	1431.86	-0.0896207	0.00283606	Rock1
sp|P11499|HS90B_MOUSE	5.65847e-05	5743.72	6657.92	0.213087	0.000289103	Hsp90ab1
sp|P07901|HS90A_MOUSE	0.000168269	15302.9	16631.8	0.120142	0.000657821	Hsp90aa1
sp|Q9CQN1|TRAP1_MOUSE	7.65014e-05	2827.22	2607.23	-0.116871	0.000361121	Trap1
sp|P08113|ENPL_MOUSE	0.0374972	6506.96	6956	0.0962728	0.0622894	Hsp90b1
sp|P14206|RSSA_MOUSE	0.153607	4392.14	4480.8	0.0288301	0.21218	Rpsa
sp|Q8K2Q7|BROX_MOUSE	0.154552	1271.39	1309.9	0.0430445	0.213321	Brox
sp|P58137|ACOT8_MOUSE	6.30219e-09	434.235	666.819	0.61882	5.18518e-07	Acot8
sp|Q80YX1|TENA_MOUSE	0.781579	157.242	159.32	0.0189484	0.826861	Tnc
sp|P58021|TM9S2_MOUSE	0.00103528	671.753	780.817	0.217055	0.00291141	Tm9sf2
sp|Q6ZWX6|IF2A_MOUSE	0.00196342	1925.07	2032.61	0.07842	0.00499083	Eif2s1
sp|P61222|ABCE1_MOUSE	0.000308652	3113.41	2870.78	-0.117057	0.00106063	Abce1
sp|P70315|WASP_MOUSE	0.00118435	1323.46	1532.71	0.211771	0.00327194	Was
tr|A2AUK8|A2AUK8_MOUSE	3.40766e-06	914.777	725.779	-0.33389	3.50965e-05	Epb41l1
sp|O70318|E41L2_MOUSE	5.0029e-08	9003.55	7204.49	-0.321599	1.93572e-06	Epb41l2
tr|Q80UE4|Q80UE4_MOUSE	0.00572922	274.457	184.95	-0.569446	0.0123042	Epb41l2
tr|A7YY80|A7YY80_MOUSE	0.0384423	2192.11	2072.18	-0.0811698	0.0636231	Epb41l3
tr|A0A286YDY4|A0A286YDY4_MOUSE	0.781694	51.4788	52.374	0.0248747	0.826861	Epb41l3
sp|P48193|EPB41_MOUSE	0.00275805	735.656	642.315	-0.195751	0.0066173	Epb41
sp|Q8CIG8|ANM5_MOUSE	0.000183084	1214.68	1085.64	-0.162028	0.000705335	Prmt5
sp|Q3TRM4|PLPL6_MOUSE	0.000200004	1157.16	1041.14	-0.152416	0.000757877	Pnpla6
sp|A2AJ88|PLPL7_MOUSE	0.311634	625.783	647.337	0.0488549	0.385997	Pnpla7
tr|A0A0R4J0K5|A0A0R4J0K5_MOUSE	0.0201859	1225.55	1445.91	0.238544	0.0364599	Cd84
sp|Q99KK9|SYHM_MOUSE	2.93834e-05	799.89	717.4	-0.157025	0.000174255	Hars2
sp|Q61035|HARS1_MOUSE	0.270232	2434.11	2466.14	0.0188652	0.34223	Hars1
sp|Q8JZR0|ACSL5_MOUSE	4.14806e-07	1930.39	3636.99	0.913854	8.15709e-06	Acsl5
sp|P41216|ACSL1_MOUSE	1.96787e-06	1517.88	4455.35	1.55348	2.42028e-05	Acsl1
sp|Q91WC3|ACSL6_MOUSE	4.42483e-05	644.466	445.452	-0.532834	0.000238861	Acsl6
sp|Q8BT07|CEP55_MOUSE	5.16728e-05	102.787	43.3513	-1.24551	0.000268342	Cep55
sp|P10649|GSTM1_MOUSE	0.000109941	6922.69	4894.53	-0.500165	0.000472081	Gstm1
sp|Q80W21|GSTM7_MOUSE	7.33402e-05	1568.34	1126.19	-0.477787	0.000350681	Gstm7
sp|P15626|GSTM2_MOUSE	0.000527411	972.294	749.33	-0.375792	0.00165	Gstm2
sp|P48774|GSTM5_MOUSE	6.73198e-05	1719.14	1299.93	-0.40325	0.000329375	Gstm5
sp|Q99KL7|RAB28_MOUSE	0.000177487	122.397	97.4218	-0.329254	0.000686732	Rab28
sp|Q9Z1G3|VATC1_MOUSE	0.0478182	2686.47	2816.19	0.0680286	0.0767105	Atp6v1c1
sp|P68037|UB2L3_MOUSE	0.300189	1776.24	1738.16	-0.0312629	0.373437	Ube2l3
sp|Q8VBX6|MPDZ_MOUSE	2.82608e-07	1063.56	653.89	-0.701777	6.20905e-06	Mpdz
tr|F7D0H8|F7D0H8_MOUSE	0.000100366	39.8381	24.36	-0.709634	0.000441017	Mpdz
sp|Q9ERA6|TFP11_MOUSE	0.00154213	307.408	288.99	-0.0891367	0.00406878	Tfip11
sp|Q8BH02|TOR4A_MOUSE	0.00292454	926.381	1130.15	0.286841	0.00695016	Tor4a
sp|Q99ME9|GTPB4_MOUSE	5.89371e-06	1461.95	1676.05	0.197168	5.26024e-05	Gtpbp4
sp|P10833|RRAS_MOUSE	1.04986e-05	1300.97	1553.47	0.255901	8.1283e-05	Rras
sp|P62071|RRAS2_MOUSE	0.000470684	310.213	256.55	-0.274016	0.00150141	Rras2
sp|Q4KMM3|OXR1_MOUSE	3.35693e-08	1836.14	1379.51	-0.412518	1.51117e-06	Oxr1
sp|Q8BJ37|TYDP1_MOUSE	3.44159e-06	118.612	87.2241	-0.443455	3.53442e-05	Tdp1
sp|P62897|CYC_MOUSE	0.373611	2214.85	2264.48	0.0319686	0.451588	Cycs
sp|P30204|MSRE_MOUSE	4.12007e-05	1192.58	1881.84	0.65806	0.000224822	Msr1
sp|E9PZJ8|ASCC3_MOUSE	3.84732e-07	1818.83	2124.52	0.224121	7.71403e-06	Ascc3
sp|Q8K3K8|OPTN_MOUSE	0.0122776	714.599	638.877	-0.161595	0.0235738	Optn
sp|Q3UM18|LSG1_MOUSE	0.00389457	328.638	361.502	0.137505	0.00886119	Lsg1
sp|Q5RKZ7|MOCS1_MOUSE	1.63188e-06	217.057	359.596	0.728302	2.13938e-05	Mocs1
sp|Q99P58|RB27B_MOUSE	0.526773	94.708	90.0952	-0.0720352	0.60109	Rab27b
sp|Q9ERI2|RB27A_MOUSE	0.122737	78.7057	72.8114	-0.112303	0.174801	Rab27a
sp|Q9QZH6|ECSIT_MOUSE	0.0310858	164.019	148.518	-0.143226	0.0529161	Ecsit
sp|Q62230|SN_MOUSE	0.00130917	5421.06	4423.59	-0.293355	0.00355636	Siglec1
sp|Q5NBU8|XAF1_MOUSE	8.99089e-08	500.54	871.93	0.800728	2.9078e-06	Xaf1
sp|Q8K212|PACS1_MOUSE	0.00386712	1130.72	1068.38	-0.0818212	0.00881716	Pacs1
sp|P48759|PTX3_MOUSE	2.20216e-05	54.4617	140.436	1.3666	0.000140366	Ptx3
sp|Q8BQZ4|RLGPB_MOUSE	0.0504807	710.163	675.849	-0.0714486	0.080423	Ralgapb
sp|P12265|BGLR_MOUSE	0.0104837	4674.1	4212.61	-0.149973	0.0205314	Gusb
sp|Q8K2A7|INT10_MOUSE	0.428943	345.138	348.616	0.0144641	0.507282	Ints10
sp|Q9JM96|BORG4_MOUSE	0.00921568	341.709	295.328	-0.210451	0.0184365	Cdc42ep4
sp|Q8BTI7|ANR52_MOUSE	0.000805809	213.956	242.041	0.177937	0.00235236	Ankrd52
sp|Q99LC8|EI2BA_MOUSE	0.0638972	828.4	860.862	0.055455	0.0989446	Eif2b1
sp|Q8BIJ6|SYIM_MOUSE	0.00013386	2756.72	2524.15	-0.127156	0.000551732	Iars2
sp|Q6P5E4|UGGG1_MOUSE	0.763887	7744.16	7690.74	-0.00998665	0.811262	Uggt1
sp|Q8BMS1|ECHA_MOUSE	1.89532e-05	3652.61	3114.16	-0.230087	0.000125352	Hadha
sp|P52633|STAT6_MOUSE	9.9562e-05	1275.9	1546.98	0.277946	0.000438293	Stat6
sp|P42230|STA5A_MOUSE	5.26193e-07	365.42	464.635	0.346539	9.56811e-06	Stat5a
sp|P42232|STA5B_MOUSE	0.0104521	183.151	202.071	0.141831	0.0204864	Stat5b
sp|Q61102|ABCB7_MOUSE	0.109587	820.488	771.578	-0.088669	0.158374	Abcb7
sp|Q9D0F9|PGM1_MOUSE	0.00329652	2748.68	2615.27	-0.0717781	0.00770624	Pgm1
sp|Q8BZF8|PGM5_MOUSE	5.69127e-05	825.206	649.306	-0.345856	0.000290571	Pgm5
sp|Q9JHU9|INO1_MOUSE	0.352999	1901.53	1972.48	0.0528549	0.429503	Isyna1
sp|Q922B9|ITPI2_MOUSE	0.505155	295.52	291.821	-0.0181729	0.581305	Itprid2
sp|P97449|AMPN_MOUSE	0.00873846	2231.63	2621.74	0.232424	0.0176695	Anpep
sp|P16879|FES_MOUSE	0.1645	970.863	897.807	-0.112862	0.225833	Fes
sp|P70451|FER_MOUSE	0.964892	187.032	186.629	-0.00311066	0.972303	Fer
sp|Q9Z1F9|SAE2_MOUSE	0.0246508	2924.73	2847.41	-0.0386532	0.043354	Uba2
sp|Q78ZA7|NP1L4_MOUSE	0.0011535	1441.63	1627	0.174518	0.00320652	Nap1l4
sp|P28656|NP1L1_MOUSE	0.0129478	2426.24	2207.18	-0.136518	0.0246818	Nap1l1
tr|Q9CPX4|Q9CPX4_MOUSE	0.400615	1841.43	1919.3	0.0597512	0.479051	Ftl1
sp|Q8R0Y6|AL1L1_MOUSE	1.34947e-05	7872.07	5238.72	-0.587528	9.81658e-05	Aldh1l1
sp|Q8K009|AL1L2_MOUSE	9.50946e-05	1221.04	817.311	-0.579158	0.000424089	Aldh1l2
sp|Q3UDW8|HGNAT_MOUSE	0.0316654	701.901	807.241	0.201732	0.0537239	Hgsnat
sp|O88286|WIZ_MOUSE	0.638859	208.398	204.263	-0.0289065	0.703206	Wiz
tr|F6ZBR8|F6ZBR8_MOUSE	0.270764	40.9915	38.8089	-0.0789348	0.342728	Wiz
sp|Q9Z1X4|ILF3_MOUSE	0.112068	3256.61	3115.84	-0.0637499	0.161568	Ilf3
sp|Q8BKT8|HAUS7_MOUSE	0.0425593	35.1085	30.1462	-0.219846	0.0694562	Haus7
sp|Q8BNY6|NCS1_MOUSE	0.0155875	24.1944	18.5727	-0.381487	0.0290409	Ncs1
sp|Q6Y7W8|GGYF2_MOUSE	0.375503	769.794	751.822	-0.0340803	0.453514	Gigyf2
sp|Q9CQ26|STABP_MOUSE	0.000759402	642.506	594.05	-0.113127	0.00223552	Stambp
sp|Q7TQK5|CCD93_MOUSE	0.392784	2699.74	2648.07	-0.0278756	0.47142	Ccdc93
sp|P18654|KS6A3_MOUSE	5.85561e-05	3868.35	3232.51	-0.259063	0.000296845	Rps6ka3
tr|F6Q8A4|F6Q8A4_MOUSE	2.84865e-05	2052.88	1473.75	-0.478159	0.000170064	Rps6ka1
tr|B1ASU9|B1ASU9_MOUSE	0.0597631	18.0332	21.7885	0.272912	0.0934028	Tlk2
sp|Q8C0V0|TLK1_MOUSE	0.0212301	69.9524	62.2821	-0.167555	0.0380524	Tlk1
sp|Q60592|MAST2_MOUSE	0.0136146	244.276	218.439	-0.161279	0.0257473	Mast2
sp|Q68FE6|RIPR1_MOUSE	0.000760469	667.692	582.456	-0.197033	0.0022366	Ripor1
sp|Q91YJ5|IF2M_MOUSE	0.000522786	431.611	397.827	-0.117593	0.00163912	Mtif2
sp|Q8R0K9|E2F4_MOUSE	0.271298	83.2803	87.9247	0.078293	0.343161	E2f4
sp|Q9JKC6|CEND_MOUSE	5.13679e-05	628.059	422.309	-0.5726	0.000267218	Cend1
sp|P70428|EXT2_MOUSE	0.538933	193.501	198.237	0.0348853	0.612233	Ext2
tr|A0A1L1SV73|A0A1L1SV73_MOUSE	0.336992	1639.9	1661.21	0.0186222	0.413046	Usp47
sp|Q60710|SAMH1_MOUSE	1.31369e-07	4193.65	6370.27	0.603147	3.64472e-06	Samhd1
sp|Q60738|ZNT1_MOUSE	0.00821232	279.351	244.555	-0.191923	0.0167523	Slc30a1
sp|O89053|COR1A_MOUSE	2.13406e-05	5040.13	6476.07	0.361658	0.000136633	Coro1a
sp|Q9WUM4|COR1C_MOUSE	0.00927535	5154.82	4746.96	-0.118918	0.0185507	Coro1c
sp|P04918|SAA3_MOUSE	2.13597e-07	226.282	1022.73	2.17623	5.20043e-06	Saa3
sp|Q923G2|RPAB3_MOUSE	0.0298651	749.277	805.102	0.103673	0.0511667	Polr2h
sp|Q00651|ITA4_MOUSE	3.07149e-09	202.987	499.226	1.29831	3.66136e-07	Itga4
sp|Q9QXY6|EHD3_MOUSE	1.22349e-07	1320.21	2743.32	1.05515	3.44794e-06	Ehd3
sp|Q9WVK4|EHD1_MOUSE	1.19141e-08	1747.36	3756.77	1.10432	7.28898e-07	Ehd1
sp|Q9EQP2|EHD4_MOUSE	0.240724	2429.83	2569.31	0.0805247	0.310804	Ehd4
sp|Q8BH64|EHD2_MOUSE	0.91464	812.526	810.288	-0.0039795	0.931956	Ehd2
sp|B1AZI6|THOC2_MOUSE	0.0325068	978.527	1021	0.0613052	0.054943	Thoc2
sp|Q8VI33|TAF9_MOUSE	0.052765	124.222	133.564	0.104606	0.0836094	Taf9
sp|P63321|RALA_MOUSE	0.884294	681.327	683.29	0.00415028	0.907674	Rala
sp|Q9JIW9|RALB_MOUSE	0.000916054	1340.86	1446.97	0.10988	0.0026218	Ralb
sp|P62264|RS14_MOUSE	0.851959	1342.55	1337.76	-0.00516369	0.882536	Rps14
sp|Q921I1|TRFE_MOUSE	5.37184e-08	953.365	431.275	-1.14442	2.00269e-06	Tf
sp|P08071|TRFL_MOUSE	0.0531683	64.1582	75.0928	0.227041	0.0840872	Ltf
sp|O35098|DPYL4_MOUSE	0.00197315	1048.17	861.65	-0.282693	0.00501199	Dpysl4
tr|E9PWE8|E9PWE8_MOUSE	0.00631004	2723.21	2266.91	-0.264584	0.013375	Dpysl3
sp|O08553|DPYL2_MOUSE	9.14642e-06	5968.33	5089.27	-0.22987	7.35922e-05	Dpysl2
sp|P97427|DPYL1_MOUSE	0.15299	26.6833	22.6258	-0.237968	0.211491	Crmp1
sp|O35601|FYB1_MOUSE	2.4288e-06	1842.83	3020.61	0.712919	2.81779e-05	Fyb1
sp|Q5U4C3|SFR19_MOUSE	0.00254543	254.407	289.127	0.184562	0.00619102	Scaf1
sp|A6H619|PHRF1_MOUSE	2.62937e-05	95.7445	114.393	0.256735	0.000160726	Phrf1
sp|Q8BX70|VP13C_MOUSE	0.0319508	5452.44	5074.73	-0.103569	0.0541164	Vps13c
sp|Q5H8C4|VP13A_MOUSE	0.000753328	424.457	373.837	-0.18321	0.00222272	Vps13a
sp|Q8K2J0|PLCD3_MOUSE	0.000211012	39.0196	27.1616	-0.522631	0.000792044	Plcd3
sp|Q3UDF0|GTR6_MOUSE	1.26881e-08	467.749	744.519	0.670573	7.50591e-07	Slc2a6
sp|P54763|EPHB2_MOUSE	0.0421322	967.389	897.64	-0.107959	0.068823	Ephb2
sp|Q03137|EPHA4_MOUSE	0.433112	65.619	62.1228	-0.0789919	0.511502	Epha4
sp|Q03145|EPHA2_MOUSE	1.24478e-07	160.79	104.057	-0.6278	3.49416e-06	Epha2
sp|P35991|BTK_MOUSE	0.0349512	1678.74	1817.84	0.114849	0.0584944	Btk
sp|O55137|ACOT1_MOUSE	0.000130326	699.635	464.759	-0.590118	0.000540798	Acot1
sp|Q9QYR9|ACOT2_MOUSE	7.7785e-06	2333.25	1647.5	-0.502064	6.49963e-05	Acot2
sp|Q8BZR9|NCBP3_MOUSE	0.68743	303.429	311.154	0.0362691	0.745436	Ncbp3
sp|Q9JLQ2|GIT2_MOUSE	0.485037	963.138	949.321	-0.0208463	0.562524	Git2
tr|E9PVA6|E9PVA6_MOUSE	0.874683	384.24	382.523	-0.00646059	0.899954	Git2
sp|Q68FF6|GIT1_MOUSE	0.0608055	720.343	678.128	-0.087125	0.0947692	Git1
sp|Q9CWY8|RNH2A_MOUSE	0.0604709	348.224	325.219	-0.0986033	0.0943409	Rnaseh2a
sp|Q8K3A0|HSC20_MOUSE	0.0150526	286.485	242.727	-0.239124	0.0281543	Hscb
sp|Q3UIA2|RHG17_MOUSE	5.74755e-07	1372.53	1698.01	0.307012	1.02852e-05	Arhgap17
tr|E9QAJ9|E9QAJ9_MOUSE	2.66481e-07	59.5687	106.607	0.839677	6.01726e-06	Arhgap17
sp|Q5SVR0|TBC9B_MOUSE	0.0375457	1392.82	1333.64	-0.0626394	0.0623411	Tbc1d9b
sp|Q3UYK3|TBCD9_MOUSE	0.653229	130.562	128.365	-0.0244869	0.715941	Tbc1d9
sp|Q7TNV0|DEK_MOUSE	2.82991e-05	1094.31	929.839	-0.234969	0.000169371	Dek
sp|Q9DBE0|CSAD_MOUSE	1.39526e-05	615.142	529.697	-0.215754	9.9673e-05	Csad
sp|Q9EPU0|RENT1_MOUSE	0.10679	2606.39	2558.21	-0.0269164	0.154989	Upf1
sp|Q8VDP4|CCAR2_MOUSE	0.0346427	2368.39	2291.33	-0.0477204	0.0580129	Ccar2
sp|Q6PGG2|GMIP_MOUSE	2.57909e-06	913.472	1320.83	0.532015	2.94906e-05	Gmip
sp|Q8R059|GALE_MOUSE	0.00168233	403.957	372.04	-0.118742	0.00437321	Gale
sp|Q02819|NUCB1_MOUSE	0.253015	538.156	563.874	0.0673488	0.324554	Nucb1
sp|Q8BTW9|PAK4_MOUSE	0.248592	382.261	366.041	-0.0625534	0.319925	Pak4
sp|Q9D2V7|CORO7_MOUSE	0.257876	2411.68	2498.41	0.0509718	0.329444	Coro7
tr|E9Q512|E9Q512_MOUSE	0.00597228	1881.43	2020.83	0.103115	0.0127725	Trip11
sp|P03995|GFAP_MOUSE	1.40795e-05	2357.56	1544.52	-0.610134	0.000100334	Gfap
sp|P35550|FBRL_MOUSE	0.0267445	1177.32	1241.36	0.0764173	0.0466011	Fbl
sp|P20152|VIME_MOUSE	5.36281e-05	8456.56	6470.15	-0.386272	0.000276763	Vim
sp|P08553|NFM_MOUSE	9.81092e-05	2308.38	1717.75	-0.426362	0.00043457	Nefm
sp|P08551|NFL_MOUSE	0.383923	31.9322	15.1618	-1.07457	0.462227	Nefl
sp|Q80UG5|SEPT9_MOUSE	0.000279828	4944.34	4144.8	-0.254477	0.000981614	Septin9
sp|Q9R1T4|SEPT6_MOUSE	3.60674e-06	2773.1	2319.57	-0.257643	3.66719e-05	Septin6
sp|Q8C1B7|SEP11_MOUSE	0.000460701	1449.23	1192.25	-0.281607	0.0014735	Septin11
tr|E9Q1G8|E9Q1G8_MOUSE	0.000295672	2998.37	2585.03	-0.213997	0.00102342	Septin7
sp|P28661|SEPT4_MOUSE	0.000320734	1084.08	880.315	-0.300375	0.00109325	Septin4
sp|Q9Z1S5|SEPT3_MOUSE	3.84477e-05	624.154	425.326	-0.553333	0.000213671	Septin3
sp|Q8C650|SEP10_MOUSE	4.28924e-05	2060.88	1700.52	-0.277285	0.000232242	Septin10
sp|Q9Z2Q6|SEPT5_MOUSE	0.00125712	612.986	493.809	-0.311901	0.00343847	Septin5
sp|Q8CHH9|SEPT8_MOUSE	0.00015136	1228.76	1070.84	-0.198465	0.000605271	Septin8
sp|Q9R1S3|PIGN_MOUSE	0.19973	358.399	373.854	0.0609076	0.266381	Pign
sp|P84089|ERH_MOUSE	0.342671	1010.66	909.867	-0.15157	0.419074	Erh
tr|E9Q1U2|E9Q1U2_MOUSE	2.86768e-05	889.832	612.953	-0.537756	0.000170915	Synpo2
sp|Q5F2E7|NUFP2_MOUSE	0.000834369	922.549	1048.64	0.184823	0.0024219	Nufip2
sp|Q9ESU6|BRD4_MOUSE	0.0363171	606.899	646.697	0.0916332	0.0605116	Brd4
sp|Q8K2F0|BRD3_MOUSE	0.00463507	208.649	178.325	-0.226569	0.0102686	Brd3
sp|Q7JJ13|BRD2_MOUSE	0.222547	296.947	310.044	0.0622659	0.291384	Brd2
tr|G3X922|G3X922_MOUSE	0.0244206	2756.01	2891.87	0.0694199	0.0430018	Dnajc13
sp|Q80YR5|SAFB2_MOUSE	0.00524701	1655.46	1791.13	0.113639	0.0114158	Safb2
sp|D3YXK2|SAFB1_MOUSE	0.00745561	753.516	716.518	-0.0726356	0.0154419	Safb
sp|Q9WV02|RBMX_MOUSE	0.00377714	1982	1871.45	-0.0827967	0.00863182	Rbmx
sp|Q91VM5|RMXL1_MOUSE	0.000830236	270.12	241.322	-0.162642	0.00241186	Rbmxl1
sp|Q61576|FKB10_MOUSE	0.00103041	405.498	309.292	-0.390724	0.00290266	Fkbp10
sp|Q9Z247|FKBP9_MOUSE	0.00283596	595.905	456.618	-0.384092	0.00677112	Fkbp9
sp|G5E870|TRIPC_MOUSE	9.04563e-07	2141.32	2506.32	0.227072	1.41508e-05	Trip12
sp|Q9CQY5|MAGT1_MOUSE	0.882056	577.545	575.967	-0.00394595	0.905717	Magt1
sp|Q8BTV1|TUSC3_MOUSE	0.128531	161.838	152.463	-0.0860882	0.182147	Tusc3
sp|Q9JL15|LEG8_MOUSE	0.00231896	821.17	919.708	0.163495	0.00572581	Lgals8
sp|P56695|WFS1_MOUSE	0.0074506	153.244	126.622	-0.275294	0.0154387	Wfs1
sp|Q8BJS4|SUN2_MOUSE	7.78094e-06	852.806	709.07	-0.266289	6.49963e-05	Sun2
sp|Q9QZD5|RAE2_MOUSE	0.481628	199.315	197.215	-0.0152786	0.559476	Chml
tr|A2AD03|A2AD03_MOUSE	0.343253	1021.65	1034.32	0.0177722	0.419571	Chm
sp|A2ALU4|SHRM2_MOUSE	0.263054	376.034	390.357	0.0539317	0.334983	Shroom2
sp|G5E829|AT2B1_MOUSE	0.00497907	2739.58	2520.96	-0.119983	0.0109058	Atp2b1
sp|Q6Q477|AT2B4_MOUSE	0.0290207	710.58	643.812	-0.142359	0.0499231	Atp2b4
sp|Q08943|SSRP1_MOUSE	0.0548553	1226.67	1158.36	-0.0826615	0.0863735	Ssrp1
sp|P57716|NICA_MOUSE	7.71372e-07	992.034	1156.08	0.220783	1.2635e-05	Ncstn
sp|O09174|AMACR_MOUSE	0.00449607	99.1555	90.0959	-0.138231	0.0100004	Amacr
sp|Q8VDD9|PHIP_MOUSE	0.0011317	352.985	399.73	0.179419	0.00315079	Phip
sp|Q91VK1|5MP1_MOUSE	0.000676108	642.375	545.891	-0.234802	0.00202671	Bzw2
sp|Q9CQC6|5MP2_MOUSE	0.384753	3211.27	3167.96	-0.0195876	0.462945	Bzw1
sp|Q62318|TIF1B_MOUSE	0.365436	2369.73	2333.14	-0.0224539	0.442754	Trim28
sp|O09000|NCOA3_MOUSE	0.793556	197.719	196.055	-0.0121919	0.836688	Ncoa3
sp|Q61211|EIF2D_MOUSE	0.0731626	1045.32	992.571	-0.0746992	0.11133	Eif2d
sp|Q8R3N1|NOP14_MOUSE	0.00249804	214.964	247.51	0.203395	0.00609233	Nop14
sp|P48441|IDUA_MOUSE	0.306925	161.718	153.452	-0.0756866	0.380823	Idua
sp|Q99M31|HSP7E_MOUSE	0.912498	1083.43	1081.7	-0.00230552	0.930303	Hspa14
sp|O35298|AOAH_MOUSE	6.28584e-05	928.587	1539.96	0.729783	0.00031278	Aoah
sp|Q9Z2G0|FEM1B_MOUSE	0.466335	144.424	146.481	0.0204014	0.544184	Fem1b
sp|P16546|SPTN1_MOUSE	4.54973e-06	6820.83	4965.81	-0.457919	4.37728e-05	Sptan1
tr|E9Q447|E9Q447_MOUSE	0.000384044	397.951	284.019	-0.486603	0.00127386	Sptan1
sp|Q9Z0E6|GBP2_MOUSE	2.45792e-07	3324.32	6351.63	0.934068	5.70748e-06	Gbp2
sp|Q2TPA8|HSDL2_MOUSE	0.000596265	1150.29	910.654	-0.33702	0.00182708	Hsdl2
sp|P19783|COX41_MOUSE	0.030873	2241.78	2106.37	-0.0898869	0.0526163	Cox4i1
sp|P50516|VATA_MOUSE	0.0241696	6694.58	7147.59	0.0944641	0.0426124	Atp6v1a
sp|Q7TNC4|LC7L2_MOUSE	0.800202	2375.52	2387.3	0.00713552	0.841546	Luc7l2
sp|Q9CYI4|LUC7L_MOUSE	0.00011129	584.814	637.618	0.124714	0.000477012	Luc7l
sp|Q9QXD8|LIMD1_MOUSE	6.60293e-06	179.166	246.764	0.461838	5.71509e-05	Limd1
sp|Q8VEE4|RFA1_MOUSE	2.63631e-05	701.444	522.271	-0.42553	0.000161013	Rpa1
sp|Q3TB92|MILR1_MOUSE	1.4149e-06	261.095	477.976	0.872364	1.9244e-05	Milr1
sp|Q8CGB3|UACA_MOUSE	3.76409e-05	937.774	694.324	-0.433631	0.000210331	Uaca
sp|Q8R1G6|PDLI2_MOUSE	0.00043163	1946.89	1460.79	-0.414427	0.00139928	Pdlim2
sp|Q9EP53|TSC1_MOUSE	0.00400844	143.143	159.392	0.155116	0.00907413	Tsc1
sp|Q6NS82|RETR2_MOUSE	2.60622e-08	484.364	606.606	0.324668	1.30457e-06	Retreg2
sp|Q9JLQ0|CD2AP_MOUSE	2.23198e-07	921.926	1238.86	0.426293	5.32551e-06	Cd2ap
sp|Q9Z2D6|MECP2_MOUSE	0.0979533	636.736	585.907	-0.120025	0.14424	Mecp2
sp|Q80WC7|AGFG2_MOUSE	0.0111949	336.481	315.866	-0.0912109	0.0217281	Agfg2
sp|Q8BL86|MBLC2_MOUSE	0.685049	61.9991	59.8032	-0.052025	0.743192	Mblac2
tr|A0AAQ4VMW3|A0AAQ4VMW3_MOUSE	1.37479e-05	68.2256	40.4864	-0.752875	9.88025e-05	Lmo7
sp|Q62018|CTR9_MOUSE	0.677413	481.041	484.73	0.0110195	0.736695	Ctr9
sp|P27870|VAV_MOUSE	3.37349e-05	2925.56	3865.51	0.401944	0.000194111	Vav1
sp|Q9R0C8|VAV3_MOUSE	0.00351289	1007.29	1144.8	0.184623	0.0081271	Vav3
sp|A2AL36|CNTRL_MOUSE	0.000302831	58.9852	77.4559	0.393022	0.00104478	Cntrl
sp|O88428|PAPS2_MOUSE	7.12357e-06	1110.19	823.738	-0.430556	6.07753e-05	Papss2
sp|Q60967|PAPS1_MOUSE	0.0281108	1171.45	1122.42	-0.0616848	0.0485094	Papss1
sp|Q8JZY2|COMDA_MOUSE	0.39326	547.811	529.958	-0.0478007	0.471913	Commd10
sp|Q8BFR5|EFTU_MOUSE	0.000145741	4466.19	4219.78	-0.0818769	0.00058872	Tufm
sp|Q8K183|PDXK_MOUSE	2.15359e-05	833.293	659.139	-0.33824	0.000137638	Pdxk
sp|Q9CXF4|TBC15_MOUSE	0.33913	1026.16	1041.45	0.0213293	0.415453	Tbc1d15
sp|Q9D7A8|ARMC1_MOUSE	0.00727945	549.848	502.265	-0.130582	0.0151384	Armc1
sp|Q8BTZ4|APC5_MOUSE	3.28989e-06	802.938	692.357	-0.213772	3.44284e-05	Anapc5
sp|P97369|NCF4_MOUSE	4.93011e-07	1089.79	1722.07	0.660098	9.196e-06	Ncf4
sp|Q9R1S8|CAN7_MOUSE	0.0154488	834.5	885.221	0.085125	0.028805	Capn7
tr|A2AL50|A2AL50_MOUSE	2.49082e-05	1619.18	2027.71	0.324589	0.000153966	Agps
sp|Q8R151|ZNFX1_MOUSE	5.04374e-07	1976.89	2460.08	0.315473	9.35173e-06	Znfx1
sp|Q9CX84|RGS19_MOUSE	0.138959	548.816	574.208	0.06525	0.194766	Rgs19
sp|Q8R1N4|NUDC3_MOUSE	0.0735145	417.414	441.012	0.0793395	0.111818	Nudcd3
sp|Q9WTX2|PRKRA_MOUSE	1.13894e-06	385.021	313.258	-0.297586	1.6533e-05	Prkra
sp|Q8K2Q0|COMD9_MOUSE	0.00959261	655.51	606.448	-0.112236	0.019068	Commd9
sp|Q9Z0H1|WDR46_MOUSE	2.65333e-06	499.422	601.655	0.268679	3.01469e-05	Wdr46
sp|P05202|AATM_MOUSE	1.18042e-07	1935.37	1688.44	-0.196915	3.39893e-06	Got2
sp|Q8CJF7|ELYS_MOUSE	0.184696	515.58	506.045	-0.0269283	0.249538	Ahctf1
sp|Q3UQ84|SYTM_MOUSE	0.000526116	839.109	745.381	-0.170879	0.00164667	Tars2
sp|Q9R1T2|SAE1_MOUSE	0.00914019	1976.11	1878.06	-0.0734177	0.0183213	Sae1
sp|Q80U87|UBP8_MOUSE	0.0509956	1363.92	1316.83	-0.0506845	0.0811711	Usp8
sp|Q924A2|CIC_MOUSE	0.0442537	317.493	293.997	-0.110926	0.071911	Cic
sp|Q9ERB0|SNP29_MOUSE	0.120042	1033.25	999.571	-0.0478094	0.171441	Snap29
sp|Q9DB34|CHM2A_MOUSE	0.00854774	763.529	881.323	0.206987	0.0173279	Chmp2a
sp|Q62311|TAF6_MOUSE	0.932795	97.6885	98.065	0.00555057	0.947488	Taf6
sp|Q91WG2|RABE2_MOUSE	0.180307	928.252	1000.31	0.107852	0.24448	Rabep2
sp|P97311|MCM6_MOUSE	4.56941e-10	1887.29	1071.52	-0.816652	1.12786e-07	Mcm6
sp|Q8JZQ9|EIF3B_MOUSE	5.50033e-05	2933.98	3153.26	0.103983	0.000283247	Eif3b
sp|Q8VDM6|HNRL1_MOUSE	0.0742886	1942.92	1831.31	-0.0853467	0.112924	Hnrnpul1
sp|P10493|NID1_MOUSE	0.0122948	239.265	181.864	-0.395745	0.0236005	Nid1
tr|F8VQ87|F8VQ87_MOUSE	0.341	1677.24	1712.42	0.0299418	0.417315	Xrn1
sp|Q8R0A0|T2FB_MOUSE	0.00186757	854.768	918.113	0.103139	0.00477944	Gtf2f2
sp|P06801|MAOX_MOUSE	0.00012058	1681.02	1233.06	-0.447093	0.000507413	Me1
sp|Q8BMF3|MAON_MOUSE	0.000850102	290.449	221.707	-0.389628	0.00246059	Me3
sp|Q99KE1|MAOM_MOUSE	6.09207e-06	1845.84	1564.02	-0.239013	5.39691e-05	Me2
sp|P45700|MA1A1_MOUSE	0.00236675	698.122	818.378	0.229287	0.00582573	Man1a1
tr|A0A0R4J140|A0A0R4J140_MOUSE	0.00907582	1670.54	1582.81	-0.0778234	0.0182178	Cluh
sp|Q6GQT9|NOMO1_MOUSE	0.150067	1976	1939.76	-0.0266999	0.207973	Nomo1
sp|O35516|NOTC2_MOUSE	0.000623755	280.396	385.884	0.4607	0.00189429	Notch2
sp|Q01705|NOTC1_MOUSE	0.0861473	77.2482	71.2905	-0.115792	0.128682	Notch1
tr|E9QLA5|E9QLA5_MOUSE	9.18906e-09	1824.85	1332.09	-0.45408	6.26621e-07	Inf2
tr|G3X8Q5|G3X8Q5_MOUSE	8.57463e-05	1484.9	2476.44	0.737901	0.000393696	Cp
sp|Q8R4U7|LUZP1_MOUSE	0.620509	1567.55	1582.56	0.0137502	0.685644	Luzp1
sp|Q6PDI5|ECM29_MOUSE	0.00405959	2940.83	3039.47	0.0475972	0.00917253	Ecpas
sp|P17879|HS71B_MOUSE	0.833885	1724.08	1800.41	0.0624988	0.868211	Hspa1b
sp|P20029|BIP_MOUSE	0.000219934	4170.01	4627.54	0.150192	0.000818959	Hspa5
sp|P16627|HS71L_MOUSE	0.000138277	114.897	76.6558	-0.583881	0.000565592	Hspa1l
sp|P38647|GRP75_MOUSE	0.600155	2536.13	2557.84	0.0122964	0.668729	Hspa9
sp|P63017|HSP7C_MOUSE	4.82901e-07	12095.1	13344.5	0.141826	9.07245e-06	Hspa8
sp|P17156|HSP72_MOUSE	6.65484e-06	1886.07	1293.29	-0.544339	5.74017e-05	Hspa2
sp|P26645|MARCS_MOUSE	1.15681e-05	1996.5	2781.11	0.478188	8.77165e-05	Marcks
sp|Q9CQ43|DUT_MOUSE	2.12553e-06	257.487	144.821	-0.830236	2.54937e-05	Dut
sp|P48428|TBCA_MOUSE	0.03833	738.037	669.547	-0.140506	0.0634689	Tbca
sp|P07356|ANXA2_MOUSE	0.00057547	3946.52	3224.51	-0.291502	0.00177629	Anxa2
sp|Q69Z38|PEAK1_MOUSE	0.784589	795.093	790.875	-0.00767241	0.829188	Peak1
sp|A2AKG8|FOCAD_MOUSE	0.00183108	171.339	144.595	-0.244837	0.00469781	Focad
tr|D3YZZ5|D3YZZ5_MOUSE	0.186194	980.314	1065.24	0.119858	0.251407	Tmed7
sp|Q3U7R1|ESYT1_MOUSE	0.100688	3949.22	3717.94	-0.0870655	0.147447	Esyt1
sp|P17918|PCNA_MOUSE	1.27037e-06	3045.08	2202.65	-0.467238	1.77257e-05	Pcna
sp|Q8BUK6|HOOK3_MOUSE	2.30223e-08	1498.77	1229.19	-0.286072	1.20287e-06	Hook3
sp|Q6DG52|CHUR_MOUSE	0.831435	35.1369	35.7632	0.0254896	0.866416	Churc1
sp|Q8K2I1|FNTB_MOUSE	0.00464725	565.842	509.42	-0.151545	0.0102924	Fntb
sp|Q6P1H6|ANKL2_MOUSE	0.00132946	1199.41	1334.22	0.153668	0.00360465	Ankle2
sp|Q3TEA8|HP1B3_MOUSE	0.325185	4126.52	4020.73	-0.0374693	0.400287	Hp1bp3
sp|Q61699|HS105_MOUSE	0.00523747	4574.3	4894.1	0.0974937	0.0113985	Hsph1
tr|Q3U2G2|Q3U2G2_MOUSE	0.100549	3906.64	3589.5	-0.122145	0.147355	Hspa4
sp|P48722|HS74L_MOUSE	2.89483e-05	3345.35	2454.46	-0.446751	0.000172103	Hspa4l
sp|Q922Q9|CHID1_MOUSE	0.00450704	743.61	694.524	-0.098521	0.0100128	Chid1
sp|Q9ERI6|RDH14_MOUSE	0.706245	361.815	358.834	-0.011933	0.761823	Rdh14
sp|B9EKI3|TMF1_MOUSE	0.000234412	830.876	910.616	0.13221	0.000857834	Tmf1
tr|B1AQW2|B1AQW2_MOUSE	0.00994102	56.6436	47.4819	-0.254534	0.0196352	Mapt
sp|Q8BYY4|TT39B_MOUSE	0.050036	447.295	473.422	0.0819001	0.0798212	Ttc39b
sp|Q80W00|PP1RA_MOUSE	0.00338987	868.997	922.689	0.0864927	0.00788584	Ppp1r10
sp|P35564|CALX_MOUSE	0.0866138	1563.66	1785.96	0.191773	0.129271	Canx
sp|P14211|CALR_MOUSE	0.0592529	3646.94	3991.51	0.130248	0.0926862	Calr
tr|S4R270|S4R270_MOUSE	0.292232	2807.16	2702.01	-0.0550739	0.365188	Bin2
tr|A0A3Q4EBK4|A0A3Q4EBK4_MOUSE	0.0161978	2064.18	1916.8	-0.106875	0.0300528	Bin1
tr|A0A0R4J007|A0A0R4J007_MOUSE	2.83109e-06	2660.64	1826.89	-0.54238	3.12893e-05	Pald1
sp|Q61081|CDC37_MOUSE	1.85099e-05	2023.59	2337.46	0.208022	0.000123365	Cdc37
sp|Q62418|DBNL_MOUSE	6.10163e-05	1064.79	1200.8	0.173422	0.000306065	Dbnl
sp|Q8BVA4|LMOD1_MOUSE	1.34126e-05	951.275	398.383	-1.25571	9.79667e-05	Lmod1
tr|D3Z0M9|D3Z0M9_MOUSE	0.209338	1711.01	1735.71	0.0206805	0.277079	Ddx23
sp|P50518|VATE1_MOUSE	0.0178283	4385.84	4626.59	0.0770982	0.0327134	Atp6v1e1
sp|Q9CZP7|CD37L_MOUSE	0.044653	121.363	109.252	-0.151671	0.0724776	Cdc37l1
sp|Q9CPN8|IF2B3_MOUSE	0.000107228	1649.46	2004.79	0.281459	0.000464331	Igf2bp3
sp|Q5SF07|IF2B2_MOUSE	9.46608e-07	474.216	640.014	0.43256	1.46031e-05	Igf2bp2
sp|Q9CW03|SMC3_MOUSE	2.60224e-05	2086.99	1819.86	-0.197601	0.00015934	Smc3
sp|Q9DBB8|DHDH_MOUSE	0.0355006	677.077	645.648	-0.0685728	0.0592892	Dhdh
sp|Q07813|BAX_MOUSE	0.00126053	784.775	884.28	0.172224	0.00344192	Bax
sp|Q9QZU9|UB2L6_MOUSE	5.88185e-08	776.167	1600.89	1.04444	2.13717e-06	Ube2l6
sp|P55302|AMRP_MOUSE	0.000775678	3783.38	3381.02	-0.162217	0.00227647	Lrpap1
sp|Q9CXW4|RL11_MOUSE	0.182151	1060.17	1028.31	-0.0440232	0.246659	Rpl11
sp|Q8JZN7|MIRO2_MOUSE	0.202895	704.61	676.963	-0.0577483	0.269999	Rhot2
sp|Q8BG51|MIRO1_MOUSE	0.000213242	1538.38	1396.74	-0.139355	0.000798738	Rhot1
sp|Q8BGQ7|SYAC_MOUSE	0.446012	2396.08	2417.18	0.0126528	0.524137	Aars1
sp|P25976|UBF1_MOUSE	0.00130196	788.864	741.413	-0.0894998	0.00354081	Ubtf
sp|Q922Y1|UBXN1_MOUSE	0.711352	1265.88	1277.85	0.0135759	0.765808	Ubxn1
sp|Q8BGQ1|SPE39_MOUSE	0.535751	726.02	715.928	-0.0201961	0.609392	Vipas39
tr|B2RXQ2|B2RXQ2_MOUSE	0.122825	900.847	949.402	0.0757367	0.174892	Ppfia1
sp|Q91WC0|SETD3_MOUSE	0.0255832	1234.88	1277.13	0.0485441	0.0447081	Setd3
sp|Q921H8|THIKA_MOUSE	2.98961e-10	2776.14	4268.4	0.620614	8.91651e-08	Acaa1a
sp|E9Q7G0|NUMA1_MOUSE	8.37563e-05	5626.57	4908.94	-0.196846	0.000387512	Numa1
tr|F6ZQA3|F6ZQA3_MOUSE	0.00571027	228.726	202.386	-0.17651	0.0122671	Numa1
sp|Q8BLR9|HIF1N_MOUSE	0.0186085	165.545	175.8	0.0867143	0.0339621	Hif1an
sp|O08738|CASP6_MOUSE	6.66554e-05	619.404	530.826	-0.222642	0.000326794	Casp6
sp|P70677|CASP3_MOUSE	1.17171e-08	790.684	640.366	-0.304205	7.28898e-07	Casp3
sp|O35711|LIPB2_MOUSE	4.44012e-09	514.577	1482.83	1.52689	4.3099e-07	Ppfibp2
sp|Q8C8U0|LIPB1_MOUSE	0.0126108	864.381	785.714	-0.137662	0.0241229	Ppfibp1
sp|Q3UJU9|RMD3_MOUSE	0.0019791	549.879	586.724	0.0935695	0.00502354	Rmdn3
sp|Q569Z6|TR150_MOUSE	0.608937	4282.26	4329.8	0.0159269	0.676723	Thrap3
sp|Q60631|GRB2_MOUSE	5.22725e-06	2461.26	3132.83	0.34807	4.84671e-05	Grb2
sp|P98078|DAB2_MOUSE	0.000201271	3377.32	2591.27	-0.382219	0.000761467	Dab2
sp|Q7TN98|CPEB4_MOUSE	1.05247e-06	226.707	364.25	0.684098	1.5641e-05	Cpeb4
sp|Q812E0|CPEB2_MOUSE	0.000637513	124.514	99.4997	-0.32354	0.00192952	Cpeb2
sp|Q9D281|NXP20_MOUSE	0.278073	591.55	574.784	-0.0414794	0.350185	Fam114a1
sp|Q9D0F4|NKAP_MOUSE	0.443907	149.709	143.124	-0.0648969	0.522355	Nkap
sp|Q6NZF1|ZC11A_MOUSE	0.000120136	979.806	1135.48	0.212739	0.000505844	Zc3h11a
tr|Q8R5L1|Q8R5L1_MOUSE	0.00270508	953.144	872.199	-0.128035	0.00650637	C1qbp
sp|Q9JHG7|PK3CG_MOUSE	5.83021e-07	958.826	1642.63	0.776668	1.03812e-05	Pik3cg
sp|O70145|NCF2_MOUSE	2.34917e-05	2631.07	3434.33	0.384377	0.000147245	Ncf2
sp|Q8BPX9|S15A3_MOUSE	8.08139e-06	174.696	566.261	1.69662	6.70955e-05	Slc15a3
sp|Q3UKC1|TAXB1_MOUSE	0.00022866	356.637	447.704	0.328089	0.000841949	Tax1bp1
sp|P35295|RAB20_MOUSE	1.27812e-06	50.6359	128.519	1.34375	1.7784e-05	Rab20
sp|Q9JMB0|GKAP1_MOUSE	0.000202548	70.6915	55.7528	-0.342492	0.000765699	Gkap1
sp|Q0VGB7|PP4R2_MOUSE	0.000299552	349.438	402.168	0.202762	0.00103531	Ppp4r2
sp|B2RXS4|PLXB2_MOUSE	9.67431e-08	1763.39	1523.85	-0.210634	3.02396e-06	Plxnb2
sp|Q3UH93|PLXD1_MOUSE	5.06011e-07	246.998	982.698	1.99225	9.35173e-06	Plxnd1
sp|Q9QZC2|PLXC1_MOUSE	5.95426e-06	771.31	533.922	-0.530682	5.2969e-05	Plxnc1
sp|Q8CJH3|PLXB1_MOUSE	2.67053e-06	807.175	566.658	-0.510403	3.02749e-05	Plxnb1
tr|J3QMC5|J3QMC5_MOUSE	0.0822368	212.282	223.838	0.0764685	0.123355	Mdn1
sp|Q99MD9|NASP_MOUSE	3.50667e-08	1543.2	1131.65	-0.447495	1.55905e-06	Nasp
sp|P97452|BOP1_MOUSE	1.88093e-06	869.943	1043.38	0.262268	2.34151e-05	Bop1
sp|Q04750|TOP1_MOUSE	0.523411	2252.99	2278.57	0.0162857	0.598149	Top1
tr|Q91YS4|Q91YS4_MOUSE	1.00477e-06	1122.99	1298.73	0.209766	1.51733e-05	Klc2
sp|Q9DBS5|KLC4_MOUSE	8.38198e-07	1553.97	1379.11	-0.172222	1.35436e-05	Klc4
tr|Q8CD76|Q8CD76_MOUSE	0.0168294	2490.27	2419.21	-0.0417662	0.0310797	Klc1
sp|Q91W40|KLC3_MOUSE	0.0114821	75.0477	63.3263	-0.245002	0.0222072	Klc3
sp|Q9D6K8|FUND2_MOUSE	3.20088e-07	1282.84	1046.68	-0.293512	6.83938e-06	Fundc2
sp|Q8BRN9|C2D1B_MOUSE	0.79716	1415.34	1408.69	-0.0067877	0.839375	Cc2d1b
sp|Q99PT1|GDIR1_MOUSE	0.0163374	3151.03	3378.2	0.100431	0.0302805	Arhgdia
sp|Q9EQC5|SCYL1_MOUSE	4.66044e-06	1566.35	1826.47	0.221656	4.45778e-05	Scyl1
sp|Q9D4J7|PHF6_MOUSE	0.382899	548.654	534.765	-0.0369929	0.461335	Phf6
sp|O35594|IFT81_MOUSE	8.38771e-05	628.492	463.64	-0.43889	0.0003876	Ift81
sp|Q8VCT3|AMPB_MOUSE	0.771133	3182.48	3157.82	-0.011224	0.81726	Rnpep
sp|Q9ESK9|RBCC1_MOUSE	0.0426571	888.541	862.263	-0.0433109	0.0695852	Rb1cc1
sp|Q9D824|FIP1_MOUSE	0.0101632	523.171	575.342	0.137138	0.0200133	Fip1l1
sp|P59017|B2L13_MOUSE	0.000190163	610.359	551.004	-0.147594	0.00072891	Bcl2l13
sp|P09602|HMGN2_MOUSE	0.476234	433.933	412.872	-0.0717777	0.554019	Hmgn2
sp|Q91XV3|BASP1_MOUSE	0.737777	1237.3	1261.84	0.0283375	0.788681	Basp1
sp|Q9EPU4|CPSF1_MOUSE	0.00198516	745.67	799.032	0.099716	0.00503357	Cpsf1
sp|P28658|ATX10_MOUSE	6.21782e-05	2319.57	1840.32	-0.333902	0.000310371	Atxn10
tr|Q5RL57|Q5RL57_MOUSE	0.125974	196.049	206.538	0.0751953	0.178878	Akap8l
sp|Q9EPK2|XRP2_MOUSE	0.330514	603.287	625.66	0.052534	0.406028	Rp2
tr|Q542V3|Q542V3_MOUSE	0.0294293	654.615	616.388	-0.0868086	0.0505653	Srsf4
sp|Q3TWW8|SRSF6_MOUSE	0.765196	1931.86	1939.88	0.00597687	0.812411	Srsf6
sp|O35326|SRSF5_MOUSE	0.727747	1198.96	1191.06	-0.00953947	0.779939	Srsf5
sp|Q569Z5|DDX46_MOUSE	0.0145079	2262.95	2414.92	0.0937708	0.0272853	Ddx46
tr|Q91V35|Q91V35_MOUSE	0.000307667	1776.46	1485.54	-0.258023	0.0010593	Ptpra
sp|P49446|PTPRE_MOUSE	0.026962	1000.96	1113.01	0.153072	0.0469002	Ptpre
sp|P04186|CFAB_MOUSE	3.17603e-08	12.201	76.5729	2.64983	1.47623e-06	Cfb
sp|Q9ESX4|ZCC17_MOUSE	0.0541424	95.3972	103.023	0.110942	0.0854201	Zcchc17
sp|Q80YA8|CRUM2_MOUSE	1.83139e-07	520.26	283.089	-0.877981	4.61589e-06	Crb2
tr|Q8CGB9|Q8CGB9_MOUSE	7.96094e-05	2714.81	2523.77	-0.105269	0.000372204	Ide
sp|P97473|TRBP2_MOUSE	0.000698731	92.2695	113.858	0.303305	0.00208397	Tarbp2
tr|A0A2C9F2A2|A0A2C9F2A2_MOUSE	0.000313443	705.077	443.595	-0.668539	0.00107299	Rin1
sp|Q8BJH1|ZC21A_MOUSE	0.0510275	256.054	235.392	-0.121383	0.0812038	Zc2hc1a
sp|O54774|AP3D1_MOUSE	0.00999364	2197.64	2116.44	-0.0543189	0.0197278	Ap3d1
sp|Q8C6B9|AROS_MOUSE	0.000222374	109.209	134.773	0.303443	0.000823464	Rps19bp1
sp|Q9D906|ATG7_MOUSE	0.231831	2620.16	2571.99	-0.0267671	0.301287	Atg7
sp|Q60676|PPP5_MOUSE	0.000818932	1819.69	1910.24	0.0700651	0.00238289	Ppp5c
sp|Q5SUC9|SCO1_MOUSE	0.534939	79.4222	71.6237	-0.149106	0.608565	Sco1
sp|Q3V3R1|C1TM_MOUSE	3.14215e-05	1484.05	1370.36	-0.114985	0.000183441	Mthfd1l
sp|Q812A2|SRGP3_MOUSE	8.7504e-06	309.888	209.283	-0.566289	7.14883e-05	Srgap3
sp|Q91Z67|SRGP2_MOUSE	0.113367	3175.63	3081.7	-0.0433164	0.163145	Srgap2
sp|Q9CX86|ROA0_MOUSE	4.40048e-05	2144.29	1895.94	-0.177584	0.000237725	Hnrnpa0
sp|O88569|ROA2_MOUSE	0.460579	4435.1	4377.9	-0.0187282	0.538785	Hnrnpa2b1
sp|P49312|ROA1_MOUSE	0.229274	1890.86	1950.57	0.0448521	0.298607	Hnrnpa1
tr|Q5EBP8|Q5EBP8_MOUSE	0.890749	11.2225	11.4708	0.0315724	0.913464	Hnrnpa1
sp|Q8BG05|ROA3_MOUSE	0.0111705	3585.7	3400.23	-0.0766238	0.0216866	Hnrnpa3
sp|Q9Z110|P5CS_MOUSE	5.95507e-06	1407.45	1176.34	-0.258778	5.2969e-05	Aldh18a1
sp|Q8VI93|OAS3_MOUSE	2.2579e-06	1825.55	2733.68	0.582516	2.66261e-05	Oas3
sp|Q9CQ80|VPS25_MOUSE	0.155314	400.906	383.834	-0.062782	0.214248	Vps25
sp|O35551|RABE1_MOUSE	0.000311181	1849.67	2021.33	0.128037	0.00106729	Rabep1
sp|Q8BG48|ST17B_MOUSE	0.00013011	422.359	374.404	-0.173873	0.000540528	Stk17b
sp|Q8BFU3|RN214_MOUSE	0.00185101	538.055	499.071	-0.108508	0.00474553	Rnf214
sp|Q2YFS3|PILRA_MOUSE	7.80909e-07	127.074	427.536	1.75038	1.2762e-05	Pilra
sp|P08775|RPB1_MOUSE	0.123352	1654.7	1696.88	0.036312	0.175573	Polr2a
tr|E9Q586|E9Q586_MOUSE	0.00224355	3001.94	2892.75	-0.0534552	0.00556649	Dctn1
sp|Q91VC9|GHITM_MOUSE	4.07333e-06	346.898	494.192	0.510561	4.03075e-05	Ghitm
sp|P42567|EPS15_MOUSE	0.0206032	3038.32	2800.12	-0.117784	0.037092	Eps15
sp|Q70FJ1|AKAP9_MOUSE	0.38589	628.828	618.165	-0.0246727	0.464236	Akap9
sp|P29037|TBP_MOUSE	0.0198672	48.5939	54.1278	0.155594	0.0359933	Tbp
sp|Q3UTZ3|TPC14_MOUSE	0.106492	394.276	409.91	0.0561019	0.154682	Trappc14
sp|Q924T7|RNF31_MOUSE	0.000562525	538.894	488.147	-0.142683	0.00174385	Rnf31
sp|O54988|SLK_MOUSE	0.877851	2039.82	2045.65	0.00411748	0.902468	Slk
sp|Q5SXY1|CYTSB_MOUSE	3.26707e-07	1921.29	1625.24	-0.241424	6.93937e-06	Specc1
sp|O55098|STK10_MOUSE	0.119499	1557.83	1664.94	0.0959309	0.170806	Stk10
sp|Q9D6J3|YJU2_MOUSE	0.0301133	62.2377	70.8036	0.186034	0.0515178	Yju2
sp|Q8BL80|RHG22_MOUSE	0.00442159	1041.08	944.826	-0.139965	0.00986587	Arhgap22
sp|Q8BSY0|ASPH_MOUSE	0.276035	2880.7	2947.91	0.0332714	0.348107	Asph
sp|Q8VIJ6|SFPQ_MOUSE	0.0065346	3967.29	3750.43	-0.0811004	0.0137816	Sfpq
sp|Q99K48|NONO_MOUSE	0.0250138	1698.79	1592.27	-0.0934269	0.0439159	Nono
sp|Q8R326|PSPC1_MOUSE	0.00281552	1315.93	1217.09	-0.112653	0.00673131	Pspc1
tr|A0A5F8MPF2|A0A5F8MPF2_MOUSE	0.00620644	1923.9	2060.99	0.0993084	0.0131905	Tns3
sp|E9Q0S6|TENS1_MOUSE	0.00528297	455.934	412.947	-0.142866	0.0114836	Tns1
sp|P48725|PCNT_MOUSE	0.0988802	290.5	283.119	-0.037128	0.145216	Pcnt
sp|P08030|APT_MOUSE	0.0222671	2188.09	2374.67	0.118053	0.0396685	Aprt
sp|Q924Z6|XPO6_MOUSE	6.42516e-05	128.468	158.961	0.307269	0.000316963	Xpo6
sp|Q3U1Y4|DEN4B_MOUSE	3.45887e-05	517.084	660.939	0.354117	0.000198069	Dennd4b
sp|P58044|IDI1_MOUSE	7.31702e-06	471.582	324.375	-0.539847	6.21296e-05	Idi1
sp|Q8C754|VPS52_MOUSE	0.0781335	855.266	826.727	-0.0489636	0.118041	Vps52
sp|O54818|TPD53_MOUSE	0.00256323	17.0906	11.3671	-0.588338	0.00622585	Tpd52l1
sp|Q3UUQ7|PGAP1_MOUSE	0.440206	989.467	1025.26	0.0512638	0.518683	Pgap1
sp|P70388|RAD50_MOUSE	3.16e-06	1379.43	1264.05	-0.126021	3.351e-05	Rad50
sp|Q91YI0|ARLY_MOUSE	0.02516	3174.85	3313.98	0.0618779	0.0441085	Asl
sp|Q9CZX7|PP4P2_MOUSE	1.34143e-06	829.399	686.469	-0.272871	1.84407e-05	Pip4p2
sp|Q3TWL2|PP4P1_MOUSE	0.0410876	504.397	471.964	-0.0958828	0.0674045	Pip4p1
sp|Q80U93|NU214_MOUSE	0.144781	1523.61	1564.85	0.0385322	0.201662	Nup214
tr|E9QP99|E9QP99_MOUSE	6.23202e-07	2043.57	2438.21	0.25473	1.09068e-05	Golga3
sp|O54790|MAFG_MOUSE	0.880656	9.47586	9.64402	0.0253767	0.904539	Mafg
sp|Q08122|TLE3_MOUSE	9.22974e-05	264.624	209.991	-0.333615	0.000414769	Tle3
sp|Q62441|TLE4_MOUSE	1.58318e-06	612.842	495.489	-0.306661	2.09081e-05	Tle4
sp|Q80TR8|DCAF1_MOUSE	0.713235	53.5117	55.3359	0.0483627	0.767408	Dcaf1
sp|Q60520|SIN3A_MOUSE	0.168386	1061.97	1085.8	0.0320087	0.230416	Sin3a
sp|Q8C2K5|RASL3_MOUSE	0.000714804	1026.01	798.789	-0.36116	0.00212218	Rasal3
sp|Q9EQ20|MMSA_MOUSE	0.00141894	3082.93	2608.8	-0.240919	0.0038064	Aldh6a1
tr|E9PV41|E9PV41_MOUSE	1.28266e-06	2546.95	3358.45	0.399023	1.77932e-05	Diaph1
sp|Q920A5|RISC_MOUSE	1.63775e-05	2334.5	1944.77	-0.263512	0.000112711	Scpep1
sp|Q5I012|S38AA_MOUSE	0.17317	1645.65	1720.69	0.064331	0.236195	Slc38a10
sp|Q8C1Y8|CCZ1_MOUSE	0.00516033	367.021	402.949	0.134737	0.0112565	Ccz1
sp|Q9EPE9|AT131_MOUSE	0.662071	2486.21	2503.37	0.00992723	0.723416	Atp13a1
sp|Q9D964|GATM_MOUSE	2.05142e-07	2256.19	1069.42	-1.07706	5.0288e-06	Gatm
sp|P09450|JUNB_MOUSE	2.59076e-08	58.9523	152.135	1.36774	1.30457e-06	Junb
sp|Q61335|BAP31_MOUSE	0.00809632	3297.08	3590.14	0.122849	0.0165392	Bcap31
sp|Q80SU7|GVIN1_MOUSE	2.06273e-05	2882.43	3849.52	0.417395	0.000133499	Gvin1
sp|P59999|ARPC4_MOUSE	0.0625693	1802.14	1911.87	0.0852694	0.0971943	Arpc4
sp|O88738|BIRC6_MOUSE	2.48377e-05	1741.61	1946.21	0.16025	0.000153796	Birc6
sp|Q60751|IGF1R_MOUSE	0.0132457	111.786	92.7914	-0.268677	0.025136	Igf1r
sp|P15208|INSR_MOUSE	0.0190805	87.9458	73.6134	-0.256647	0.0347439	Insr
sp|Q04695|K1C17_HUMAN_contaminant	0.663517	58.5901	53.2431	-0.138061	0.724665	KRT17
sp|A2AF47|DOC11_MOUSE	0.349868	1848.08	1799.94	-0.0380798	0.426411	Dock11
sp|Q69ZW3|EHBP1_MOUSE	6.25378e-05	144.82	108.057	-0.422469	0.000311731	Ehbp1
tr|E9QP49|E9QP49_MOUSE	6.56675e-08	1523.93	2500.05	0.714157	2.30416e-06	Ehbp1l1
sp|P58682|TLR8_MOUSE	3.55287e-05	580.3	760.75	0.390623	0.000201517	Tlr8
sp|Q8BH24|TM9S4_MOUSE	1.33969e-06	874.299	1291.6	0.562956	1.84407e-05	Tm9sf4
sp|Q6P4S6|SIK3_MOUSE	0.00442423	805.493	715.43	-0.171061	0.00986868	Sik3
sp|Q8R409|HEXI1_MOUSE	0.404748	131.478	142.665	0.117806	0.483186	Hexim1
sp|O08736|CASPC_MOUSE	0.997138	1434.05	1434.32	0.000266573	0.998114	Casp12
sp|P70343|CASP4_MOUSE	5.10318e-07	68.4317	167.386	1.29044	9.36629e-06	Casp4
sp|Q811S7|UBIP1_MOUSE	0.0275098	513.812	535.669	0.0601016	0.0476446	Ubp1
sp|Q9ERA0|TFCP2_MOUSE	0.00525832	129.939	112.343	-0.209921	0.0114335	Tfcp2
sp|Q91VA6|PDIP2_MOUSE	2.60288e-06	978.112	832.363	-0.232786	2.97151e-05	Poldip2
tr|E9PUR0|E9PUR0_MOUSE	0.0193808	440.517	463.749	0.0741459	0.035219	Ankhd1
sp|Q99NH0|ANR17_MOUSE	2.49334e-06	1564.14	1822.74	0.220739	2.87597e-05	Ankrd17
sp|Q9CZA6|NDE1_MOUSE	0.000855365	106.698	85.5821	-0.31815	0.00247082	Nde1
sp|O70252|HMOX2_MOUSE	0.00807965	3825.83	4224.08	0.142864	0.016524	Hmox2
sp|Q9DBW0|CP4V2_MOUSE	6.09631e-07	291.924	403.254	0.466097	1.07217e-05	Cyp4v2
sp|Q8K190|SAYS1_MOUSE	0.202656	46.3784	43.2112	-0.102048	0.269781	Saysd1
sp|Q7TSC1|PRC2A_MOUSE	9.29434e-06	837.069	1035.17	0.306453	7.44171e-05	Prrc2a
sp|Q3TLH4|PRC2C_MOUSE	0.00481967	3360	3604.58	0.101372	0.0106021	Prrc2c
tr|F8WHT3|F8WHT3_MOUSE	0.139934	113.563	122.083	0.104368	0.195825	Prrc2b
sp|Q8CI43|MYL6B_MOUSE	0.00522183	498.034	413.976	-0.266698	0.011368	Myl6b
sp|Q60605|MYL6_MOUSE	0.000600097	1485.22	1252.15	-0.246274	0.00183647	Myl6
sp|Q7TPV4|MBB1A_MOUSE	4.52622e-05	1979.45	2223.07	0.167454	0.000242869	Mybbp1a
sp|P61089|UBE2N_MOUSE	0.00950162	2992.06	2833.24	-0.0786821	0.0189029	Ube2n
tr|A0A0A6YXV0|A0A0A6YXV0_MOUSE	0.881393	16.1623	15.9207	-0.0217257	0.905166	Apeh
sp|Q8R146|ACPH_MOUSE	0.000590097	3053.63	2888.78	-0.0800682	0.00181284	Apeh
sp|Q99JY9|ARP3_MOUSE	0.0292622	6360.69	6856.38	0.108263	0.0503023	Actr3
sp|Q9R061|NUBP2_MOUSE	0.00211607	348.196	374.149	0.103716	0.00530536	Nubp2
sp|P97484|LIRB3_MOUSE	1.10973e-09	132.306	342.342	1.37156	1.83951e-07	Lilrb3
sp|Q6ZWM4|LSM8_MOUSE	0.00258957	322.024	285.217	-0.175107	0.00627493	Lsm8
sp|Q9D1P4|CHRD1_MOUSE	5.9204e-05	1586.7	1824.02	0.201097	0.000299281	Chordc1
sp|Q80UP3|DGKZ_MOUSE	0.00767112	523.996	477.426	-0.134277	0.0158133	Dgkz
sp|D3YWQ0|DGKI_MOUSE	0.0146854	68.8687	59.1409	-0.219693	0.0275756	Dgki
sp|Q8VCD6|REEP2_MOUSE	8.3021e-06	267.888	188.23	-0.509135	6.84636e-05	Reep2
tr|E0CZ22|E0CZ22_MOUSE	0.29385	2096.48	2017.86	-0.0551454	0.367017	Mroh1
sp|P68040|RACK1_MOUSE	0.539362	2665.67	2690.31	0.0132778	0.612624	Rack1
tr|A2AUM0|A2AUM0_MOUSE	0.00138513	666.216	593.919	-0.165725	0.00372876	Eif2ak4
sp|P20060|HEXB_MOUSE	0.000456477	3848.91	2841.47	-0.437813	0.00146326	Hexb
sp|Q99K74|MED24_MOUSE	0.274666	288.045	296.738	0.042898	0.346626	Med24
sp|Q8CHG3|GCC2_MOUSE	0.00410375	1378.56	1279.77	-0.107269	0.00925185	Gcc2
tr|A0A0R4IZY9|A0A0R4IZY9_MOUSE	0.950804	428.345	427.839	-0.00170806	0.961805	Dus3l
sp|Q6NWV3|IF122_MOUSE	6.95251e-06	786.028	576.731	-0.446681	5.94577e-05	Ift122
sp|Q8CFB4|GBP5_MOUSE	1.65535e-06	1462.97	5934.4	2.0202	2.15437e-05	Gbp5
sp|Q9CYH6|RRS1_MOUSE	0.0229507	138.905	160.207	0.205845	0.0407241	Rrs1
sp|Q80XI4|PI42B_MOUSE	0.107668	2461.09	2351.8	-0.065534	0.15601	Pip4k2b
sp|O70172|PI42A_MOUSE	0.488489	694.581	677.957	-0.0349488	0.565519	Pip4k2a
sp|Q9D2C2|SAAL1_MOUSE	0.590139	199.528	196.359	-0.0230962	0.659694	Saal1
tr|A0A087WQ44|A0A087WQ44_MOUSE	0.00518302	219.734	246.231	0.164254	0.0112972	Srcap
sp|Q9CT10|RANB3_MOUSE	0.531609	597.355	585.555	-0.0287843	0.60574	Ranbp3
sp|Q3UMY5|EMAL4_MOUSE	0.00213371	1147.85	1220.82	0.0889224	0.00534025	Eml4
sp|Q05BC3|EMAL1_MOUSE	8.55671e-06	746.709	539.199	-0.469728	7.01106e-05	Eml1
sp|Q60597|ODO1_MOUSE	0.000147817	3797.28	3570.41	-0.0888747	0.000594422	Ogdh
tr|B2RXT3|B2RXT3_MOUSE	0.000150209	441.7	321.928	-0.456331	0.000602012	Ogdhl
sp|Q5SW28|PI3R5_MOUSE	1.01044e-08	149.65	426.971	1.51255	6.57519e-07	Pik3r5
sp|Q7TT37|ELP1_MOUSE	4.68797e-06	2296.43	2015.03	-0.188589	4.46694e-05	Elp1
sp|Q99JB2|STML2_MOUSE	0.00894578	902.772	843.658	-0.0977026	0.0180022	Stoml2
sp|E9QAM5|HELZ2_MOUSE	5.25419e-08	353.387	749.625	1.08492	1.97303e-06	Helz2
sp|Q99MU3|DSRAD_MOUSE	4.57719e-08	1284.86	1725.72	0.425588	1.82826e-06	Adar
sp|Q8R0G9|NU133_MOUSE	5.43914e-06	1182.83	1059.36	-0.159045	4.96398e-05	Nup133
sp|Q4QRL3|CC88B_MOUSE	3.20287e-05	1032.37	1279.81	0.30997	0.000186391	Ccdc88b
sp|Q9WVK8|CP46A_MOUSE	1.60895e-05	124.729	81.2396	-0.618541	0.000111814	Cyp46a1
sp|Q9Z0U1|ZO2_MOUSE	3.21399e-05	3458.34	2591.67	-0.416195	0.000186886	Tjp2
sp|Q920P5|KAD5_MOUSE	0.000343611	241.384	180.872	-0.416362	0.00115745	Ak5
sp|Q80TE4|SI1L2_MOUSE	0.0136652	140.296	126.684	-0.147238	0.0258225	Sipa1l2
sp|Q8C0T5|SI1L1_MOUSE	0.0658132	302.596	278.15	-0.12153	0.101463	Sipa1l1
sp|G3X9J0|SI1L3_MOUSE	0.767217	39.4846	38.6732	-0.0299572	0.813906	Sipa1l3
sp|Q8K298|ANLN_MOUSE	4.69284e-06	234.799	91.456	-1.36028	4.46694e-05	Anln
sp|Q8VHK9|DHX36_MOUSE	2.40281e-05	808.755	693.939	-0.220895	0.000149559	Dhx36
sp|Q6P2K6|P4R3A_MOUSE	0.000787416	978.686	1061.51	0.117193	0.0023043	Ppp4r3a
sp|Q922R5|P4R3B_MOUSE	0.106667	147.451	159.732	0.115422	0.154857	Ppp4r3b
sp|Q9D3U0|PUS10_MOUSE	0.0543231	904.225	960.087	0.0864833	0.0856486	Pus10
sp|Q8BGC0|HTSF1_MOUSE	0.0255736	366.45	340.267	-0.106945	0.0447022	Htatsf1
tr|A0A286YCX6|A0A286YCX6_MOUSE	0.134017	3247.09	3164.61	-0.0371211	0.188878	Trappc8
sp|Q9CQ65|MTAP_MOUSE	0.110741	1801.49	1759.03	-0.0344133	0.15988	Mtap
sp|Q8BZN6|DOC10_MOUSE	0.000171767	2657.1	3356.94	0.337296	0.000668574	Dock10
sp|P22315|HEMH_MOUSE	6.53025e-07	1359.3	1093.89	-0.31339	1.12635e-05	Fech
sp|Q640L3|CCPG1_MOUSE	0.00837742	51.0849	43.7893	-0.22232	0.0170212	Ccpg1
sp|Q8BM47|PKHM3_MOUSE	3.27448e-08	76.8426	124.979	0.701711	1.49291e-06	Plekhm3
sp|Q6NVE8|WDR44_MOUSE	0.697373	459.25	455.383	-0.0122003	0.75496	Wdr44
tr|G3UXW9|G3UXW9_MOUSE	0.00655248	906.545	861.748	-0.073112	0.0138152	Gps1
sp|Q9JI90|RNF14_MOUSE	0.00719957	768.484	832.321	0.115125	0.0149897	Rnf14
sp|Q99JF5|MVD1_MOUSE	0.0448608	575.589	599.626	0.0590231	0.0727653	Mvd
tr|A0A087WRT7|A0A087WRT7_MOUSE	2.84186e-07	126.667	257.827	1.02536	6.20905e-06	Ms4a4a
sp|Q99L43|CDS2_MOUSE	0.1748	713.781	694.813	-0.0388564	0.238232	Cds2
sp|Q925J9|MED1_MOUSE	0.494335	254.704	258.932	0.0237507	0.571179	Med1
sp|Q8R2U0|SEH1_MOUSE	0.00941133	465.95	434.731	-0.100051	0.018765	Seh1l
sp|Q80Y17|L2GL1_MOUSE	2.15748e-05	1353.93	1102.71	-0.296094	0.000137763	Llgl1
sp|O35685|NUDC_MOUSE	0.914939	3152.16	3161	0.00404179	0.932128	Nudc
sp|Q8VE88|F1142_MOUSE	0.0120254	614.287	659.61	0.1027	0.0231453	Fam114a2
sp|Q9EPB4|ASC_MOUSE	0.649447	1865.1	1823.09	-0.0328724	0.712543	Pycard
sp|Q9DBK7|UBA7_MOUSE	1.90283e-07	2328.66	3302.11	0.50389	4.71296e-06	Uba7
sp|Q8C878|UBA3_MOUSE	0.00754106	855.625	800.473	-0.096127	0.0155873	Uba3
tr|A0A991EQV5|A0A991EQV5_MOUSE	2.04822e-05	1729.02	1957.9	0.179354	0.000132921	Nploc4
sp|Q9QYL7|ABT1_MOUSE	0.000188413	60.7602	72.0157	0.245185	0.000724309	Abt1
sp|O88783|FA5_MOUSE	1.5107e-05	201.679	569.636	1.49798	0.000106015	F5
sp|Q9CWW7|CXXC1_MOUSE	0.649631	112.726	110.795	-0.0249296	0.712543	Cxxc1
sp|Q9D1H7|GET4_MOUSE	0.462982	276.759	271.004	-0.0303126	0.541084	Get4
sp|P29533|VCAM1_MOUSE	0.000835944	1486.28	4596.65	1.62888	0.00242549	Vcam1
sp|Q8CJ53|CIP4_MOUSE	0.0331957	538.841	563.129	0.0636067	0.0559752	Trip10
sp|B1AR13|CISD3_MOUSE	0.413054	325.807	333.485	0.0336043	0.4913	Cisd3
sp|Q9DCT5|SDF2_MOUSE	0.0957629	778.277	809.072	0.0559838	0.141392	Sdf2
sp|Q921M3|SF3B3_MOUSE	0.525754	3214.07	3239.84	0.011519	0.60031	Sf3b3
sp|Q9CR68|UCRI_MOUSE	0.00018266	1199.45	1049.73	-0.192363	0.000704434	Uqcrfs1
sp|Q9Z329|ITPR2_MOUSE	0.000102238	1252.53	1429.14	0.190298	0.000447597	Itpr2
sp|P11881|ITPR1_MOUSE	1.71254e-05	1165.34	1005.11	-0.2134	0.000117081	Itpr1
sp|P70227|ITPR3_MOUSE	0.0714704	151.507	134.9	-0.167491	0.10915	Itpr3
sp|Q9JJZ4|UB2J1_MOUSE	0.00063874	438.791	516.77	0.23599	0.0019316	Ube2j1
sp|Q8K1C0|ANGE2_MOUSE	0.4181	248.105	242.488	-0.0330384	0.496312	Angel2
sp|Q99MR3|S12A9_MOUSE	3.9178e-06	738.701	635.541	-0.217005	3.92768e-05	Slc12a9
sp|P26231|CTNA1_MOUSE	1.54806e-06	5063.88	3260.42	-0.635186	2.05585e-05	Ctnna1
sp|Q61301|CTNA2_MOUSE	0.000316415	1600.15	1264.54	-0.339595	0.00108161	Ctnna2
sp|Q9CZD3|GARS_MOUSE	0.00262152	1845.2	1913.17	0.0521917	0.00633305	Gars1
sp|Q8CB96|RASF4_MOUSE	7.77731e-10	371.041	794.852	1.09911	1.60306e-07	Rassf4
sp|Q8BMS9|RASF2_MOUSE	0.00199445	1162.56	927.109	-0.326491	0.00504997	Rassf2
sp|Q9R0Y5|KAD1_MOUSE	8.69455e-05	1583.39	1215.19	-0.381839	0.000395901	Ak1
sp|Q6PFD9|NUP98_MOUSE	0.176236	2183.2	2120.04	-0.0423584	0.239783	Nup98
sp|Q9Z2X8|KEAP1_MOUSE	0.00053161	313.04	356.31	0.186789	0.00166024	Keap1
tr|Q3UPV6|Q3UPV6_MOUSE	0.200835	1887.68	2003.16	0.0856646	0.267506	Kcnab2
sp|Q80UP5|AN13A_MOUSE	0.21358	1139.94	1185.71	0.0567933	0.281755	Ankrd13a
sp|Q6PD24|AN13D_MOUSE	0.00147693	135.876	149.121	0.134194	0.00393884	Ankrd13d
sp|Q9JKS5|HABP4_MOUSE	7.14497e-05	211.622	158.775	-0.414502	0.000344151	Habp4
tr|G5E896|G5E896_MOUSE	0.000251307	1937.69	2004.46	0.048877	0.000903492	Edc4
sp|Q8C0L8|COG5_MOUSE	0.519733	707.639	698.908	-0.0179114	0.594859	Cog5
sp|Q6ZQH8|NU188_MOUSE	0.490782	716.416	725.679	0.0185333	0.567531	Nup188
sp|Q8BW96|KCC1D_MOUSE	3.30676e-05	1049.92	924.295	-0.183849	0.000190731	Camk1d
sp|Q91YS8|KCC1A_MOUSE	4.05025e-05	1408.23	1157.07	-0.283408	0.000222158	Camk1
sp|Q99JI4|PSMD6_MOUSE	0.00441225	2071.26	2165.47	0.0641681	0.00984812	Psmd6
sp|P23249|MOV10_MOUSE	2.67606e-08	2115.76	2622.18	0.30959	1.32105e-06	Mov10
sp|P06802|ENPP1_MOUSE	0.00699086	46.5022	31.746	-0.550724	0.0146275	Enpp1
sp|Q60855|RIPK1_MOUSE	0.607763	1392.32	1413.76	0.0220499	0.675943	Ripk1
sp|Q80XR2|AT2C1_MOUSE	0.00353896	382.921	434.843	0.183448	0.00817949	Atp2c1
sp|Q6SJQ0|CLM8_MOUSE	0.133556	16.9341	13.223	-0.356879	0.188485	Cd300a
sp|Q6VNB8|WDFY3_MOUSE	1.06735e-06	1758.37	2137.72	0.281834	1.57854e-05	Wdfy3
sp|Q8BH95|ECHM_MOUSE	5.51957e-08	2747.88	2313.38	-0.248315	2.03655e-06	Echs1
sp|Q91V36|NRBP2_MOUSE	0.00109615	79.2204	56.5274	-0.486922	0.00306613	Nrbp2
sp|P80316|TCPE_MOUSE	0.892762	3288.65	3281.39	-0.00318914	0.914612	Cct5
sp|P80315|TCPD_MOUSE	0.878009	3475.34	3466.83	-0.00353703	0.902468	Cct4
sp|Q61733|RT31_MOUSE	0.000518505	375.321	325.041	-0.207505	0.00162712	Mrps31
sp|Q4VA53|PDS5B_MOUSE	9.3928e-06	1572.39	1399.08	-0.168486	7.47872e-05	Pds5b
sp|Q6A026|PDS5A_MOUSE	0.172546	1464.7	1433.72	-0.0308353	0.235479	Pds5a
sp|Q6NVF0|OCRL_MOUSE	0.031978	165.507	189.199	0.193008	0.0541387	Ocrl
sp|Q8R3B1|PLCD1_MOUSE	0.000107346	1553.13	1175	-0.402527	0.00046456	Plcd1
tr|G5E905|G5E905_MOUSE	0.000364761	65.0742	78.8227	0.276525	0.00122122	Zfp871
sp|Q9ERV1|MKRN2_MOUSE	0.000851393	257.071	223.818	-0.199845	0.00246233	Mkrn2
sp|Q921F2|TADBP_MOUSE	0.25537	2733.67	2694.95	-0.0205841	0.327177	Tardbp
sp|P56960|EXOSX_MOUSE	0.851269	661.158	667.129	0.0129696	0.882332	Exosc10
sp|Q3UMB5|SMCR8_MOUSE	6.8716e-05	902.447	1148.37	0.347671	0.000334868	Smcr8
sp|Q8K389|CK5P2_MOUSE	0.0108024	183.605	165.947	-0.145877	0.0210864	Cdk5rap2
sp|Q64737|PUR2_MOUSE	0.0525298	4731.17	4634.3	-0.0298461	0.0832798	Gart
sp|Q6PHQ8|NAA35_MOUSE	0.258025	1178.23	1196.06	0.0216666	0.329517	Naa35
sp|Q61990|PCBP2_MOUSE	0.193854	1064.7	1097.53	0.0438089	0.259949	Pcbp2
sp|P60335|PCBP1_MOUSE	0.00493766	896.475	842.795	-0.0890822	0.0108217	Pcbp1
tr|A0A2R8VHP9|A0A2R8VHP9_MOUSE	0.825703	10.1892	9.64794	-0.078746	0.861613	Pcbp2
sp|P57722|PCBP3_MOUSE	0.664882	2837.43	2806.36	-0.0158822	0.725823	Pcbp3
sp|P57724|PCBP4_MOUSE	0.00800526	287.349	257.829	-0.156387	0.0164047	Pcbp4
sp|Q9JM51|PTGES_MOUSE	5.6452e-08	286.674	2987.69	3.38155	2.06165e-06	Ptges
tr|A2ARW8|A2ARW8_MOUSE	0.439158	71.0581	77.5235	0.125634	0.517789	Gm14399
tr|Q6PGF5|Q6PGF5_MOUSE	0.194421	220.357	246.549	0.16203	0.260514	Bms1
sp|Q5SFM8|RBM27_MOUSE	0.00495273	258.061	292.575	0.181094	0.0108514	Rbm27
sp|Q8QZS1|HIBCH_MOUSE	7.60134e-07	1706.46	1419.19	-0.265938	1.25081e-05	Hibch
sp|Q91WQ3|SYYC_MOUSE	8.66035e-07	3038.32	2778.94	-0.128735	1.38635e-05	Yars1
sp|Q8C080|SNX16_MOUSE	0.852529	58.8258	59.484	0.0160534	0.88287	Snx16
sp|Q922H9|ZN330_MOUSE	0.447665	515.606	525.327	0.0269481	0.525481	Znf330
sp|Q8BHG1|NRDC_MOUSE	0.126657	4009.66	4100.45	0.0323011	0.17974	Nrdc
tr|E9QKH0|E9QKH0_MOUSE	0.000495408	1035.57	879.622	-0.235469	0.00156631	Clasp1
sp|Q8BRT1|CLAP2_MOUSE	9.86826e-06	1976.79	1822.8	-0.117006	7.75379e-05	Clasp2
tr|A0A1L1ST22|A0A1L1ST22_MOUSE	0.811635	66.4315	66.8043	0.00807384	0.850488	Clasp2
sp|Q58A65|JIP4_MOUSE	0.108339	2730.74	2782.38	0.0270293	0.156823	Spag9
tr|E9PUD1|E9PUD1_MOUSE	0.588731	209.066	213.129	0.027765	0.658356	Spag9
sp|Q9ESN9|JIP3_MOUSE	2.4776e-06	881.755	776.562	-0.183278	2.86968e-05	Mapk8ip3
sp|Q8BJ71|NUP93_MOUSE	3.76047e-05	2550.08	2356.12	-0.11413	0.000210292	Nup93
sp|Q7TSV4|PGM2_MOUSE	0.000179596	1887.1	1718.9	-0.134683	0.000693766	Pgm2
sp|Q8CAA7|PGM2L_MOUSE	0.00399094	1184.58	1015.97	-0.221513	0.00904023	Pgm2l1
sp|Q8VE22|RT23_MOUSE	0.158683	594.936	574.045	-0.0515694	0.218517	Mrps23
sp|Q9CRY7|GDPD1_MOUSE	0.146874	764.756	806.378	0.0764577	0.203982	Gdpd1
sp|Q99LI2|CLCC1_MOUSE	0.0453661	888.553	940.996	0.0827297	0.0734684	Clcc1
sp|Q9Z0G0|GIPC1_MOUSE	0.46566	599.389	616.018	0.0394803	0.543574	Gipc1
sp|Q99MN9|PCCB_MOUSE	1.11667e-07	1607.38	1279.84	-0.328742	3.27587e-06	Pccb
sp|Q8C147|DOCK8_MOUSE	0.119502	2697.17	2873.34	0.0912823	0.170806	Dock8
tr|A2A9M5|A2A9M5_MOUSE	0.0230483	2743.28	2593.01	-0.0812687	0.040877	Dock7
sp|Q8VDR9|DOCK6_MOUSE	0.0663094	608.994	575.05	-0.0827407	0.102162	Dock6
sp|O88879|APAF_MOUSE	0.0171855	1250.24	1355.72	0.116858	0.0316639	Apaf1
sp|Q8R1I1|QCR9_MOUSE	0.000162247	172.271	144.94	-0.249227	0.000639477	Uqcr10
tr|Q3V117|Q3V117_MOUSE	0.00845894	3492.44	3669.83	0.071478	0.0171673	Acly
sp|O08796|EF2K_MOUSE	8.75021e-06	128.38	81.2022	-0.660828	7.14883e-05	Eef2k
tr|E9Q258|E9Q258_MOUSE	0.612253	14.9459	14.1875	-0.0751245	0.67967	Nek8
sp|Q8BX90|FND3A_MOUSE	1.67481e-05	1959.94	2567.37	0.389477	0.000114732	Fndc3a
sp|Q6NZB0|DNJC8_MOUSE	0.404937	1962	1999.64	0.0274128	0.483331	Dnajc8
sp|Q9CZ30|OLA1_MOUSE	0.0203336	3547.56	3384.88	-0.067723	0.0367033	Ola1
sp|Q9WU00|NRF1_MOUSE	0.755513	43.0957	42.2903	-0.0272149	0.804038	Nrf1
sp|Q62261|SPTB2_MOUSE	9.31357e-06	7396.81	5409.43	-0.451426	7.44878e-05	Sptbn1
sp|Q7TPR4|ACTN1_MOUSE	7.62201e-05	2683.01	2020.99	-0.408792	0.000360121	Actn1
sp|P57780|ACTN4_MOUSE	3.30656e-05	18328.2	14517	-0.336317	0.000190731	Actn4
sp|O88990|ACTN3_MOUSE	4.89369e-05	845.438	662.521	-0.351732	0.000258517	Actn3
sp|Q9EPJ9|ARFG1_MOUSE	0.104764	837.636	876.135	0.0648303	0.152387	Arfgap1
sp|Q01853|TERA_MOUSE	0.00161757	1777.44	1652.01	-0.105577	0.0042391	Vcp
sp|Q3UMC0|AFG2A_MOUSE	0.00090804	531.703	571.682	0.104594	0.00260303	Afg2a
sp|Q91WM3|U3IP2_MOUSE	0.0103929	70.1775	80.6591	0.200829	0.0203942	Rrp9
sp|Q8C1Z7|BBS4_MOUSE	0.000133886	41.1627	28.7366	-0.518447	0.000551732	Bbs4
sp|Q9JLJ2|AL9A1_MOUSE	3.01965e-05	1518.62	1382	-0.135997	0.000177899	Aldh9a1
sp|Q3UR97|SNX21_MOUSE	0.0932799	22.6965	20.0768	-0.176937	0.138097	Snx21
sp|Q91X84|CRTC3_MOUSE	0.000913267	105.416	91.0873	-0.210777	0.00261591	Crtc3
sp|Q9D0K0|TBCD7_MOUSE	0.0596948	72.2112	78.5649	0.121663	0.0933163	Tbc1d7
tr|G5E8Q0|G5E8Q0_MOUSE	0.175717	137.613	143.447	0.0598976	0.239258	Lyst
tr|G5E8F1|G5E8F1_MOUSE	0.428707	4500.63	4683.84	0.0575664	0.507221	Itgam
sp|Q6PD26|PIGS_MOUSE	0.0944407	554.419	580.256	0.0657115	0.139669	Pigs
sp|Q11011|PSA_MOUSE	0.00206214	7574.06	6988.27	-0.116132	0.00518834	Npepps
sp|P07141|CSF1_MOUSE	0.000426339	45.9522	74.2772	0.692785	0.00138526	Csf1
sp|Q8BHN3|GANAB_MOUSE	0.866961	2268.19	2262.95	-0.00333785	0.89441	Ganab
sp|B2RUP2|UN13D_MOUSE	1.73689e-05	187.91	255.675	0.444271	0.000117957	Unc13d
sp|Q7TQI3|OTUB1_MOUSE	0.299547	2340.41	2262.05	-0.0491336	0.372832	Otub1
sp|Q8CIV8|TBCE_MOUSE	0.133818	683.115	656.992	-0.0562523	0.188676	Tbce
sp|Q8K3H0|DP13A_MOUSE	0.139423	1011.77	983.748	-0.0405269	0.195225	Appl1
sp|Q8K3G9|DP13B_MOUSE	1.93846e-06	1118.02	937.565	-0.25396	2.39232e-05	Appl2
sp|Q8VCM3|ZFY21_MOUSE	9.89808e-05	149.229	119.059	-0.325859	0.000436271	Zfyve21
sp|A2A432|CUL4B_MOUSE	2.06621e-05	2960.34	2697.2	-0.134305	0.000133604	Cul4b
sp|Q3TCH7|CUL4A_MOUSE	0.0842131	545.723	523.075	-0.0611497	0.126082	Cul4a
sp|Q566J8|COQ8B_MOUSE	0.00101665	762.431	680.996	-0.16296	0.00287296	Coq8b
sp|P84104|SRSF3_MOUSE	0.428972	861.525	931.647	0.112889	0.507282	Srsf3
sp|Q8BL97|SRSF7_MOUSE	0.90695	706.19	701.985	-0.00861619	0.926495	Srsf7
sp|Q9D898|ARP5L_MOUSE	0.00670488	341.44	305.055	-0.162566	0.0140992	Arpc5l
sp|Q3TNA1|XYLB_MOUSE	0.0182049	137.157	123.455	-0.151839	0.0333276	Xylb
sp|Q9R1J0|NSDHL_MOUSE	0.00394701	586.465	525.253	-0.159032	0.00896058	Nsdhl
sp|P11983|TCPA_MOUSE	0.752366	5425.67	5400.7	-0.00665444	0.801404	Tcp1
sp|Q8BMP6|GCP60_MOUSE	4.59317e-05	1641.62	1870.36	0.188194	0.000245745	Acbd3
sp|P0C673|IGS11_MOUSE	0.503859	15.5026	16.9526	0.128998	0.580123	Igsf11
sp|Q9DB40|MED27_MOUSE	0.0128171	37.2066	48.092	0.370238	0.0244718	Med27
sp|Q9D1J1|NECP2_MOUSE	0.187562	1667.58	1725.64	0.0493742	0.252845	Necap2
sp|Q8BML9|SYQ_MOUSE	0.51178	4465.18	4425.82	-0.0127741	0.587447	Qars1
sp|Q8CGC7|SYEP_MOUSE	0.00423796	3468	3356.51	-0.0471426	0.00950355	Eprs1
sp|Q3UVK0|ERMP1_MOUSE	0.687956	499.431	493.524	-0.0171656	0.74578	Ermp1
sp|O08810|U5S1_MOUSE	0.807492	3848.49	3837.91	-0.00397037	0.847232	Eftud2
sp|P58252|EF2_MOUSE	0.000587055	1235.21	1344.7	0.122519	0.00180766	Eef2
sp|Q9JKK1|STX6_MOUSE	0.928302	169.262	168.852	-0.00350027	0.943996	Stx6
tr|Q923A8|Q923A8_MOUSE	0.0875359	255.834	242.255	-0.0786826	0.130456	Map3k7
sp|Q9R099|TBL2_MOUSE	0.000485529	718.749	682.26	-0.0751674	0.0015412	Tbl2
sp|P14869|RLA0_MOUSE	0.981191	3610.41	3609.22	-0.00047626	0.985425	Rplp0
sp|Q91Z92|B3GT6_MOUSE	0.00972429	68.8706	77.8066	0.176005	0.0192583	B3galt6
tr|E9PUF7|E9PUF7_MOUSE	0.883021	2432.61	2426.11	-0.00386404	0.906578	Arhgef1
sp|Q6DFW0|CI072_MOUSE	0.000222344	107.715	137.737	0.354693	0.000823464	C9orf72
sp|Q7TT45|RRAGD_MOUSE	0.0454641	932.901	906.153	-0.0419701	0.0736105	Rragd
sp|Q99K70|RRAGC_MOUSE	0.696866	772.043	762.727	-0.0175151	0.754525	Rragc
sp|Q9CY97|SSU72_MOUSE	0.404207	99.4414	102.118	0.0383144	0.482621	Ssu72
sp|Q9D1R9|RL34_MOUSE	0.341861	769.318	748.641	-0.0393069	0.418297	Rpl34
sp|Q8CDG3|VCIP1_MOUSE	0.000185249	2183.34	2418.65	0.147664	0.000712526	Vcpip1
sp|Q8K1X1|WDR11_MOUSE	0.00235844	943.348	894.505	-0.0767008	0.00581126	Wdr11
sp|Q9D2I5|ARMC9_MOUSE	9.26066e-05	279.423	193.802	-0.527869	0.000415598	Armc9
tr|F6U6X3|F6U6X3_MOUSE	2.87975e-05	616.063	497.204	-0.30924	0.000171491	Dyrk1a
sp|Q9WUP4|SR5A3_MOUSE	0.0869935	100.132	106.199	0.0848636	0.129783	Srd5a3
sp|Q3TCN2|PLBL2_MOUSE	0.0790983	1023.34	1099.57	0.103653	0.119297	Plbd2
sp|Q3TKT4|SMCA4_MOUSE	0.0334497	2265.07	2341.09	0.0476248	0.0563504	Smarca4
sp|Q8BVM4|AZIN2_MOUSE	0.00220127	16.3501	11.8741	-0.461475	0.0054863	Azin2
sp|Q6DIC0|SMCA2_MOUSE	2.08663e-05	156.613	125.372	-0.320987	0.000134681	Smarca2
tr|F8WIE5|F8WIE5_MOUSE	0.000228366	1790.37	2012.2	0.168522	0.0008413	Hectd1
sp|Q9ERE3|SGK3_MOUSE	0.888579	221.729	223.01	0.0083131	0.9115	Sgk3
sp|Q91ZV0|MIA2_MOUSE	0.055712	1560.69	1801.82	0.207271	0.0876261	Mia2
tr|H3BJY7|H3BJY7_MOUSE	0.00918265	20.7657	15.762	-0.397749	0.0183807	Mia2
sp|Q8K2L8|TPC12_MOUSE	0.0215322	771.679	739.536	-0.0613814	0.0384919	Trappc12
sp|Q9R0N0|GALK1_MOUSE	8.8969e-06	1617.75	1453.94	-0.154023	7.23155e-05	Galk1
sp|P27659|RL3_MOUSE	0.648402	3515.73	3544.37	0.0117036	0.711741	Rpl3
sp|Q8BPY9|FIGL1_MOUSE	0.078597	431.956	447.973	0.0525275	0.118666	Fignl1
sp|P46467|VPS4B_MOUSE	0.0180029	2506.83	2615.12	0.061012	0.033	Vps4b
sp|Q8VEJ9|VPS4A_MOUSE	0.851943	424.39	423.11	-0.00435902	0.882536	Vps4a
sp|Q8BJ63|AP5M1_MOUSE	0.521013	142.555	138.134	-0.0454519	0.596	Ap5m1
sp|Q923B6|STEA4_MOUSE	1.67639e-05	338.846	1242.89	1.87499	0.000114732	Steap4
sp|Q9Z1E4|GYS1_MOUSE	0.279764	855.899	838.447	-0.0297198	0.352066	Gys1
sp|Q9JLV5|CUL3_MOUSE	0.300747	2239.22	2207.19	-0.0207887	0.374	Cul3
sp|O89112|LANC1_MOUSE	0.0642228	852.153	890.889	0.064133	0.0993746	Lancl1
sp|Q9CQ69|QCR8_MOUSE	0.00586874	297.89	260.093	-0.195753	0.0125887	Uqcrq
sp|Q8BKX1|BAIP2_MOUSE	0.00333268	972.473	880.934	-0.142624	0.00778569	Baiap2
sp|Q61165|SL9A1_MOUSE	0.000145712	262.698	290.796	0.146606	0.00058872	Slc9a1
sp|Q8CFJ7|S2545_MOUSE	0.203834	58.7758	54.8826	-0.0988751	0.271197	Slc25a45
tr|Q8CFE8|Q8CFE8_MOUSE	0.303281	63.4698	59.5102	-0.0929333	0.376712	Fbxw17
sp|Q3UW53|NIBA1_MOUSE	4.17808e-06	1025.2	1492.21	0.54155	4.10242e-05	Niban1
sp|Q8K0Q5|RHG18_MOUSE	5.37947e-09	1106.54	813.994	-0.44297	4.59907e-07	Arhgap18
sp|Q9Z277|BAZ1B_MOUSE	0.314666	1236.46	1253.45	0.019683	0.389146	Baz1b
sp|Q8K330|SSH3_MOUSE	0.00300353	229.667	284.558	0.30918	0.00710484	Ssh3
sp|P20108|PRDX3_MOUSE	0.570785	2043.68	2029.25	-0.010225	0.641898	Prdx3
sp|P17047|LAMP2_MOUSE	0.485495	1138.13	1110.04	-0.0360515	0.562964	Lamp2
sp|Q9D0D3|PAPD1_MOUSE	0.521594	279.33	275.038	-0.0223396	0.596417	Mtpap
sp|Q6GQT6|SCAP_MOUSE	0.00885045	60.8361	51.164	-0.2498	0.0178405	Scap
sp|Q8BFR4|GNS_MOUSE	0.0787619	2946.41	2765.65	-0.0913389	0.11884	Gns
sp|Q8K010|OPLA_MOUSE	3.43227e-05	1817.15	1346.68	-0.432266	0.000196861	Oplah
tr|A0A0R4J0H7|A0A0R4J0H7_MOUSE	7.23293e-07	967.445	729.12	-0.408024	1.20966e-05	Ncapd2
sp|O70503|DHB12_MOUSE	7.28628e-07	987.483	1098.35	0.153512	1.21574e-05	Hsd17b12
sp|P70280|VAMP7_MOUSE	0.762449	441.944	445.019	0.0100012	0.809975	Vamp7
sp|Q0KL01|UBX2B_MOUSE	0.0020101	118.864	102.465	-0.21418	0.00507882	Ubxn2b
sp|P70362|UFD1_MOUSE	0.00263666	793.608	866.995	0.127598	0.00636104	Ufd1
sp|Q9R0P3|ESTD_MOUSE	0.0165118	2676.31	2909.31	0.120433	0.0305484	Esd
sp|O35239|PTN9_MOUSE	0.0836787	437.518	418.219	-0.0650826	0.125308	Ptpn9
sp|Q2PFD7|PSD3_MOUSE	0.401341	111.713	113.838	0.0271851	0.47976	Psd3
sp|Q9QZ06|TOLIP_MOUSE	0.144707	413.334	397.46	-0.0564989	0.201662	Tollip
sp|P61620|S61A1_MOUSE	0.0121983	1399.61	1527.07	0.125735	0.0234656	Sec61a1
sp|Q8CB77|ELOA1_MOUSE	0.370216	500.192	512.327	0.0345829	0.447939	Eloa
sp|Q8C0C7|SYFA_MOUSE	0.622963	992.949	982.909	-0.0146615	0.688037	Farsa
sp|P97379|G3BP2_MOUSE	0.00803415	2859.56	3153.05	0.140959	0.0164451	G3bp2
sp|P97855|G3BP1_MOUSE	0.661228	1360.97	1381.83	0.0219449	0.722717	G3bp1
sp|Q9QZS3|NUMB_MOUSE	0.000139131	212.469	174.202	-0.286495	0.000568759	Numb
sp|O08919|NUMBL_MOUSE	0.0024703	118.811	85.6763	-0.471698	0.00603289	Numbl
sp|P61600|NAA20_MOUSE	0.000881889	190.535	225.821	0.245126	0.00253822	Naa20
sp|Q9QZD4|XPF_MOUSE	0.0636369	115.879	123.787	0.0952383	0.09866	Ercc4
sp|Q8BYW9|EOGT_MOUSE	0.000291781	636.869	562.257	-0.179766	0.00101387	Eogt
sp|Q9CZ44|NSF1C_MOUSE	0.294191	2386.68	2418.76	0.0192585	0.367379	Nsfl1c
sp|Q9DB32|HAGHL_MOUSE	0.000223615	136.82	108.227	-0.338208	0.000827201	Haghl
sp|Q3UR70|TGFA1_MOUSE	0.0722836	330.62	313.115	-0.0784798	0.11011	Tgfbrap1
sp|O35604|NPC1_MOUSE	0.613234	1927.84	1965.12	0.0276346	0.680125	Npc1
sp|Q61193|RGL2_MOUSE	7.00707e-05	282.242	236.343	-0.256052	0.000339125	Rgl2
sp|P25444|RS2_MOUSE	0.219122	3773.64	3848.01	0.0281545	0.287741	Rps2
sp|Q9CYR6|AGM1_MOUSE	0.0048557	1671.5	1553.16	-0.105932	0.0106748	Pgm3
tr|A0A0R4J083|A0A0R4J083_MOUSE	0.000275268	2969.91	2662.55	-0.15761	0.00097187	Acadl
sp|A2ADY9|DDI2_MOUSE	0.00219737	1413.57	1256.72	-0.169673	0.00548041	Ddi2
sp|Q9QUR6|PPCE_MOUSE	0.000160554	3363.62	3514.67	0.0633744	0.000634591	Prep
sp|P97390|VPS45_MOUSE	0.00698343	1477.33	1334.76	-0.146415	0.0146205	Vps45
sp|Q8CIH5|PLCG2_MOUSE	0.444812	2227.72	2299.9	0.0460043	0.523193	Plcg2
sp|O08908|P85B_MOUSE	0.00395138	162.927	139.251	-0.226543	0.00896765	Pik3r2
sp|P26450|P85A_MOUSE	0.221215	1304.76	1274.52	-0.0338306	0.290223	Pik3r1
sp|P68369|TBA1A_MOUSE	0.00139287	16977.5	15552.8	-0.126457	0.00374818	Tuba1a
sp|P68373|TBA1C_MOUSE	0.000717235	518.296	599.805	0.210718	0.00212675	Tuba1c
sp|Q9JJZ2|TBA8_MOUSE	0.615648	95.3514	90.8302	-0.0700813	0.681957	Tuba8
sp|P68368|TBA4A_MOUSE	0.842385	1455.28	1448.62	-0.00661754	0.875138	Tuba4a
sp|Q3UX10|TBAL3_MOUSE	0.583777	104.97	100.983	-0.0558601	0.653633	Tubal3
sp|A2AT37|RENT2_MOUSE	0.270164	336.969	346.36	0.0396593	0.342211	Upf2
sp|Q3UYI5|RGL3_MOUSE	0.00250639	28.128	23.1595	-0.280405	0.00610773	Rgl3
tr|Q3UE92|Q3UE92_MOUSE	0.021072	2487.49	2561.83	0.042484	0.0378009	Xpnpep1
sp|E9Q286|ICE1_MOUSE	0.497332	165.069	170.065	0.0430172	0.574085	Ice1
sp|Q925I1|ATAD3_MOUSE	0.0102132	1496.49	1435.43	-0.060098	0.0201061	Atad3
sp|Q9D8C3|ALG13_MOUSE	0.234636	39.7265	35.8417	-0.148463	0.304152	Alg13
sp|P97372|PSME2_MOUSE	1.47026e-07	2003.63	2939.05	0.552731	3.98641e-06	Psme2
tr|E9QM38|E9QM38_MOUSE	6.90108e-05	790.647	643.768	-0.296493	0.000335584	Slc12a2
sp|Q3TJD7|PDLI7_MOUSE	1.24446e-05	2269.78	1628.67	-0.478857	9.26933e-05	Pdlim7
sp|P29758|OAT_MOUSE	9.95008e-05	2451.64	1926.29	-0.347922	0.000438293	Oat
sp|Q3U5Q7|CMPK2_MOUSE	7.58015e-09	1679.98	3053.09	0.861824	5.65195e-07	Cmpk2
sp|Q8C0D4|RHG12_MOUSE	1.38306e-06	2015.22	1860.37	-0.115344	1.89292e-05	Arhgap12
sp|Q9WTK5|NFKB2_MOUSE	3.30753e-09	1598.78	4404.34	1.46195	3.75678e-07	Nfkb2
sp|Q6P8I4|PCNP_MOUSE	0.207638	707.288	765.404	0.113924	0.27544	Pcnp
sp|Q69ZK0|PREX1_MOUSE	7.66655e-07	2273.44	3099.84	0.44732	1.25865e-05	Prex1
sp|Q91VN6|DDX41_MOUSE	0.060253	387.344	369.47	-0.0681575	0.0941067	Ddx41
sp|P10518|HEM2_MOUSE	8.40296e-06	969.542	822.5	-0.237286	6.90596e-05	Alad
sp|Q0P678|ZCH18_MOUSE	0.248375	368.361	359.948	-0.0333312	0.319818	Zc3h18
sp|Q3UA06|PCH2_MOUSE	0.173282	194.582	185.165	-0.0715681	0.236302	Trip13
sp|Q3U0V2|TRADD_MOUSE	3.65785e-05	496.74	579.511	0.222347	0.000206002	Tradd
sp|P14576|SRP54_MOUSE	0.0104868	2903.72	2828.68	-0.03777	0.0205319	Srp54
sp|Q9CXS4|CENPV_MOUSE	0.000748221	98.0616	76.827	-0.352075	0.00220947	Cenpv
sp|Q9CQT1|MTNA_MOUSE	0.00410248	509.023	471.881	-0.109306	0.00925185	Mri1
sp|Q80V53|CHSTE_MOUSE	1.05136e-06	118.564	169.315	0.514039	1.5641e-05	Chst14
sp|P08249|MDHM_MOUSE	0.010949	7188.52	6809.62	-0.0781201	0.0213375	Mdh2
sp|Q99MS8|TPGS1_MOUSE	6.03778e-05	138.693	108.775	-0.350545	0.000303927	Tpgs1
sp|Q8CBY8|DCTN4_MOUSE	0.576049	1719.94	1731.8	0.00991267	0.646429	Dctn4
sp|A2AJI0|MA7D1_MOUSE	0.203918	1098.17	1162.31	0.0818915	0.27126	Map7d1
sp|Q91VH2|SNX9_MOUSE	0.429352	1055.43	1030.54	-0.0344398	0.507564	Snx9
sp|P23780|BGAL_MOUSE	0.0403258	2803.78	2629.85	-0.0923908	0.0662959	Glb1
sp|Q8VC60|GLB1L_MOUSE	0.000210867	102.729	85.9502	-0.257276	0.000791913	Glb1l
sp|Q8R1Q8|DC1L1_MOUSE	9.97993e-09	2461.38	3180.7	0.369874	6.55379e-07	Dync1li1
sp|Q6PDL0|DC1L2_MOUSE	5.33444e-05	1978.61	1662.4	-0.251217	0.000275895	Dync1li2
sp|Q8BHC7|RHBL4_MOUSE	0.0306109	43.0614	49.523	0.201705	0.0522444	Rhbdd1
sp|Q99L04|DHRS1_MOUSE	0.00334135	1654.67	1380.11	-0.261756	0.00779576	Dhrs1
sp|P06795|MDR1B_MOUSE	0.0247442	229.327	217.567	-0.0759507	0.0434754	Abcb1b
sp|Q9DC29|ABCB6_MOUSE	1.77971e-05	251.698	203.655	-0.305569	0.000120324	Abcb6
sp|Q6ZPQ6|PITM2_MOUSE	6.4166e-06	505.623	352.287	-0.521312	5.60122e-05	Pitpnm2
sp|O35954|PITM1_MOUSE	1.6809e-07	867.413	1194.13	0.461169	4.35937e-06	Pitpnm1
sp|D3YYU8|OBSL1_MOUSE	0.0604718	81.6219	73.9348	-0.142704	0.0943409	Obsl1
sp|Q9D8V7|SC11C_MOUSE	0.0333328	379.409	405.292	0.0952097	0.0561666	Sec11c
sp|Q6PHZ2|KCC2D_MOUSE	4.26979e-07	3551.17	3022.3	-0.232645	8.23805e-06	Camk2d
sp|P11798|KCC2A_MOUSE	7.83833e-05	147.223	100.756	-0.547136	0.000368154	Camk2a
tr|Q5SVJ0|Q5SVJ0_MOUSE	0.000108352	404.105	309.302	-0.385715	0.000467501	Camk2b
tr|A0A2I3BQP6|A0A2I3BQP6_MOUSE	3.33538e-07	707.922	519.955	-0.445204	7.0635e-06	Camk2g
sp|Q8CDN6|TXNL1_MOUSE	0.0328483	2184.57	2289.8	0.0678732	0.0554809	Txnl1
sp|Q6PNC0|DMXL1_MOUSE	0.649957	1068.45	1082.97	0.0194739	0.712792	Dmxl1
tr|B0V2P5|B0V2P5_MOUSE	0.266511	720.386	689.871	-0.0624432	0.338482	Dmxl2
sp|Q9JKZ2|SC5A3_MOUSE	1.37044e-05	231.698	110.795	-1.06435	9.86551e-05	Slc5a3
sp|O88907|PIAS1_MOUSE	0.545219	13.8286	13.2192	-0.0650273	0.618198	Pias1
sp|P06837|NEUM_MOUSE	0.000171021	758.999	550.282	-0.463927	0.000667121	Gap43
sp|Q61425|HCDH_MOUSE	6.34881e-07	1290.78	1034.29	-0.319595	1.10303e-05	Hadh
sp|Q69Z99|ZN512_MOUSE	0.00943026	361.328	323.361	-0.160162	0.018787	Znf512
sp|Q80U72|SCRIB_MOUSE	7.59572e-05	988.928	847.641	-0.222413	0.000359116	Scrib
sp|Q80VQ1|LRRC1_MOUSE	8.5667e-05	142.533	98.6007	-0.531626	0.000393641	Lrrc1
sp|Q64337|SQSTM_MOUSE	1.34434e-10	979.481	3716.24	1.92376	5.65442e-08	Sqstm1
sp|E9Q6P5|TTC7B_MOUSE	0.843058	44.8262	45.263	0.0139921	0.875469	Ttc7b
sp|Q9Z0E0|NCDN_MOUSE	0.806572	348.72	345.329	-0.0141004	0.84667	Ncdn
sp|Q9DCW4|ETFB_MOUSE	3.74879e-05	2851.13	2490.95	-0.194839	0.000210013	Etfb
sp|Q3U1N2|SRBP2_MOUSE	0.940248	13.888	14.0217	0.0138224	0.952895	Srebf2
sp|Q91ZA3|PCCA_MOUSE	1.80365e-06	2509.5	2020.18	-0.312919	2.27298e-05	Pcca
sp|Q9D7M8|RPB4_MOUSE	0.201952	22.5149	25.0643	0.154753	0.268944	Polr2d
tr|E9Q3I3|E9Q3I3_MOUSE	5.15361e-06	273.265	341.368	0.321025	4.79708e-05	Spata13
tr|E9PYK8|E9PYK8_MOUSE	1.50667e-05	179.803	106.083	-0.761216	0.000105837	Arhgef4
sp|Q8K1B8|URP2_MOUSE	8.61982e-05	5664.36	7309.4	0.367841	0.000394506	Fermt3
sp|Q61545|EWS_MOUSE	0.0163912	732.693	660.797	-0.149002	0.0303409	Ewsr1
sp|Q61048|WBP4_MOUSE	0.0343637	210.853	201.641	-0.0644474	0.0576189	Wbp4
tr|A0A0R4J092|A0A0R4J092_MOUSE	0.00133055	1413.12	1238.95	-0.189768	0.00360624	Manba
sp|Q69ZQ2|ISY1_MOUSE	0.445279	281.728	288.956	0.036546	0.523539	Isy1
sp|Q91V41|RAB14_MOUSE	0.938895	3715.23	3723.03	0.00302378	0.951993	Rab14
sp|P61027|RAB10_MOUSE	4.80726e-08	1411.03	1762.84	0.321155	1.89068e-06	Rab10
sp|P55258|RAB8A_MOUSE	0.0760071	3089.32	3287.41	0.0896619	0.115145	Rab8a
sp|Q8BHC1|RB39B_MOUSE	0.00359143	56.6544	45.1709	-0.326795	0.00828472	Rab39b
sp|P35276|RAB3D_MOUSE	0.0694772	602.52	656.431	0.123635	0.106515	Rab3d
sp|Q99JI6|RAP1B_MOUSE	5.23564e-05	2853.36	3548.12	0.314394	0.000271374	Rap1b
sp|P62835|RAP1A_MOUSE	0.130883	1322.09	1430.03	0.11322	0.184931	Rap1a
sp|Q80ZJ1|RAP2A_MOUSE	5.05818e-05	1367.69	1060.1	-0.367546	0.000264474	Rap2a
sp|P61226|RAP2B_MOUSE	0.00223323	1238.79	1422.97	0.199981	0.00554474	Rap2b
sp|Q8BU31|RAP2C_MOUSE	0.00166139	1422.55	1685.52	0.244715	0.00432916	Rap2c
tr|D3YV69|D3YV69_MOUSE	0.0505538	85.2045	95.6311	0.166549	0.0805215	Rab6a
sp|Q8CG50|RAB43_MOUSE	0.000445916	179.01	223.415	0.319688	0.00143778	Rab43
sp|P61294|RAB6B_MOUSE	0.0521246	904.941	874.866	-0.0487601	0.082729	Rab6b
sp|P35279|RAB6A_MOUSE	0.006634	1100.01	1048.37	-0.0693707	0.0139747	Rab6a
sp|P62821|RAB1A_MOUSE	0.360908	3979.41	4070.36	0.0326	0.438083	Rab1a
sp|Q9D1G1|RAB1B_MOUSE	0.728863	925.817	920.631	-0.00810377	0.780775	Rab1b
sp|Q923S9|RAB30_MOUSE	0.313715	86.1453	89.554	0.0559844	0.388132	Rab30
sp|Q9DD03|RAB13_MOUSE	7.86418e-05	499.317	579.765	0.215511	0.000368885	Rab13
sp|P35283|RAB12_MOUSE	0.00297357	626.981	655.256	0.063637	0.00704562	Rab12
sp|P56371|RAB4A_MOUSE	0.000507528	212.213	189.815	-0.160918	0.00159898	Rab4a
sp|Q91ZR1|RAB4B_MOUSE	0.00168863	921.305	1055.06	0.19557	0.00438101	Rab4b
sp|Q6PHN9|RAB35_MOUSE	0.767822	569.502	573.49	0.0100687	0.814353	Rab35
sp|P61028|RAB8B_MOUSE	0.111734	952.174	1016.24	0.0939388	0.161184	Rab8b
sp|P53994|RAB2A_MOUSE	0.249431	1181.76	1158.15	-0.029113	0.320889	Rab2a
sp|P59279|RAB2B_MOUSE	0.58503	2568.25	2596.61	0.0158446	0.654933	Rab2b
sp|Q8BHD0|RB39A_MOUSE	0.107315	13.9606	11.7693	-0.246336	0.155561	Rab39a
sp|P63011|RAB3A_MOUSE	0.658001	311.421	315.792	0.0201092	0.719959	Rab3a
sp|O35963|RB33B_MOUSE	0.000612105	428.675	389.892	-0.136812	0.00186842	Rab33b
sp|Q8VI36|PAXI_MOUSE	6.90023e-07	1346.91	1649.72	0.292573	1.17111e-05	Pxn
tr|F8WH69|F8WH69_MOUSE	2.34148e-05	2181.91	2959.91	0.439963	0.000146891	Ncf1
sp|Q99PN3|TRI26_MOUSE	0.44608	257.537	262.153	0.0256266	0.524137	Trim26
sp|P70297|STAM1_MOUSE	0.000279058	1786.2	1614.06	-0.146201	0.000981088	Stam
sp|O88811|STAM2_MOUSE	0.00387234	1622.95	1714.09	0.0788185	0.00882293	Stam2
sp|Q62351|TFR1_MOUSE	5.81727e-05	807.662	1089.93	0.432408	0.000295739	Tfrc
sp|Q8BJ48|NAGPA_MOUSE	0.00713363	703.233	831.248	0.241277	0.014874	Nagpa
sp|Q9DBX2|PHLP_MOUSE	0.00894238	223.352	204.955	-0.124016	0.0180004	Pdcl
sp|P62270|RS18_MOUSE	0.0828097	2177.45	2269.17	0.0595241	0.124111	Rps18
sp|Q8R035|ICT1_MOUSE	0.0311829	172.726	159.715	-0.11299	0.0530435	Mrpl58
[truncated: 5,159 more rows]

## Sheet: phosphoproteome
Protein.Id	Site.Position	pval	mean_control	mean_CD72	log2fc	pval_adj	gene_symbol	uniqueID
sp|Q2NL51|GSK3A_MOUSE	278	0.932761	6336.97	6356.95	0.004542	0.958279	Gsk3a	Gsk3a.278
sp|Q2NL51|GSK3A_MOUSE	21	7.81e-05	670.347	847.596	0.338469	0.001092	Gsk3a	Gsk3a.21
sp|Q3UND0|SKAP2_MOUSE	260	0.806942	217.252	225.272	0.0523	0.876463	Skap2	Skap2.260
sp|Q3UND0|SKAP2_MOUSE	272	0.000132	889.8	1162.89	0.386164	0.00156	Skap2	Skap2.272
sp|Q3UND0|SKAP2_MOUSE	87	0.053555	90.0842	115.612	0.359944	0.129203	Skap2	Skap2.87
sp|Q3UND0|SKAP2_MOUSE	248	0.655906	98.4312	91.4309	-0.10643	0.767727	Skap2	Skap2.248
sp|Q6WVG3|KCD12_MOUSE	153	0.025477	3152.18	3481.26	0.143263	0.073597	Kctd12	Kctd12.153
sp|Q6WVG3|KCD12_MOUSE	198	0.042369	363.276	429.523	0.241669	0.109216	Kctd12	Kctd12.198
sp|Q6WVG3|KCD12_MOUSE	202	8.01e-05	1940.13	2693.63	0.473401	0.001107	Kctd12	Kctd12.202
sp|Q6WVG3|KCD12_MOUSE	178	0.000284	878.174	1122.4	0.354009	0.002635	Kctd12	Kctd12.178
sp|Q6WVG3|KCD12_MOUSE	221	1.57e-09	1180.89	2432.29	1.04244	2.76e-06	Kctd12	Kctd12.221
sp|Q6WVG3|KCD12_MOUSE	187	1.92e-08	2038.85	2707.04	0.408959	6.66e-06	Kctd12	Kctd12.187
sp|Q6WVG3|KCD12_MOUSE	189	0.003222	101.105	139.975	0.469318	0.015688	Kctd12	Kctd12.189
tr|Q5EBP8|Q5EBP8_MOUSE	6	0.829079	15579.5	15659	0.007346	0.892218	Hnrnpa1	Hnrnpa1.6
tr|Q5EBP8|Q5EBP8_MOUSE	257	0.247894	172.167	186.682	0.116774	0.395711	Hnrnpa1	Hnrnpa1.257
sp|Q8VEK3|HNRPU_MOUSE	247	0.878878	18878.5	18801.5	-0.0059	0.924297	Hnrnpu	Hnrnpu.247
sp|Q8VEK3|HNRPU_MOUSE	187	0.085786	1060.95	986.775	-0.10456	0.182102	Hnrnpu	Hnrnpu.187
sp|O88569|ROA2_MOUSE	259	0.022428	699.183	624.098	-0.1639	0.067007	Hnrnpa2b1	Hnrnpa2b1.259
sp|Q78ZA7|NP1L4_MOUSE	125	0.061804	7129.54	7700.11	0.111071	0.143226	Nap1l4	Nap1l4.125
sp|P97855|G3BP1_MOUSE	149	0.303285	2617.83	2522.24	-0.05367	0.455765	G3bp1	G3bp1.149
sp|P97855|G3BP1_MOUSE	231	0.047897	5430.95	5670.46	0.06226	0.119647	G3bp1	G3bp1.231
sp|Q3UW53|NIBA1_MOUSE	601	3.03e-06	3258.4	4282.86	0.394411	0.000139	Niban1	Niban1.601
sp|Q3UW53|NIBA1_MOUSE	595	0.660041	846.161	824.867	-0.03677	0.770444	Niban1	Niban1.595
sp|Q3UW53|NIBA1_MOUSE	581	0.091056	574.71	633.847	0.141302	0.190433	Niban1	Niban1.581
sp|Q62318|TIF1B_MOUSE	489	0.010617	247.589	190.549	-0.37778	0.038343	Trim28	Trim28.489
sp|Q62318|TIF1B_MOUSE	473	0.000104	5240.29	4083.71	-0.35977	0.001317	Trim28	Trim28.473
sp|Q62318|TIF1B_MOUSE	594	0.227337	112.653	130.73	0.214708	0.372161	Trim28	Trim28.594
sp|Q62318|TIF1B_MOUSE	51	0.797271	661.692	669.724	0.017406	0.869413	Trim28	Trim28.51
sp|Q62318|TIF1B_MOUSE	501	0.382988	210.186	203.286	-0.04816	0.537623	Trim28	Trim28.501
sp|Q62318|TIF1B_MOUSE	757	0.470611	215.571	229.004	0.08721	0.616448	Trim28	Trim28.757
sp|Q62318|TIF1B_MOUSE	683	0.651973	399.567	389.367	-0.0373	0.765101	Trim28	Trim28.683
sp|Q5DTU0|AF1L2_MOUSE	213	0.794232	438.174	430.641	-0.02502	0.866655	Afap1l2	Afap1l2.213
sp|Q5DTU0|AF1L2_MOUSE	541	0.000197	107.663	50.2515	-1.09929	0.002048	Afap1l2	Afap1l2.541
sp|Q5DTU0|AF1L2_MOUSE	645	1e-05	2049.37	1870.01	-0.13214	0.000316	Afap1l2	Afap1l2.645
sp|Q5DTU0|AF1L2_MOUSE	119	0.233377	415.801	388.56	-0.09776	0.379126	Afap1l2	Afap1l2.119
sp|Q5DTU0|AF1L2_MOUSE	414	0.066671	893.041	839.568	-0.08908	0.151439	Afap1l2	Afap1l2.414
sp|Q5DTU0|AF1L2_MOUSE	484	0.00699	1598.93	1246.33	-0.35942	0.028129	Afap1l2	Afap1l2.484
sp|Q5DTU0|AF1L2_MOUSE	344	6.43e-05	3218.99	2500.12	-0.36461	0.000953	Afap1l2	Afap1l2.344
sp|Q5DTU0|AF1L2_MOUSE	413	0.512226	818.063	797.897	-0.03601	0.655421	Afap1l2	Afap1l2.413
sp|Q5DTU0|AF1L2_MOUSE	587	0.107744	174.242	145.516	-0.25992	0.215646	Afap1l2	Afap1l2.587
sp|Q61937|NPM_MOUSE	125	0.165227	3073.87	3198.4	0.057293	0.295073	Npm1	Npm1.125
sp|Q61937|NPM_MOUSE	70	0.330549	2365.86	2302.49	-0.03917	0.484525	Npm1	Npm1.70
sp|Q61937|NPM_MOUSE	198	0.000249	2077.45	1554.76	-0.41812	0.002429	Npm1	Npm1.198
sp|Q61937|NPM_MOUSE	217	5.85e-05	3876.18	2304.34	-0.75028	0.000914	Npm1	Npm1.217
sp|Q99M51|NCK1_MOUSE	105	0.845767	351.097	343.806	-0.03028	0.90315	Nck1	Nck1.105
sp|Q99M51|NCK1_MOUSE	85	4.58e-06	2024.72	2601.28	0.361502	0.000185	Nck1	Nck1.85
sp|P68181|KAPCB_MOUSE	339	0.769209	7424.09	7466.11	0.008143	0.847661	Prkacb	Prkacb.339
sp|P55194|3BP1_MOUSE	632	0.212401	1853.48	1720.74	-0.10721	0.355417	Sh3bp1	Sh3bp1.632
sp|P55194|3BP1_MOUSE	535	0.027184	18541.6	20173.4	0.121685	0.077503	Sh3bp1	Sh3bp1.535
sp|P55194|3BP1_MOUSE	592	0.253564	273.441	241.636	-0.17839	0.403247	Sh3bp1	Sh3bp1.592
sp|P55194|3BP1_MOUSE	262	0.045505	510.842	562.71	0.139513	0.11541	Sh3bp1	Sh3bp1.262
sp|P55194|3BP1_MOUSE	677	0.098039	521.055	591.822	0.183727	0.201198	Sh3bp1	Sh3bp1.677
sp|P55194|3BP1_MOUSE	589	0.011622	1031.08	918.949	-0.1661	0.041036	Sh3bp1	Sh3bp1.589
sp|P55194|3BP1_MOUSE	577	0.972616	1962.39	1964.12	0.001271	0.983176	Sh3bp1	Sh3bp1.577
sp|P55194|3BP1_MOUSE	576	0.705612	95.4889	98.4013	0.043345	0.804166	Sh3bp1	Sh3bp1.576
sp|P55194|3BP1_MOUSE	534	0.143742	523.429	584.224	0.158526	0.265709	Sh3bp1	Sh3bp1.534
sp|P18654|KS6A3_MOUSE	715	0.015919	1400.83	1243.31	-0.1721	0.052272	Rps6ka3	Rps6ka3.715
sp|P18654|KS6A3_MOUSE	386	0.108428	270.692	242.852	-0.15658	0.216632	Rps6ka3	Rps6ka3.386
sp|P18654|KS6A3_MOUSE	227	0.583995	3348.23	3311.98	-0.0157	0.713025	Rps6ka3	Rps6ka3.227
sp|P18654|KS6A3_MOUSE	369	0.559592	3816.48	3780.2	-0.01378	0.692169	Rps6ka3	Rps6ka3.369
sp|P18654|KS6A3_MOUSE	415	0.187048	1191.84	1278.41	0.101161	0.323833	Rps6ka3	Rps6ka3.415
sp|P18654|KS6A3_MOUSE	577	0.143833	97.4799	85.9161	-0.18218	0.265806	Rps6ka3	Rps6ka3.577
sp|Q501J7|PHAR4_MOUSE	436	0.106716	787.323	833.451	0.082141	0.21422	Phactr4	Phactr4.436
sp|Q501J7|PHAR4_MOUSE	457	0.03265	942.964	1053.82	0.160351	0.089557	Phactr4	Phactr4.457
sp|Q501J7|PHAR4_MOUSE	620	0.007198	1405.91	1208.46	-0.21834	0.028778	Phactr4	Phactr4.620
sp|Q501J7|PHAR4_MOUSE	582	0.454254	210.428	196.545	-0.09847	0.600576	Phactr4	Phactr4.582
sp|Q501J7|PHAR4_MOUSE	118	0.960648	1841.98	1844.14	0.001694	0.975755	Phactr4	Phactr4.118
sp|Q501J7|PHAR4_MOUSE	545	0.11421	834.447	715.063	-0.22275	0.225271	Phactr4	Phactr4.545
sp|Q501J7|PHAR4_MOUSE	174	0.327659	1181.39	1226.36	0.053897	0.481139	Phactr4	Phactr4.174
sp|P13645|K1C10_HUMAN_contaminant	42	0.53525	370.621	413.945	0.159497	0.673119	KRT10	KRT10.42
sp|P13645|K1C10_HUMAN_contaminant	573	0.522903	399.183	841.245	1.07548	0.663959	KRT10	KRT10.573
sp|P13645|K1C10_HUMAN_contaminant	56	0.563523	521.366	843.597	0.694259	0.695274	KRT10	KRT10.56
sp|P97434|MPRIP_MOUSE	992	3.96e-05	27033.9	20383.4	-0.40738	0.000708	Mprip	Mprip.992
sp|P97434|MPRIP_MOUSE	540	0.000126	20646.1	17124	-0.26985	0.001525	Mprip	Mprip.540
sp|P97434|MPRIP_MOUSE	301	0.06212	1025.96	897.105	-0.19363	0.143664	Mprip	Mprip.301
sp|P97434|MPRIP_MOUSE	364	0.152513	2862.17	2708.15	-0.07981	0.277694	Mprip	Mprip.364
sp|P97434|MPRIP_MOUSE	1015	0.482453	1186.18	1229.22	0.051421	0.628447	Mprip	Mprip.1015
sp|P97434|MPRIP_MOUSE	617	0.015514	4425.85	3911.09	-0.17838	0.051289	Mprip	Mprip.617
sp|P97434|MPRIP_MOUSE	270	0.001433	988.751	854.561	-0.21042	0.008529	Mprip	Mprip.270
sp|P97434|MPRIP_MOUSE	976	0.23174	874.609	836.322	-0.06458	0.377207	Mprip	Mprip.976
sp|P97434|MPRIP_MOUSE	485	0.839754	119.078	116.111	-0.0364	0.898752	Mprip	Mprip.485
sp|P97434|MPRIP_MOUSE	292	0.005886	3273.96	3023.55	-0.1148	0.024528	Mprip	Mprip.292
sp|P97434|MPRIP_MOUSE	502	0.163099	908.778	841.489	-0.11098	0.292117	Mprip	Mprip.502
sp|P97434|MPRIP_MOUSE	670	0.001701	596.858	467.222	-0.35328	0.009734	Mprip	Mprip.670
sp|P97434|MPRIP_MOUSE	219	0.389904	89.1765	98.8343	0.148348	0.544856	Mprip	Mprip.219
sp|Q9JLV1|BAG3_MOUSE	274	0.634849	711.042	690.4	-0.0425	0.754251	Bag3	Bag3.274
sp|Q9JLV1|BAG3_MOUSE	390	0.872115	208.878	206.547	-0.01619	0.919319	Bag3	Bag3.390
sp|Q9JLV1|BAG3_MOUSE	179	0.134867	320.283	287.64	-0.15508	0.254565	Bag3	Bag3.179
sp|Q80X80|C2C2L_MOUSE	411	0.318914	101.201	92.0561	-0.13663	0.47236	C2cd2l	C2cd2l.411
sp|Q80X80|C2C2L_MOUSE	662	0.747083	260.022	266.837	0.037329	0.832131	C2cd2l	C2cd2l.662
sp|Q80X80|C2C2L_MOUSE	533	0.391928	609.719	539.752	-0.17585	0.546896	C2cd2l	C2cd2l.533
sp|Q80X80|C2C2L_MOUSE	426	0.000353	282.289	508.214	0.848261	0.003086	C2cd2l	C2cd2l.426
sp|Q5SSZ5|TENS3_MOUSE	769	0.000174	6629.07	8868.79	0.41993	0.001882	Tns3	Tns3.769
sp|Q5SSZ5|TENS3_MOUSE	332	0.020184	4321.61	4562.61	0.078289	0.061918	Tns3	Tns3.332
sp|Q5SSZ5|TENS3_MOUSE	648	0.11071	1864.04	1977.12	0.084968	0.220093	Tns3	Tns3.648
sp|Q5SSZ5|TENS3_MOUSE	752	0.604809	1522.95	1547.35	0.02293	0.729528	Tns3	Tns3.752
sp|Q5SSZ5|TENS3_MOUSE	934	0.694018	232.461	243.706	0.068156	0.795353	Tns3	Tns3.934
sp|Q5SSZ5|TENS3_MOUSE	571	0.291632	779.149	841.537	0.111127	0.444366	Tns3	Tns3.571
sp|Q5SSZ5|TENS3_MOUSE	946	0.212758	1236.69	1159.5	-0.09297	0.355835	Tns3	Tns3.946
sp|Q5SSZ5|TENS3_MOUSE	868	0.226823	1026.46	952.248	-0.10827	0.371588	Tns3	Tns3.868
sp|Q5SSZ5|TENS3_MOUSE	844	0.108732	310.322	358.126	0.206701	0.217176	Tns3	Tns3.844
sp|P28028|BRAF_MOUSE	135	0.072889	5152.23	4812.91	-0.09829	0.162381	Braf	Braf.135
sp|P28028|BRAF_MOUSE	714	0.040529	1452.61	1337.43	-0.11918	0.105993	Braf	Braf.714
sp|P28028|BRAF_MOUSE	431	0.668797	5633.51	5579.88	-0.0138	0.776266	Braf	Braf.431
sp|P28028|BRAF_MOUSE	412	0.585018	620.12	638.246	0.041565	0.713506	Braf	Braf.412
sp|P28028|BRAF_MOUSE	384	0.876939	984.238	978.889	-0.00786	0.92283	Braf	Braf.384
sp|P28028|BRAF_MOUSE	348	0.393743	1448.3	1490.65	0.041578	0.548276	Braf	Braf.348
sp|P28028|BRAF_MOUSE	347	0.006661	172.801	202.399	0.228093	0.027061	Braf	Braf.347
sp|P28028|BRAF_MOUSE	378	0.915144	673.708	670.891	-0.00604	0.946187	Braf	Braf.378
sp|P05132|KAPCA_MOUSE	339	0.563677	12136.3	11953.8	-0.02186	0.695318	Prkaca	Prkaca.339
sp|P05132|KAPCA_MOUSE	49	0.588161	296.921	285.057	-0.05883	0.716255	Prkaca	Prkaca.49
sp|P05132|KAPCA_MOUSE	198	0.269785	3665.36	3497.67	-0.06756	0.419426	Prkaca	Prkaca.198
sp|Q8VBT0|TMX1_MOUSE	245	0.48852	6568.6	6744.36	0.038096	0.63392	Tmx1	Tmx1.245
sp|Q8VBT0|TMX1_MOUSE	263	0.113758	604.973	694.68	0.199476	0.224771	Tmx1	Tmx1.263
sp|Q9CZW5|TOM70_MOUSE	94	0.629472	1551.82	1524.63	-0.0255	0.749304	Tomm70	Tomm70.94
tr|A0A5F8MQ17|A0A5F8MQ17_MOUSE	313	0.354176	11945.3	11528	-0.0513	0.50852	Aqp4	Aqp4.313
tr|A0A5F8MQ17|A0A5F8MQ17_MOUSE	254	0.556568	888.182	862.064	-0.04306	0.689446	Aqp4	Aqp4.254
tr|A0A5F8MQ17|A0A5F8MQ17_MOUSE	263	0.966416	12333.4	12313	-0.00238	0.979384	Aqp4	Aqp4.263
sp|Q8K124|PKHO2_MOUSE	233	0.001279	1018.88	1277.08	0.325864	0.007911	Plekho2	Plekho2.233
sp|Q8K124|PKHO2_MOUSE	279	0.400929	113.519	122.766	0.112982	0.553435	Plekho2	Plekho2.279
sp|Q8K124|PKHO2_MOUSE	395	2.28e-06	8788.51	14872.6	0.758967	0.000118	Plekho2	Plekho2.395
sp|Q8K124|PKHO2_MOUSE	268	0.574468	168.935	176.396	0.062344	0.704802	Plekho2	Plekho2.268
sp|Q8K124|PKHO2_MOUSE	296	0.657505	237.332	229.802	-0.04652	0.768522	Plekho2	Plekho2.296
sp|Q99NH0|ANR17_MOUSE	2401	0.201595	1538.28	1602.75	0.059226	0.341281	Ankrd17	Ankrd17.2401
sp|Q99NH0|ANR17_MOUSE	1705	0.718439	1243.75	1258.82	0.017375	0.812727	Ankrd17	Ankrd17.1705
sp|Q99NH0|ANR17_MOUSE	2043	0.833445	479.486	485.245	0.017225	0.895	Ankrd17	Ankrd17.2043
sp|Q99NH0|ANR17_MOUSE	391	0.813594	301.59	313.41	0.055464	0.881837	Ankrd17	Ankrd17.391
sp|Q9D0E1|HNRPM_MOUSE	512	0.00515	384.204	267.39	-0.52293	0.022254	Hnrnpm	Hnrnpm.512
sp|Q9D0E1|HNRPM_MOUSE	574	0.174794	543.148	482.915	-0.16957	0.30803	Hnrnpm	Hnrnpm.574
sp|Q9D0E1|HNRPM_MOUSE	527	0.001694	488.528	398.154	-0.29512	0.009727	Hnrnpm	Hnrnpm.527
sp|Q9D0E1|HNRPM_MOUSE	632	0.921691	673.819	677.144	0.007102	0.950499	Hnrnpm	Hnrnpm.632
sp|P14873|MAP1B_MOUSE	1013	0.012158	1337	1160.52	-0.20423	0.042355	Map1b	Map1b.1013
sp|P14873|MAP1B_MOUSE	614	0.000152	1545.03	1206.07	-0.35733	0.00171	Map1b	Map1b.614
sp|P14873|MAP1B_MOUSE	2267	0.007025	1080.41	937.471	-0.20474	0.028237	Map1b	Map1b.2267
sp|P14873|MAP1B_MOUSE	1945	0.020579	1603.55	1451.13	-0.14409	0.062556	Map1b	Map1b.1945
sp|P14873|MAP1B_MOUSE	1395	0.025292	4085.79	3485.66	-0.22918	0.073185	Map1b	Map1b.1395
sp|P14873|MAP1B_MOUSE	1775	0.04742	1200.1	1059.83	-0.17932	0.118979	Map1b	Map1b.1775
sp|P14873|MAP1B_MOUSE	1307	0.880749	344.295	347.218	0.012199	0.925836	Map1b	Map1b.1307
sp|P14873|MAP1B_MOUSE	1247	0.005477	3492.3	3107.22	-0.16855	0.023196	Map1b	Map1b.1247
sp|P14873|MAP1B_MOUSE	1260	0.139533	2994.54	2812.32	-0.09058	0.260838	Map1b	Map1b.1260
sp|P14873|MAP1B_MOUSE	1438	0.001388	8294.43	7201.26	-0.20389	0.008354	Map1b	Map1b.1438
sp|P14873|MAP1B_MOUSE	1877	0.477962	197.388	180.959	-0.12538	0.623672	Map1b	Map1b.1877
sp|P14873|MAP1B_MOUSE	527	0.770013	374.76	366.695	-0.03139	0.847987	Map1b	Map1b.527
sp|P14873|MAP1B_MOUSE	1649	0.252787	93.6832	82.3459	-0.18609	0.402388	Map1b	Map1b.1649
sp|P14873|MAP1B_MOUSE	1784	0.302546	896.627	977.937	0.125232	0.455244	Map1b	Map1b.1784
sp|P14873|MAP1B_MOUSE	1422	0.000598	6887.99	5867	-0.23146	0.004489	Map1b	Map1b.1422
sp|P14873|MAP1B_MOUSE	1497	0.001755	6989.36	6166.81	-0.18064	0.009946	Map1b	Map1b.1497
sp|P14873|MAP1B_MOUSE	1793	0.037964	3237.59	2937.73	-0.14022	0.100642	Map1b	Map1b.1793
sp|P14873|MAP1B_MOUSE	1384	0.013982	145.531	106.267	-0.45364	0.047188	Map1b	Map1b.1384
sp|P14873|MAP1B_MOUSE	2030	0.009157	918.962	819.875	-0.1646	0.03454	Map1b	Map1b.2030
sp|P14873|MAP1B_MOUSE	541	0.004611	1067.37	846.732	-0.33408	0.02066	Map1b	Map1b.541
sp|P14873|MAP1B_MOUSE	1373	0.002401	1875.99	1610.73	-0.21994	0.012553	Map1b	Map1b.1373
sp|P14873|MAP1B_MOUSE	934	0.00246	3024.14	2563.64	-0.23833	0.012803	Map1b	Map1b.934
sp|P14873|MAP1B_MOUSE	1199	0.394985	1533.39	1474.65	-0.05636	0.549021	Map1b	Map1b.1199
sp|P14873|MAP1B_MOUSE	2094	0.0659	542.481	469.801	-0.20752	0.150208	Map1b	Map1b.2094
sp|P14873|MAP1B_MOUSE	1382	0.157854	87.699	108.417	0.305953	0.284825	Map1b	Map1b.1382
sp|P14873|MAP1B_MOUSE	2068	0.008346	860.608	707.92	-0.28177	0.03216	Map1b	Map1b.2068
sp|P14873|MAP1B_MOUSE	1293	0.011197	910.653	765.365	-0.25075	0.039929	Map1b	Map1b.1293
sp|P14873|MAP1B_MOUSE	960	0.920746	89.2023	88.2159	-0.01604	0.949956	Map1b	Map1b.960
sp|P14873|MAP1B_MOUSE	1815	0.23061	833.078	759.183	-0.134	0.37616	Map1b	Map1b.1815
sp|P14873|MAP1B_MOUSE	933	0.037789	635.388	554.945	-0.19529	0.100332	Map1b	Map1b.933
sp|P14873|MAP1B_MOUSE	936	0.000287	490.507	406.327	-0.27163	0.002655	Map1b	Map1b.936
sp|P14873|MAP1B_MOUSE	1789	0.000208	1395.24	1218.77	-0.19509	0.002138	Map1b	Map1b.1789
sp|P14873|MAP1B_MOUSE	1788	0.001919	180.122	143.464	-0.32828	0.010622	Map1b	Map1b.1788
sp|P14873|MAP1B_MOUSE	1814	0.248021	486.688	463.765	-0.06961	0.39582	Map1b	Map1b.1814
sp|P14873|MAP1B_MOUSE	2301	0.003618	1026.28	856.647	-0.26065	0.017186	Map1b	Map1b.2301
sp|P14873|MAP1B_MOUSE	741	0.183197	146.811	130.05	-0.17489	0.318708	Map1b	Map1b.741
sp|P42225|STAT1_MOUSE	727	0.030919	761.12	842.714	0.146918	0.085869	Stat1	Stat1.727
tr|E9PZW8|E9PZW8_MOUSE	1175	0.34188	8377.97	8579.86	0.034354	0.495999	Myo9b	Myo9b.1175
tr|E9PZW8|E9PZW8_MOUSE	1661	0.036245	4077.74	4532.5	0.152539	0.097029	Myo9b	Myo9b.1661
tr|E9PZW8|E9PZW8_MOUSE	1409	9.88e-06	3468.63	2152.85	-0.68812	0.000316	Myo9b	Myo9b.1409
tr|E9PZW8|E9PZW8_MOUSE	1106	0.014236	4562.86	4231.26	-0.10885	0.047832	Myo9b	Myo9b.1106
tr|E9PZW8|E9PZW8_MOUSE	1346	4.83e-05	8228.56	6123.75	-0.42623	0.000806	Myo9b	Myo9b.1346
tr|E9PZW8|E9PZW8_MOUSE	1384	0.023477	1050.71	827.949	-0.34375	0.06938	Myo9b	Myo9b.1384
tr|E9PZW8|E9PZW8_MOUSE	1336	1.46e-05	2518.43	4878.7	0.953974	0.000371	Myo9b	Myo9b.1336
tr|E9PZW8|E9PZW8_MOUSE	1328	0.000358	5391.39	4390.99	-0.29611	0.003107	Myo9b	Myo9b.1328
tr|E9PZW8|E9PZW8_MOUSE	1275	0.203859	3634.4	3417.78	-0.08866	0.34452	Myo9b	Myo9b.1275
tr|E9PZW8|E9PZW8_MOUSE	1113	0.258831	4095.1	4295.73	0.069005	0.407811	Myo9b	Myo9b.1113
tr|E9PZW8|E9PZW8_MOUSE	1043	0.007743	2787.83	3609.63	0.372708	0.030456	Myo9b	Myo9b.1043
tr|E9PZW8|E9PZW8_MOUSE	1101	0.149976	1055.23	1009.01	-0.06461	0.274176	Myo9b	Myo9b.1101
tr|E9PZW8|E9PZW8_MOUSE	1313	0.017574	240.618	156.541	-0.62021	0.056001	Myo9b	Myo9b.1313
tr|E9PZW8|E9PZW8_MOUSE	1218	0.002805	2538.54	2260.48	-0.16737	0.014144	Myo9b	Myo9b.1218
tr|E9PZW8|E9PZW8_MOUSE	2002	0.531409	332.702	347.98	0.064771	0.669879	Myo9b	Myo9b.2002
tr|E9PZW8|E9PZW8_MOUSE	1220	0.657793	593.676	582.596	-0.02718	0.768613	Myo9b	Myo9b.1220
tr|E9PZW8|E9PZW8_MOUSE	1111	0.91935	120.929	122.745	0.021501	0.948947	Myo9b	Myo9b.1111
sp|Q9D8U8|SNX5_MOUSE	22	0.267055	1251.36	1301.87	0.057091	0.416611	Snx5	Snx5.22
sp|Q9D8U8|SNX5_MOUSE	152	0.000229	351.315	497.238	0.501173	0.002303	Snx5	Snx5.152
sp|P42208|SEPT2_MOUSE	218	2.57e-06	124021	109910	-0.17427	0.000127	Septin2	Septin2.218
sp|Q61879|MYH10_MOUSE	1952	0.500604	1966.65	1917.69	-0.03637	0.644433	Myh10	Myh10.1952
sp|Q61879|MYH10_MOUSE	1956	0.000477	19943.3	16535.9	-0.2703	0.003826	Myh10	Myh10.1956
sp|Q61879|MYH10_MOUSE	1975	0.048038	1435.53	1258.48	-0.1899	0.119829	Myh10	Myh10.1975
sp|Q61879|MYH10_MOUSE	1937	0.506073	513.235	492.949	-0.05818	0.649504	Myh10	Myh10.1937
sp|Q61879|MYH10_MOUSE	1960	0.683454	512.054	523.846	0.032846	0.786562	Myh10	Myh10.1960
sp|Q61879|MYH10_MOUSE	1939	0.339474	606.747	558.356	-0.11991	0.493752	Myh10	Myh10.1939
sp|Q0VGB7|PP4R2_MOUSE	226	0.741608	1941.3	1913.64	-0.02071	0.829445	Ppp4r2	Ppp4r2.226
sp|Q61234|SNTA1_MOUSE	95	0.544449	91.7561	84.0516	-0.12653	0.680261	Snta1	Snta1.95
sp|Q61234|SNTA1_MOUSE	183	0.032567	564.613	483.653	-0.22329	0.089401	Snta1	Snta1.183
sp|Q61234|SNTA1_MOUSE	194	0.039135	622.902	562.02	-0.14838	0.10306	Snta1	Snta1.194
sp|Q61234|SNTA1_MOUSE	195	0.058734	618.683	548.947	-0.17253	0.137567	Snta1	Snta1.195
sp|Q9EQN3|T22D4_MOUSE	271	0.024308	3164.49	3358.78	0.085965	0.070972	Tsc22d4	Tsc22d4.271
sp|Q9EQN3|T22D4_MOUSE	62	0.311435	249.889	229.452	-0.1231	0.464407	Tsc22d4	Tsc22d4.62
sp|Q9EQN3|T22D4_MOUSE	223	0.052057	136.877	107.794	-0.34461	0.126912	Tsc22d4	Tsc22d4.223
sp|Q9EQN3|T22D4_MOUSE	258	0.051372	1016.49	1165.05	0.196788	0.125739	Tsc22d4	Tsc22d4.258
sp|Q9EQN3|T22D4_MOUSE	189	0.056149	291.168	363.955	0.321909	0.133209	Tsc22d4	Tsc22d4.189
sp|Q9EQN3|T22D4_MOUSE	165	0.155776	2723.9	2455.9	-0.14942	0.281898	Tsc22d4	Tsc22d4.165
sp|Q9EQN3|T22D4_MOUSE	254	0.865571	289.401	292.776	0.016726	0.914856	Tsc22d4	Tsc22d4.254
sp|Q9EQN3|T22D4_MOUSE	187	0.022222	302.664	382.938	0.339396	0.066598	Tsc22d4	Tsc22d4.187
sp|Q61462|CY24A_MOUSE	147	0.496152	7552.14	7956.3	0.075213	0.640501	Cyba	Cyba.147
sp|Q61462|CY24A_MOUSE	168	2.56e-05	11007.8	14631.9	0.410594	0.000524	Cyba	Cyba.168
sp|Q6PGL7|WASC2_MOUSE	747	0.000399	3870.2	4304.78	0.153533	0.003346	Washc2	Washc2.747
sp|Q6PGL7|WASC2_MOUSE	798	0.128242	940.127	1025.5	0.1254	0.24533	Washc2	Washc2.798
sp|Q6PGL7|WASC2_MOUSE	832	0.259074	5465.61	5122.89	-0.09342	0.407999	Washc2	Washc2.832
sp|Q6PGL7|WASC2_MOUSE	284	0.103945	1440.22	1288.68	-0.16039	0.209524	Washc2	Washc2.284
sp|Q6PGL7|WASC2_MOUSE	1067	0.000115	1233.52	1520.4	0.30167	0.001427	Washc2	Washc2.1067
sp|Q6PGL7|WASC2_MOUSE	1048	0.573629	181.222	196.679	0.11808	0.704165	Washc2	Washc2.1048
sp|Q6PGL7|WASC2_MOUSE	5	0.070443	1063.97	1160.91	0.125808	0.15823	Washc2	Washc2.5
sp|Q6PGL7|WASC2_MOUSE	867	0.671275	310.525	302.577	-0.0374	0.777724	Washc2	Washc2.867
sp|Q6PGL7|WASC2_MOUSE	684	0.246101	430.139	457.493	0.088948	0.394132	Washc2	Washc2.684
sp|Q6PGL7|WASC2_MOUSE	833	0.868633	797.085	806.132	0.016283	0.916644	Washc2	Washc2.833
sp|Q6PGL7|WASC2_MOUSE	283	0.313959	1184.51	1097.59	-0.10994	0.467362	Washc2	Washc2.283
sp|Q8VDP4|CCAR2_MOUSE	568	0.793072	662.493	672.27	0.021136	0.865951	Ccar2	Ccar2.568
sp|Q8VDP4|CCAR2_MOUSE	222	0.244435	773.284	823.616	0.090974	0.392333	Ccar2	Ccar2.222
sp|Q8VDP4|CCAR2_MOUSE	612	0.481261	843.324	871.621	0.047614	0.627312	Ccar2	Ccar2.612
sp|Q8VDP4|CCAR2_MOUSE	626	6.8e-09	3423.35	3068.62	-0.15782	4.1e-06	Ccar2	Ccar2.626
sp|Q8VDP4|CCAR2_MOUSE	625	0.099002	313.237	289.05	-0.11593	0.20233	Ccar2	Ccar2.625
sp|Q3TVI8|PBIP1_MOUSE	164	0.000591	1169.79	1421	0.280657	0.00445	Pbxip1	Pbxip1.164
sp|P31324|KAP3_MOUSE	112	0.004492	670.607	599.797	-0.16099	0.020272	Prkar2b	Prkar2b.112
sp|Q62245|SOS1_MOUSE	1196	0.526352	1501.65	1469.93	-0.0308	0.666624	Sos1	Sos1.1196
sp|Q62245|SOS1_MOUSE	1261	0.628942	198.137	204.864	0.048168	0.748934	Sos1	Sos1.1261
sp|Q62245|SOS1_MOUSE	1082	0.139042	230.558	268.546	0.220036	0.260062	Sos1	Sos1.1082
sp|Q62245|SOS1_MOUSE	1120	0.004914	1463.79	1712.81	0.226658	0.021549	Sos1	Sos1.1120
tr|E9QP49|E9QP49_MOUSE	1462	7.5e-05	813.449	1283.61	0.658083	0.001059	Ehbp1l1	Ehbp1l1.1462
tr|E9QP49|E9QP49_MOUSE	284	0.99589	423.422	423.279	-0.00049	0.996917	Ehbp1l1	Ehbp1l1.284
tr|E9QP49|E9QP49_MOUSE	1418	0.010207	1638.57	1816.94	0.149074	0.037258	Ehbp1l1	Ehbp1l1.1418
tr|E9QP49|E9QP49_MOUSE	1446	6.58e-05	1721	2143.22	0.316533	0.000966	Ehbp1l1	Ehbp1l1.1446
sp|Q3TLD5|RMP_MOUSE	439	0.575465	455.169	474.669	0.060519	0.705653	Uri1	Uri1.439
sp|P00520|ABL1_MOUSE	569	0.790609	457.335	464.141	0.021311	0.86401	Abl1	Abl1.569
sp|Q60695|RGL1_MOUSE	520	0.000155	1234.88	1745.4	0.499184	0.00173	Rgl1	Rgl1.520
sp|Q60695|RGL1_MOUSE	749	2.14e-05	1038.36	1263.4	0.283008	0.000469	Rgl1	Rgl1.749
sp|Q60695|RGL1_MOUSE	747	0.00049	185.015	366.248	0.985178	0.003887	Rgl1	Rgl1.747
sp|Q9ERU9|RBP2_MOUSE	2348	0.162175	365.519	396.152	0.116109	0.290999	Ranbp2	Ranbp2.2348
sp|Q9ERU9|RBP2_MOUSE	2505	0.077655	1176.11	1309.15	0.15461	0.170528	Ranbp2	Ranbp2.2505
sp|Q9ERU9|RBP2_MOUSE	788	0.98221	1264.76	1263.83	-0.00106	0.988906	Ranbp2	Ranbp2.788
sp|Q9ERU9|RBP2_MOUSE	2113	0.005011	533.267	429.68	-0.3116	0.02183	Ranbp2	Ranbp2.2113
sp|Q9ERU9|RBP2_MOUSE	1526	0.27057	393.426	371.858	-0.08134	0.420454	Ranbp2	Ranbp2.1526
sp|Q91WB4|PKHF2_MOUSE	16	2.56e-06	1229.17	1572.92	0.355766	0.000127	Plekhf2	Plekhf2.16
sp|Q91WB4|PKHF2_MOUSE	226	0.009728	3715.68	4178.65	0.169411	0.035895	Plekhf2	Plekhf2.226
sp|Q9WTQ5|AKA12_MOUSE	498	0.001345	2960.93	2122.66	-0.48018	0.008172	Akap12	Akap12.498
sp|Q9WTQ5|AKA12_MOUSE	371	0.223649	628.104	594.447	-0.07946	0.367922	Akap12	Akap12.371
sp|Q9WTQ5|AKA12_MOUSE	767	0.003709	2649.52	2316.94	-0.19351	0.017521	Akap12	Akap12.767
sp|Q9WTQ5|AKA12_MOUSE	598	0.012392	20310.4	15215.6	-0.41666	0.042995	Akap12	Akap12.598
sp|Q9WTQ5|AKA12_MOUSE	350	6.34e-05	17745.4	13169.1	-0.43028	0.000943	Akap12	Akap12.350
sp|Q9WTQ5|AKA12_MOUSE	613	9.37e-05	21045.3	14646.9	-0.5229	0.001235	Akap12	Akap12.613
sp|Q9WTQ5|AKA12_MOUSE	1462	0.001309	3017.82	2504.35	-0.26907	0.008022	Akap12	Akap12.1462
sp|Q9WTQ5|AKA12_MOUSE	1351	0.041505	477.335	429.177	-0.15343	0.107717	Akap12	Akap12.1351
sp|Q9WTQ5|AKA12_MOUSE	234	0.017672	1657.72	1402.97	-0.24072	0.056207	Akap12	Akap12.234
sp|Q9WTQ5|AKA12_MOUSE	637	0.846264	458.836	453.409	-0.01717	0.903275	Akap12	Akap12.637
sp|Q9WTQ5|AKA12_MOUSE	273	0.079351	3448.14	2915.74	-0.24195	0.173085	Akap12	Akap12.273
sp|Q9WTQ5|AKA12_MOUSE	270	0.002474	5116.47	4168.04	-0.29578	0.012856	Akap12	Akap12.270
sp|Q9WTQ5|AKA12_MOUSE	584	0.001092	3970.86	3170.63	-0.32468	0.007064	Akap12	Akap12.584
sp|Q9WTQ5|AKA12_MOUSE	505	0.004824	10057.7	7491.67	-0.42494	0.021281	Akap12	Akap12.505
sp|Q9WTQ5|AKA12_MOUSE	890	0.013241	588.237	426.754	-0.46299	0.045181	Akap12	Akap12.890
sp|Q9WTQ5|AKA12_MOUSE	221	0.000181	1515.27	904.407	-0.74453	0.001924	Akap12	Akap12.221
sp|Q9WTQ5|AKA12_MOUSE	631	0.063221	488.868	429.547	-0.18663	0.145468	Akap12	Akap12.631
sp|Q9WTQ5|AKA12_MOUSE	873	0.073175	243.195	208.347	-0.22312	0.162859	Akap12	Akap12.873
sp|Q9WTQ5|AKA12_MOUSE	489	0.94857	113.904	112.491	-0.01801	0.967067	Akap12	Akap12.489
sp|Q9WTQ5|AKA12_MOUSE	1191	0.700807	192.955	199.462	0.047851	0.799897	Akap12	Akap12.1191
sp|Q9WTQ5|AKA12_MOUSE	554	0.264915	708.4	663.169	-0.09519	0.414254	Akap12	Akap12.554
sp|Q9WTQ5|AKA12_MOUSE	506	0.045584	1051.01	861.495	-0.28686	0.115523	Akap12	Akap12.506
sp|Q9WTQ5|AKA12_MOUSE	628	0.752231	179.208	172.121	-0.05821	0.835817	Akap12	Akap12.628
sp|Q9WTQ5|AKA12_MOUSE	684	0.000718	166.722	106.857	-0.64176	0.005116	Akap12	Akap12.684
sp|O70145|NCF2_MOUSE	332	0.000942	12446.8	14895.1	0.259065	0.006268	Ncf2	Ncf2.332
sp|O70145|NCF2_MOUSE	385	0.120232	394.886	418.241	0.082899	0.234092	Ncf2	Ncf2.385
sp|O70145|NCF2_MOUSE	324	0.00312	2579.17	2965.72	0.201478	0.015321	Ncf2	Ncf2.324
sp|Q62261|SPTB2_MOUSE	2357	0.00112	3258.11	2185.95	-0.57578	0.007171	Sptbn1	Sptbn1.2357
sp|Q62261|SPTB2_MOUSE	2127	0.8416	191.528	187.283	-0.03233	0.899852	Sptbn1	Sptbn1.2127
sp|Q62261|SPTB2_MOUSE	2137	0.012665	361.481	286.949	-0.33312	0.043743	Sptbn1	Sptbn1.2137
sp|Q62261|SPTB2_MOUSE	2102	4.62e-05	8938.16	7420.54	-0.26845	0.00079	Sptbn1	Sptbn1.2102
sp|Q62261|SPTB2_MOUSE	2186	0.000176	2320.69	1551.95	-0.58047	0.00189	Sptbn1	Sptbn1.2186
sp|Q62261|SPTB2_MOUSE	2327	9.59e-05	2040.63	1751.76	-0.22021	0.001259	Sptbn1	Sptbn1.2327
sp|Q62261|SPTB2_MOUSE	2168	0.366292	148.214	133.561	-0.15018	0.5214	Sptbn1	Sptbn1.2168
sp|Q62261|SPTB2_MOUSE	2340	0.000973	5305.98	4624.64	-0.19828	0.006447	Sptbn1	Sptbn1.2340
sp|Q62261|SPTB2_MOUSE	2164	0.688911	357.99	369.149	0.044282	0.791235	Sptbn1	Sptbn1.2164
sp|Q62261|SPTB2_MOUSE	2339	0.035234	423.924	325.254	-0.38224	0.094845	Sptbn1	Sptbn1.2339
sp|Q9Z2D1|MTMR2_MOUSE	58	0.052721	112.326	93.6365	-0.26255	0.127825	Mtmr2	Mtmr2.58
sp|Q9DB52|PBIR1_MOUSE	34	0.173248	94.5497	120.995	0.355802	0.306179	Pabir1	Pabir1.34
sp|Q8VBT9|ASPC1_MOUSE	193	0.11453	584.557	645.49	0.143053	0.22564	Aspscr1	Aspscr1.193
sp|Q8VBT9|ASPC1_MOUSE	279	0.024319	2293.33	1974.91	-0.21565	0.070973	Aspscr1	Aspscr1.279
sp|Q8VBT9|ASPC1_MOUSE	278	0.220386	1534.86	1391.3	-0.14168	0.363938	Aspscr1	Aspscr1.278
sp|Q8K2K6|AGFG1_MOUSE	162	0.946344	489.039	491.071	0.005981	0.965552	Agfg1	Agfg1.162
sp|Q8K2K6|AGFG1_MOUSE	362	0.138086	975.308	854.667	-0.1905	0.258845	Agfg1	Agfg1.362
sp|Q8K2K6|AGFG1_MOUSE	181	0.029767	2368.31	2205.56	-0.10271	0.08333	Agfg1	Agfg1.181
sp|Q6P5H2|NEST_MOUSE	894	0.00028	913.383	555.261	-0.71806	0.002611	Nes	Nes.894
sp|Q6P5H2|NEST_MOUSE	158	0.680189	327.799	341.034	0.057101	0.784265	Nes	Nes.158
sp|Q6P5H2|NEST_MOUSE	169	9.71e-05	3218.86	2487.14	-0.37206	0.001264	Nes	Nes.169
sp|Q6P5H2|NEST_MOUSE	728	0.032538	3429.61	3109.78	-0.14123	0.089357	Nes	Nes.728
sp|Q6P5H2|NEST_MOUSE	731	0.000287	8028.87	6535.05	-0.297	0.00265	Nes	Nes.731
sp|Q6P5H2|NEST_MOUSE	862	0.669051	652.947	665.66	0.02782	0.776343	Nes	Nes.862
sp|Q6P5H2|NEST_MOUSE	688	0.001094	29085.6	24600.5	-0.24162	0.007071	Nes	Nes.688
sp|Q6P5H2|NEST_MOUSE	1216	0.902727	2851.51	2862.39	0.005494	0.938645	Nes	Nes.1216
sp|Q6P5H2|NEST_MOUSE	1837	0.000345	13820.5	9467.51	-0.54576	0.003041	Nes	Nes.1837
sp|Q6P5H2|NEST_MOUSE	977	0.766013	5063.29	5004.1	-0.01697	0.845088	Nes	Nes.977
sp|Q6P5H2|NEST_MOUSE	919	0.415898	2594.04	2534.74	-0.03336	0.566157	Nes	Nes.919
sp|Q6P5H2|NEST_MOUSE	1010	0.52577	4128.77	4064.85	-0.02251	0.66625	Nes	Nes.1010
sp|Q6P5H2|NEST_MOUSE	963	0.002647	6677.43	5714.18	-0.22475	0.013525	Nes	Nes.963
sp|Q6P5H2|NEST_MOUSE	556	0.000887	418.538	249.337	-0.74726	0.006009	Nes	Nes.556
sp|Q6P5H2|NEST_MOUSE	1021	0.002538	1256.68	1658.17	0.399975	0.013111	Nes	Nes.1021
sp|Q6P5H2|NEST_MOUSE	575	0.002329	1326.17	1000.9	-0.40596	0.01232	Nes	Nes.575
sp|Q6P5H2|NEST_MOUSE	1380	0.883348	204.829	202.622	-0.01563	0.92699	Nes	Nes.1380
sp|Q6P5H2|NEST_MOUSE	623	0.123151	3141.69	2919.32	-0.10591	0.238411	Nes	Nes.623
sp|Q6P5H2|NEST_MOUSE	883	6.15e-05	4969.54	3439.37	-0.53097	0.000929	Nes	Nes.883
sp|Q6P5H2|NEST_MOUSE	819	0.0092	1976.39	1694.93	-0.22164	0.034607	Nes	Nes.819
sp|Q6P5H2|NEST_MOUSE	1114	0.390348	497.521	476.546	-0.06214	0.545252	Nes	Nes.1114
sp|Q6P5H2|NEST_MOUSE	1444	0.002505	364.534	275.88	-0.40201	0.012977	Nes	Nes.1444
sp|Q6P5H2|NEST_MOUSE	565	0.00012	518.527	343.464	-0.59426	0.001476	Nes	Nes.565
sp|Q6P5H2|NEST_MOUSE	353	0.524539	97.3352	90.203	-0.10979	0.665414	Nes	Nes.353
tr|E9Q3E2|E9Q3E2_MOUSE	1018	0.002146	627.409	508.563	-0.30298	0.0115	Synpo	Synpo.1018
tr|E9Q3E2|E9Q3E2_MOUSE	854	0.018324	1601.24	1418.76	-0.17456	0.057769	Synpo	Synpo.854
tr|E9Q3E2|E9Q3E2_MOUSE	672	0.002012	1457.02	1121.69	-0.37734	0.011002	Synpo	Synpo.672
tr|E9Q3E2|E9Q3E2_MOUSE	1037	0.070524	1750.99	1594.12	-0.13541	0.158359	Synpo	Synpo.1037
tr|E9Q3E2|E9Q3E2_MOUSE	1068	0.214866	578.112	536.764	-0.10706	0.358568	Synpo	Synpo.1068
tr|E9Q3E2|E9Q3E2_MOUSE	547	0.019874	413.081	366.859	-0.1712	0.061317	Synpo	Synpo.547
tr|E9Q3E2|E9Q3E2_MOUSE	258	0.996522	148.477	148.418	-0.00057	0.997363	Synpo	Synpo.258
tr|E9Q3E2|E9Q3E2_MOUSE	833	0.038356	2314.7	1642.03	-0.49535	0.101404	Synpo	Synpo.833
tr|E9Q3E2|E9Q3E2_MOUSE	1002	0.018189	456.446	405.462	-0.17088	0.057432	Synpo	Synpo.1002
tr|E9Q3E2|E9Q3E2_MOUSE	765	0.093957	699.859	613.648	-0.18965	0.195144	Synpo	Synpo.765
tr|E9Q3E2|E9Q3E2_MOUSE	512	0.007492	758.331	545.703	-0.47471	0.029694	Synpo	Synpo.512
tr|E9Q3E2|E9Q3E2_MOUSE	567	0.001731	2773.73	2380.86	-0.22034	0.009848	Synpo	Synpo.567
tr|E9Q3E2|E9Q3E2_MOUSE	988	0.482644	1364.97	1300.13	-0.07021	0.628574	Synpo	Synpo.988
tr|E9Q3E2|E9Q3E2_MOUSE	1091	0.6389	245.038	234.424	-0.06388	0.757475	Synpo	Synpo.1091
tr|E9Q3E2|E9Q3E2_MOUSE	403	0.545875	216.961	205.575	-0.07777	0.681166	Synpo	Synpo.403
sp|P58871|TB182_MOUSE	178	0.233833	380.767	341.764	-0.15591	0.379654	Tnks1bp1	Tnks1bp1.178
sp|P58871|TB182_MOUSE	131	0.179744	2050.09	1937.88	-0.08121	0.314471	Tnks1bp1	Tnks1bp1.131
sp|P58871|TB182_MOUSE	429	0.000189	494.173	794.163	0.684419	0.001979	Tnks1bp1	Tnks1bp1.429
sp|P58871|TB182_MOUSE	1657	0.085427	902.424	829.49	-0.12158	0.181622	Tnks1bp1	Tnks1bp1.1657
sp|P58871|TB182_MOUSE	763	0.431422	754.539	726.969	-0.0537	0.580898	Tnks1bp1	Tnks1bp1.763
sp|P58871|TB182_MOUSE	692	0.700003	421.479	413.145	-0.02881	0.799785	Tnks1bp1	Tnks1bp1.692
sp|P58871|TB182_MOUSE	568	0.870114	579.169	583.779	0.011439	0.917778	Tnks1bp1	Tnks1bp1.568
sp|P58871|TB182_MOUSE	796	0.802389	366.903	359.037	-0.03127	0.872726	Tnks1bp1	Tnks1bp1.796
sp|P58871|TB182_MOUSE	533	0.082386	507.518	458.724	-0.14583	0.177488	Tnks1bp1	Tnks1bp1.533
sp|P58871|TB182_MOUSE	866	0.911654	774.852	782.106	0.013442	0.943727	Tnks1bp1	Tnks1bp1.866
sp|P58871|TB182_MOUSE	602	0.14082	785.076	725.51	-0.11384	0.26209	Tnks1bp1	Tnks1bp1.602
sp|P58871|TB182_MOUSE	887	0.033202	252.459	309.144	0.29223	0.090632	Tnks1bp1	Tnks1bp1.887
sp|P58871|TB182_MOUSE	1131	0.170796	1326.57	1190.76	-0.15583	0.30287	Tnks1bp1	Tnks1bp1.1131
sp|P58871|TB182_MOUSE	1063	0.010868	1798.86	1611.41	-0.15876	0.039024	Tnks1bp1	Tnks1bp1.1063
sp|P58871|TB182_MOUSE	713	0.121603	869.283	794.396	-0.12997	0.236152	Tnks1bp1	Tnks1bp1.713
sp|P58871|TB182_MOUSE	911	0.205458	1271.13	1431.46	0.17137	0.346354	Tnks1bp1	Tnks1bp1.911
sp|P58871|TB182_MOUSE	1375	0.396552	700.056	728.778	0.058009	0.550187	Tnks1bp1	Tnks1bp1.1375
sp|P58871|TB182_MOUSE	976	0.083951	1243.2	1419.81	0.191638	0.179466	Tnks1bp1	Tnks1bp1.976
sp|Q9D0L7|ARM10_MOUSE	43	0.721623	10177	10214.7	0.005336	0.814763	Armc10	Armc10.43
sp|A2AAY5|SPD2B_MOUSE	717	0.000739	2448.01	2019.94	-0.2773	0.005242	Sh3pxd2b	Sh3pxd2b.717
sp|A2AAY5|SPD2B_MOUSE	840	0.073799	596.489	695.307	0.221154	0.163926	Sh3pxd2b	Sh3pxd2b.840
sp|A2AAY5|SPD2B_MOUSE	499	2.54e-05	4730.37	5944.23	0.329537	0.000521	Sh3pxd2b	Sh3pxd2b.499
sp|A2AAY5|SPD2B_MOUSE	550	0.343013	149.812	164.357	0.133677	0.497007	Sh3pxd2b	Sh3pxd2b.550
sp|A2AAY5|SPD2B_MOUSE	291	0.001192	1231.5	1046.68	-0.23459	0.007508	Sh3pxd2b	Sh3pxd2b.291
sp|A2AAY5|SPD2B_MOUSE	551	0.002399	3405.89	3077.86	-0.14611	0.012553	Sh3pxd2b	Sh3pxd2b.551
sp|A2AAY5|SPD2B_MOUSE	769	0.000281	381.903	292.513	-0.3847	0.002619	Sh3pxd2b	Sh3pxd2b.769
sp|Q8VDV3|R3GEF_MOUSE	169	0.000441	4366.01	2444.72	-0.83665	0.003609	Rab3il1	Rab3il1.169
sp|Q8VDV3|R3GEF_MOUSE	180	2.51e-05	9390.98	4516.28	-1.05614	0.000518	Rab3il1	Rab3il1.180
sp|Q8VDV3|R3GEF_MOUSE	69	0.000192	3127.39	2264.5	-0.46577	0.002006	Rab3il1	Rab3il1.69
sp|Q8VDV3|R3GEF_MOUSE	195	0.000147	1694.68	1126.1	-0.58968	0.001669	Rab3il1	Rab3il1.195
sp|Q8VDV3|R3GEF_MOUSE	45	0.885257	665.734	660.793	-0.01075	0.92842	Rab3il1	Rab3il1.45
sp|Q8VDV3|R3GEF_MOUSE	197	8.13e-05	289.421	133.099	-1.12068	0.001119	Rab3il1	Rab3il1.197
sp|Q8VDV3|R3GEF_MOUSE	196	0.000602	463.411	292.48	-0.66396	0.004493	Rab3il1	Rab3il1.196
sp|Q4VA53|PDS5B_MOUSE	1281	6.39e-06	1378.12	1069.88	-0.36524	0.000227	Pds5b	Pds5b.1281
sp|Q4VA53|PDS5B_MOUSE	1356	0.54361	1612.52	1576.42	-0.03266	0.679588	Pds5b	Pds5b.1356
sp|Q4VA53|PDS5B_MOUSE	1381	0.064443	586.083	539.142	-0.12044	0.14758	Pds5b	Pds5b.1381
sp|Q4VA53|PDS5B_MOUSE	1166	0.350071	169.057	179.013	0.082553	0.503947	Pds5b	Pds5b.1166
sp|Q4VA53|PDS5B_MOUSE	1255	0.298168	2885.02	2760.16	-0.06383	0.451006	Pds5b	Pds5b.1255
sp|Q3UJB9|EDC4_MOUSE	733	0.31395	4447.8	4628.28	0.057384	0.467362	Edc4	Edc4.733
sp|Q3UJB9|EDC4_MOUSE	727	0.473958	502.256	475.357	-0.07941	0.619518	Edc4	Edc4.727
sp|Q80WJ7|LYRIC_MOUSE	96	0.681029	2644.97	2683.3	0.020754	0.784701	Mtdh	Mtdh.96
sp|Q80WJ7|LYRIC_MOUSE	423	4.55e-06	27016.3	38629.2	0.515862	0.000185	Mtdh	Mtdh.423
sp|Q80WJ7|LYRIC_MOUSE	565	0.000768	7963.04	10438.2	0.390489	0.005399	Mtdh	Mtdh.565
sp|Q80WJ7|LYRIC_MOUSE	297	0.004556	16940.2	23125.2	0.449015	0.020442	Mtdh	Mtdh.297
sp|Q80WJ7|LYRIC_MOUSE	308	0.892434	169.921	172.212	0.019319	0.932207	Mtdh	Mtdh.308
sp|Q80WJ7|LYRIC_MOUSE	491	0.169716	282.378	318.866	0.175321	0.301505	Mtdh	Mtdh.491
sp|Q3THE2|ML12B_MOUSE	19	0.376049	2597.61	2493.98	-0.05874	0.530732	Myl12b	Myl12b.19
sp|Q3THE2|ML12B_MOUSE	20	0.30755	22277.7	21244.1	-0.06853	0.460116	Myl12b	Myl12b.20
sp|Q9R0L6|PCM1_MOUSE	1729	0.749548	225.794	232.54	0.042471	0.833827	Pcm1	Pcm1.1729
sp|Q9R0L6|PCM1_MOUSE	1280	0.00145	403.91	560.963	0.473873	0.008591	Pcm1	Pcm1.1280
sp|Q9R0L6|PCM1_MOUSE	65	0.004059	3997.01	4217.4	0.077433	0.01883	Pcm1	Pcm1.65
sp|Q9R0L6|PCM1_MOUSE	957	0.323218	4371.93	4247.13	-0.04178	0.476602	Pcm1	Pcm1.957
sp|Q9R0L6|PCM1_MOUSE	1432	0.448912	525.804	495.481	-0.0857	0.596691	Pcm1	Pcm1.1432
sp|Q9R0L6|PCM1_MOUSE	93	0.027986	3494.39	3754.79	0.103693	0.079325	Pcm1	Pcm1.93
sp|Q9R0L6|PCM1_MOUSE	1301	1.86e-05	804.403	1703.01	1.0821	0.000438	Pcm1	Pcm1.1301
sp|Q9R0L6|PCM1_MOUSE	859	0.122965	330.068	355.265	0.106135	0.238253	Pcm1	Pcm1.859
sp|Q9R0L6|PCM1_MOUSE	644	0.147428	987.47	1066.87	0.111573	0.270246	Pcm1	Pcm1.644
sp|Q9R0L6|PCM1_MOUSE	90	0.364858	351.941	370.067	0.072453	0.520013	Pcm1	Pcm1.90
sp|Q9Z0R6|ITSN2_MOUSE	491	0.516856	101.394	110.33	0.12186	0.658372	Itsn2	Itsn2.491
sp|Q9Z0R6|ITSN2_MOUSE	922	0.851848	161.643	165.397	0.033128	0.906105	Itsn2	Itsn2.922
sp|Q9Z0R6|ITSN2_MOUSE	838	0.05232	453.967	540.323	0.251233	0.127278	Itsn2	Itsn2.838
sp|Q9Z0R6|ITSN2_MOUSE	843	7.36e-05	1721.27	2400.94	0.480127	0.001051	Itsn2	Itsn2.843
sp|Q9Z0R6|ITSN2_MOUSE	841	0.003693	326.23	395.627	0.27825	0.01746	Itsn2	Itsn2.841
sp|P22682|CBL_MOUSE	617	0.003848	2240.97	1995.93	-0.16706	0.018065	Cbl	Cbl.617
sp|P22682|CBL_MOUSE	692	0.526815	105.085	92.9098	-0.17765	0.666933	Cbl	Cbl.692
sp|P22682|CBL_MOUSE	667	0.018005	1349.71	1065.01	-0.34179	0.057028	Cbl	Cbl.667
sp|P22682|CBL_MOUSE	481	0.002976	4449.59	4879.35	0.133016	0.014799	Cbl	Cbl.481
sp|P22682|CBL_MOUSE	722	0.15855	609.678	563.473	-0.1137	0.285734	Cbl	Cbl.722
sp|P22682|CBL_MOUSE	480	0.036614	2158.27	2348.38	0.121792	0.097824	Cbl	Cbl.480
sp|Q9D4F2|PLPP6_MOUSE	67	0.001133	251.865	319.45	0.342936	0.007229	Plpp6	Plpp6.67
sp|Q8K2F8|LS14A_MOUSE	216	0.002982	11756.7	11165.7	-0.07441	0.014815	Lsm14a	Lsm14a.216
sp|Q8K2F8|LS14A_MOUSE	192	0.024162	6251.53	5943.19	-0.07297	0.07079	Lsm14a	Lsm14a.192
sp|Q8K2F8|LS14A_MOUSE	183	0.000832	16730.3	15312.5	-0.12775	0.005709	Lsm14a	Lsm14a.183
sp|Q8K2F8|LS14A_MOUSE	182	0.259783	1229.66	1280.37	0.058299	0.408643	Lsm14a	Lsm14a.182
sp|Q9D0F9|PGM1_MOUSE	117	0.932203	7706.21	7692.82	-0.00251	0.958249	Pgm1	Pgm1.117
sp|Q9D0F9|PGM1_MOUSE	115	0.230698	4610.95	4514.17	-0.0306	0.376212	Pgm1	Pgm1.115
sp|Q6NXN1|SZRD1_MOUSE	39	0.715866	1663.61	1701.18	0.032215	0.810416	Szrd1	Szrd1.39
sp|Q6NXN1|SZRD1_MOUSE	107	0.000398	681.91	1138.19	0.739094	0.003341	Szrd1	Szrd1.107
sp|Q91ZW3|SMCA5_MOUSE	65	0.529502	442.492	426.805	-0.05208	0.669213	Smarca5	Smarca5.65
sp|Q91ZW3|SMCA5_MOUSE	136	0.057198	857.203	938.844	0.131249	0.134803	Smarca5	Smarca5.136
sp|Q91ZW3|SMCA5_MOUSE	115	4.77e-05	7885.41	6521.19	-0.27405	0.000803	Smarca5	Smarca5.115
sp|P70670|NACAM_MOUSE	2138	0.458513	675.989	695.604	0.041266	0.604327	Naca	Naca.2138
sp|P70670|NACAM_MOUSE	2133	0.72336	1861.15	1842.19	-0.01477	0.816317	Naca	Naca.2133
sp|P70670|NACAM_MOUSE	2131	0.162949	321.984	292.3	-0.13954	0.291925	Naca	Naca.2131
sp|P70670|NACAM_MOUSE	2129	0.419907	336.54	323.36	-0.05764	0.569682	Naca	Naca.2129
sp|P15261|INGR1_MOUSE	373	0.125875	522.973	586.689	0.16586	0.24203	Ifngr1	Ifngr1.373
sp|P12367|KAP2_MOUSE	96	0.720147	1106.67	1127.88	0.027392	0.813725	Prkar2a	Prkar2a.96
sp|B1AVZ0|UPP_MOUSE	25	0.036166	1295.77	1413.06	0.125009	0.096856	Uprt	Uprt.25
sp|Q5SSH7|ZZEF1_MOUSE	1538	0.45249	2877.02	2800.37	-0.03896	0.598943	Zzef1	Zzef1.1538
sp|Q5SSH7|ZZEF1_MOUSE	1464	0.037383	716.16	829.529	0.21201	0.099409	Zzef1	Zzef1.1464
sp|Q5SSH7|ZZEF1_MOUSE	2406	0.335274	506.769	467.298	-0.11699	0.489755	Zzef1	Zzef1.2406
sp|P05480|SRC_MOUSE	17	0.030091	3714.2	3923.25	0.078999	0.084168	Src	Src.17
sp|P05480|SRC_MOUSE	419	0.965059	307.191	314.576	0.034273	0.978506	Src	Src.419
sp|P05480|SRC_MOUSE	418	0.982043	1501.77	1510.2	0.008076	0.988906	Src	Src.418
sp|P28867|KPCD_MOUSE	43	0.065625	2294.68	1913.32	-0.26221	0.149782	Prkcd	Prkcd.43
sp|P28867|KPCD_MOUSE	662	0.002398	12719.1	20498.2	0.688493	0.012553	Prkcd	Prkcd.662
sp|P28867|KPCD_MOUSE	643	1.52e-06	20614.4	31725.9	0.622013	9.49e-05	Prkcd	Prkcd.643
sp|P28867|KPCD_MOUSE	311	0.018116	714.262	916.551	0.359761	0.057271	Prkcd	Prkcd.311
sp|P28867|KPCD_MOUSE	505	4.7e-06	6700.7	11060.8	0.723077	0.000188	Prkcd	Prkcd.505
sp|P28867|KPCD_MOUSE	652	0.006558	119.808	155.903	0.379927	0.026724	Prkcd	Prkcd.652
sp|P28867|KPCD_MOUSE	504	1.24e-05	668.323	1138.53	0.768557	0.000352	Prkcd	Prkcd.504
sp|Q9Z0R4|ITSN1_MOUSE	558	0.999355	530.703	530.726	6.16e-05	0.999424	Itsn1	Itsn1.558
sp|Q9Z0R4|ITSN1_MOUSE	988	0.394502	4029	3900.7	-0.04669	0.548461	Itsn1	Itsn1.988
sp|Q9Z0R4|ITSN1_MOUSE	897	0.019198	2271.18	2101.2	-0.11222	0.059885	Itsn1	Itsn1.897
sp|Q9Z0R4|ITSN1_MOUSE	315	6.92e-05	2364.7	2892.72	0.290768	0.001	Itsn1	Itsn1.315
sp|Q9Z0R4|ITSN1_MOUSE	890	0.960593	129.53	130.101	0.006355	0.975755	Itsn1	Itsn1.890
sp|Q9Z0R4|ITSN1_MOUSE	335	0.990848	2363.29	2363.96	0.00041	0.994213	Itsn1	Itsn1.335
sp|Q9Z0R4|ITSN1_MOUSE	971	0.093662	1562.73	1430.58	-0.12748	0.194835	Itsn1	Itsn1.971
sp|Q9Z0R4|ITSN1_MOUSE	894	0.207858	396.761	424.036	0.095915	0.349679	Itsn1	Itsn1.894
sp|Q9Z0R4|ITSN1_MOUSE	892	0.568855	148.702	139.216	-0.0951	0.700074	Itsn1	Itsn1.892
sp|Q9Z0R4|ITSN1_MOUSE	334	0.403966	1566.07	1519.21	-0.04382	0.556158	Itsn1	Itsn1.334
sp|Q9Z0R4|ITSN1_MOUSE	313	0.314213	425.119	400.421	-0.08635	0.467545	Itsn1	Itsn1.313
sp|P70227|ITPR3_MOUSE	934	0.026715	1626.65	1860.24	0.193586	0.076489	Itpr3	Itpr3.934
sp|P70227|ITPR3_MOUSE	1832	0.022602	1914.5	2109.6	0.140003	0.067381	Itpr3	Itpr3.1832
sp|O70439|STX7_MOUSE	129	0.033335	9297.62	10153.6	0.127057	0.090923	Stx7	Stx7.129
sp|O70439|STX7_MOUSE	205	0.197379	350.036	382.177	0.126736	0.3359	Stx7	Stx7.205
sp|O70439|STX7_MOUSE	79	0.001416	1609.16	1435.66	-0.1646	0.008452	Stx7	Stx7.79
sp|Q8R1Q8|DC1L1_MOUSE	207	0.419473	2721.93	2798.47	0.040012	0.56932	Dync1li1	Dync1li1.207
sp|Q8R1Q8|DC1L1_MOUSE	516	0.587715	1042.76	1063.58	0.028517	0.715896	Dync1li1	Dync1li1.516
sp|Q8R1Q8|DC1L1_MOUSE	510	0.05473	1307.71	1435.55	0.134558	0.130985	Dync1li1	Dync1li1.510
sp|Q8R1Q8|DC1L1_MOUSE	414	0.074615	1066.67	1181.32	0.147293	0.165198	Dync1li1	Dync1li1.414
sp|P11499|HS90B_MOUSE	226	0.00072	111179	127120	0.193309	0.005116	Hsp90ab1	Hsp90ab1.226
sp|P11499|HS90B_MOUSE	255	2.8e-05	135964	153785	0.177693	0.000551	Hsp90ab1	Hsp90ab1.255
sp|Q8BPU7|ELMO1_MOUSE	31	0.068178	806.707	904.28	0.164725	0.154006	Elmo1	Elmo1.31
sp|Q8BPU7|ELMO1_MOUSE	344	4.63e-07	4428.71	2747.46	-0.68879	4.49e-05	Elmo1	Elmo1.344
sp|Q9CWK8|SNX2_MOUSE	185	0.154899	194.753	219.426	0.17209	0.280676	Snx2	Snx2.185
sp|Q9CWK8|SNX2_MOUSE	117	0.004855	3430.09	4917.57	0.519696	0.021385	Snx2	Snx2.117
sp|Q9CWK8|SNX2_MOUSE	104	0.007035	2650.79	2439.81	-0.11965	0.02826	Snx2	Snx2.104
sp|P07901|HS90A_MOUSE	231	0.035543	91928	95191	0.050321	0.09545	Hsp90aa1	Hsp90aa1.231
sp|P07901|HS90A_MOUSE	263	0.013459	86708.3	91467.6	0.077091	0.045716	Hsp90aa1	Hsp90aa1.263
sp|P97287|MCL1_MOUSE	144	0.181818	488.387	445.187	-0.13361	0.317446	Mcl1	Mcl1.144
sp|P26039|TLN1_MOUSE	1263	0.002388	1030.44	883.178	-0.22249	0.012526	Tln1	Tln1.1263
sp|P26039|TLN1_MOUSE	2040	0.176985	149.197	130.988	-0.18779	0.310844	Tln1	Tln1.2040
sp|P26039|TLN1_MOUSE	190	0.54865	126.024	118.296	-0.09129	0.684001	Tln1	Tln1.190
sp|P26039|TLN1_MOUSE	1631	0.010707	1068.54	890.745	-0.26256	0.038568	Tln1	Tln1.1631
sp|P26039|TLN1_MOUSE	1328	0.490286	779.745	815.951	0.06548	0.63512	Tln1	Tln1.1328
sp|P26039|TLN1_MOUSE	425	0.002159	1042.64	850.781	-0.29338	0.011541	Tln1	Tln1.425
sp|P26039|TLN1_MOUSE	144	0.006872	5943.44	4477.96	-0.40846	0.027782	Tln1	Tln1.144
sp|P26039|TLN1_MOUSE	1225	0.752338	562.387	551.666	-0.02777	0.835817	Tln1	Tln1.1225
sp|P26039|TLN1_MOUSE	1163	0.002357	229.174	169.872	-0.432	0.012409	Tln1	Tln1.1163
sp|Q3TLI0|TPC10_MOUSE	707	0.627547	1715.03	1688.85	-0.02219	0.747802	Trappc10	Trappc10.707
sp|Q8R574|KPRB_MOUSE	227	0.014487	7358.63	7149.12	-0.04167	0.048531	Prpsap2	Prpsap2.227
sp|Q9R078|AAKB1_MOUSE	108	0.450281	2567.3	2472.7	-0.05417	0.597532	Prkab1	Prkab1.108
sp|Q9R078|AAKB1_MOUSE	24	0.000239	2847.7	3211.1	0.173269	0.00236	Prkab1	Prkab1.24
sp|Q9R078|AAKB1_MOUSE	182	0.746774	893.909	873.234	-0.03376	0.831965	Prkab1	Prkab1.182
sp|D0QMC3|MNDAL_MOUSE	276	0.692436	99.8726	104.859	0.070285	0.794437	Mndal	Mndal.276
sp|D0QMC3|MNDAL_MOUSE	439	0.00053	1837.93	1471.59	-0.32071	0.004106	Mndal	Mndal.439
sp|D0QMC3|MNDAL_MOUSE	232	0.16928	156.637	136.182	-0.20189	0.300967	Mndal	Mndal.232
sp|D0QMC3|MNDAL_MOUSE	177	0.436873	523.016	556.972	0.09075	0.585953	Mndal	Mndal.177
tr|A0A571BG95|A0A571BG95_MOUSE	398	0.002332	2262.71	2692.49	0.250884	0.012325	Abr	Abr.398
tr|A0A571BG95|A0A571BG95_MOUSE	379	0.708623	254.934	249.197	-0.03284	0.806245	Abr	Abr.379
tr|A0A571BG95|A0A571BG95_MOUSE	326	2.21e-05	475.02	673.899	0.504544	0.000471	Abr	Abr.326
tr|A0A571BG95|A0A571BG95_MOUSE	396	0.057441	471.08	502.54	0.093266	0.135284	Abr	Abr.396
sp|P18653|KS6A1_MOUSE	369	0.000485	13846.5	10068.4	-0.45968	0.003867	Rps6ka1	Rps6ka1.369
sp|P18653|KS6A1_MOUSE	352	0.057543	4404.73	4156.93	-0.08354	0.135429	Rps6ka1	Rps6ka1.352
sp|P18653|KS6A1_MOUSE	721	0.000351	1641.64	1241.83	-0.40267	0.003072	Rps6ka1	Rps6ka1.721
sp|P18653|KS6A1_MOUSE	722	1.26e-05	2296.6	1534.67	-0.58157	0.000352	Rps6ka1	Rps6ka1.722
sp|Q8BU14|SEC62_MOUSE	375	0.542685	198.803	209.436	0.075166	0.678806	Sec62	Sec62.375
sp|Q8BU14|SEC62_MOUSE	158	0.005372	9662.22	10400.8	0.106269	0.022937	Sec62	Sec62.158
sp|Q8BU14|SEC62_MOUSE	117	0.001722	5363.02	6283.11	0.228432	0.00981	Sec62	Sec62.117
sp|Q8BU14|SEC62_MOUSE	356	0.569878	197.461	207.047	0.068386	0.701079	Sec62	Sec62.356
sp|Q8BU14|SEC62_MOUSE	341	0.551466	196.227	179.706	-0.12689	0.686253	Sec62	Sec62.341
sp|Q8BU14|SEC62_MOUSE	357	0.374376	85.359	98.7444	0.210155	0.529165	Sec62	Sec62.357
sp|P41251|NRAM1_MOUSE	14	0.000116	617.245	1529.3	1.30895	0.001434	Slc11a1	Slc11a1.14
tr|G3X9Q3|G3X9Q3_MOUSE	72	0.9431	160.208	161.789	0.014172	0.963803	Arhgap45	Arhgap45.72
tr|G3X9Q3|G3X9Q3_MOUSE	577	0.105109	2251.84	2108.02	-0.09522	0.211368	Arhgap45	Arhgap45.577
tr|G3X9Q3|G3X9Q3_MOUSE	618	0.000388	1587.34	1385.21	-0.19651	0.003284	Arhgap45	Arhgap45.618
tr|G3X9Q3|G3X9Q3_MOUSE	875	0.007928	2836.56	2336.35	-0.27988	0.030914	Arhgap45	Arhgap45.875
tr|G3X9Q3|G3X9Q3_MOUSE	568	0.090889	2570.94	2418.03	-0.08847	0.190259	Arhgap45	Arhgap45.568
tr|G3X9Q3|G3X9Q3_MOUSE	92	0.003653	330.056	259.742	-0.34563	0.017327	Arhgap45	Arhgap45.92
tr|G3X9Q3|G3X9Q3_MOUSE	23	0.06006	360.295	309.522	-0.21913	0.139805	Arhgap45	Arhgap45.23
tr|G3X9Q3|G3X9Q3_MOUSE	946	0.256737	234.382	206.52	-0.18257	0.406012	Arhgap45	Arhgap45.946
tr|G3X9Q3|G3X9Q3_MOUSE	14	0.316384	552.821	593.415	0.102231	0.46984	Arhgap45	Arhgap45.14
tr|G3X9Q3|G3X9Q3_MOUSE	948	0.33228	1874.31	1827.75	-0.03629	0.486642	Arhgap45	Arhgap45.948
tr|G3X9Q3|G3X9Q3_MOUSE	65	0.796064	289.693	300.126	0.051042	0.868236	Arhgap45	Arhgap45.65
tr|G3X9Q3|G3X9Q3_MOUSE	563	0.1136	234.522	219.153	-0.09779	0.224525	Arhgap45	Arhgap45.563
sp|Q8BRF7|SCFD1_MOUSE	300	0.643385	3040.7	3008.4	-0.0154	0.760669	Scfd1	Scfd1.300
sp|Q3UTJ2|SRBS2_MOUSE	339	0.353374	18988.5	17716.3	-0.10005	0.507584	Sorbs2	Sorbs2.339
sp|Q3UTJ2|SRBS2_MOUSE	251	0.175868	6194.52	5796.46	-0.09582	0.309251	Sorbs2	Sorbs2.251
sp|Q3UTJ2|SRBS2_MOUSE	1171	0.005804	103.134	56.6136	-0.86531	0.024307	Sorbs2	Sorbs2.1171
sp|Q3UTJ2|SRBS2_MOUSE	235	0.302904	1429.17	1311.7	-0.12375	0.455496	Sorbs2	Sorbs2.235
sp|Q3UTJ2|SRBS2_MOUSE	319	0.000499	1727.02	1423.86	-0.27848	0.003944	Sorbs2	Sorbs2.319
sp|Q3UTJ2|SRBS2_MOUSE	310	0.000248	964.035	751.238	-0.35982	0.002428	Sorbs2	Sorbs2.310
sp|Q3UTJ2|SRBS2_MOUSE	109	0.611133	2552.66	2511.9	-0.02322	0.735328	Sorbs2	Sorbs2.109
sp|Q3UTJ2|SRBS2_MOUSE	99	0.277951	750.381	715.32	-0.06903	0.429214	Sorbs2	Sorbs2.99
sp|Q3UTJ2|SRBS2_MOUSE	328	0.002769	489.656	351.427	-0.47854	0.014013	Sorbs2	Sorbs2.328
sp|Q3UTJ2|SRBS2_MOUSE	40	0.050048	2091.51	1832.73	-0.19055	0.123342	Sorbs2	Sorbs2.40
sp|Q3UTJ2|SRBS2_MOUSE	27	0.078892	4975.73	4589.47	-0.11658	0.172309	Sorbs2	Sorbs2.27
sp|Q3UTJ2|SRBS2_MOUSE	374	0.022417	708.011	647.577	-0.12872	0.067003	Sorbs2	Sorbs2.374
sp|Q3UTJ2|SRBS2_MOUSE	382	0.017334	4188.6	3568.79	-0.23103	0.055393	Sorbs2	Sorbs2.382
sp|Q3UTJ2|SRBS2_MOUSE	1097	0.282685	3580.82	3340.66	-0.10016	0.434709	Sorbs2	Sorbs2.1097
sp|Q3UTJ2|SRBS2_MOUSE	28	0.000224	1008.22	780.828	-0.36874	0.002252	Sorbs2	Sorbs2.28
sp|Q3UTJ2|SRBS2_MOUSE	325	0.024878	1141.26	1004	-0.18487	0.072224	Sorbs2	Sorbs2.325
sp|Q3UTJ2|SRBS2_MOUSE	82	0.448924	202.014	190.706	-0.0831	0.596691	Sorbs2	Sorbs2.82
sp|Q3UTJ2|SRBS2_MOUSE	358	0.007384	809.782	676.943	-0.2585	0.029367	Sorbs2	Sorbs2.358
sp|Q3UTJ2|SRBS2_MOUSE	379	0.004146	702.531	559.28	-0.32899	0.019126	Sorbs2	Sorbs2.379
sp|Q3UTJ2|SRBS2_MOUSE	378	0.000654	938.647	760.83	-0.30301	0.004772	Sorbs2	Sorbs2.378
sp|Q3UTJ2|SRBS2_MOUSE	367	0.449032	95.8289	87.0653	-0.13836	0.596691	Sorbs2	Sorbs2.367
sp|Q3UTJ2|SRBS2_MOUSE	315	0.219179	908.204	851.065	-0.09375	0.362633	Sorbs2	Sorbs2.315
sp|Q3UTJ2|SRBS2_MOUSE	921	0.227428	597.222	561.42	-0.08919	0.372219	Sorbs2	Sorbs2.921
sp|Q3UTJ2|SRBS2_MOUSE	384	0.009003	754.266	580.751	-0.37715	0.034109	Sorbs2	Sorbs2.384
sp|Q3UTJ2|SRBS2_MOUSE	377	0.294511	583.763	549.8	-0.08648	0.447528	Sorbs2	Sorbs2.377
sp|Q3UTJ2|SRBS2_MOUSE	324	0.127991	433.215	389.472	-0.15357	0.244988	Sorbs2	Sorbs2.324
sp|Q3UTJ2|SRBS2_MOUSE	357	0.010868	620.619	469.726	-0.40189	0.039024	Sorbs2	Sorbs2.357
sp|Q3UTJ2|SRBS2_MOUSE	924	0.002407	929.299	796.787	-0.22195	0.012554	Sorbs2	Sorbs2.924
sp|Q9ERS5|PKHA2_MOUSE	401	5.94e-06	1102.7	1675.97	0.603953	0.000218	Plekha2	Plekha2.401
sp|Q9ERS5|PKHA2_MOUSE	349	0.010613	1579.19	1350.36	-0.22585	0.038343	Plekha2	Plekha2.349
sp|Q9ERS5|PKHA2_MOUSE	314	4.92e-05	2618.73	3042.11	0.216205	0.000816	Plekha2	Plekha2.314
sp|Q9ERS5|PKHA2_MOUSE	184	0.212159	4907	5142.43	0.067608	0.355417	Plekha2	Plekha2.184
sp|Q9ERS5|PKHA2_MOUSE	182	0.440603	376.82	392.67	0.059443	0.589175	Plekha2	Plekha2.182
sp|Q9JIX8|ACINU_MOUSE	710	0.203862	903.274	975.469	0.110932	0.34452	Acin1	Acin1.710
sp|Q9JIX8|ACINU_MOUSE	216	0.821681	2893.74	2911.83	0.008991	0.886643	Acin1	Acin1.216
sp|Q9JIX8|ACINU_MOUSE	729	0.181959	8694.86	8952.08	0.04206	0.3175	Acin1	Acin1.729
sp|Q9JIX8|ACINU_MOUSE	468	0.007271	2728.44	2453.53	-0.15322	0.029055	Acin1	Acin1.468
sp|Q9JIX8|ACINU_MOUSE	561	0.016101	1771.64	1947.25	0.136352	0.05263	Acin1	Acin1.561
sp|Q9JIX8|ACINU_MOUSE	1003	0.000128	4480.84	4747.96	0.083539	0.001539	Acin1	Acin1.1003
sp|Q9JIX8|ACINU_MOUSE	825	1.69e-07	4081.04	9651.07	1.24175	2.5e-05	Acin1	Acin1.825
sp|Q9JIX8|ACINU_MOUSE	655	0.552867	957.06	991.783	0.051415	0.687054	Acin1	Acin1.655
sp|Q9JIX8|ACINU_MOUSE	863	0.000443	2909.47	8099.34	1.47704	0.003625	Acin1	Acin1.863
sp|Q9JIX8|ACINU_MOUSE	479	0.055576	6090.22	6395.67	0.070601	0.132265	Acin1	Acin1.479
sp|Q9JIX8|ACINU_MOUSE	1160	0.599963	899.606	869.377	-0.04931	0.725613	Acin1	Acin1.1160
sp|Q9JIX8|ACINU_MOUSE	657	0.870413	565.97	560.437	-0.01417	0.917951	Acin1	Acin1.657
sp|Q9JIX8|ACINU_MOUSE	389	0.01958	586.289	706.812	0.269716	0.060714	Acin1	Acin1.389
sp|Q9JIX8|ACINU_MOUSE	595	0.896754	235.547	233.154	-0.01473	0.934852	Acin1	Acin1.595
sp|Q9JIX8|ACINU_MOUSE	898	0.023206	4387.35	4638.42	0.080284	0.068729	Acin1	Acin1.898
sp|Q9JIX8|ACINU_MOUSE	989	0.003327	247.531	200.339	-0.30517	0.016	Acin1	Acin1.989
sp|Q9JIX8|ACINU_MOUSE	391	0.133579	762.648	705.735	-0.11189	0.252978	Acin1	Acin1.391
sp|Q9JIX8|ACINU_MOUSE	838	0.005864	446.724	564.327	0.337146	0.024453	Acin1	Acin1.838
sp|Q9JIX8|ACINU_MOUSE	1329	0.899075	100.646	102.362	0.024385	0.936515	Acin1	Acin1.1329
sp|Q8C079|STRP1_MOUSE	335	0.853379	4084.07	4059.98	-0.00854	0.90674	Strip1	Strip1.335
sp|Q8C079|STRP1_MOUSE	59	0.040879	872.119	999.698	0.196967	0.106621	Strip1	Strip1.59
sp|Q62219|TGFI1_MOUSE	194	3.12e-07	1491.24	809.733	-0.88099	3.54e-05	Tgfb1i1	Tgfb1i1.194
sp|Q62219|TGFI1_MOUSE	186	0.427351	910.34	869.397	-0.06639	0.576903	Tgfb1i1	Tgfb1i1.186
sp|Q62219|TGFI1_MOUSE	33	0.0474	112.958	85.927	-0.39461	0.118973	Tgfb1i1	Tgfb1i1.33
sp|O70133|DHX9_MOUSE	136	0.770475	403.151	407.867	0.016777	0.848358	Dhx9	Dhx9.136
sp|P58058|NADK_MOUSE	64	3.19e-05	4478.58	6968.12	0.637727	0.0006	Nadk	Nadk.64
sp|P58058|NADK_MOUSE	48	2.13e-06	766.908	1595.56	1.05693	0.000116	Nadk	Nadk.48
sp|P58058|NADK_MOUSE	46	2.42e-07	2627.36	4550.89	0.792537	2.91e-05	Nadk	Nadk.46
sp|Q63ZW7|INADL_MOUSE	482	0.000176	1276.85	876.358	-0.54299	0.001889	Patj	Patj.482
sp|Q9DBD5|PELP1_MOUSE	751	0.613071	1011.63	1030.4	0.026534	0.737008	Pelp1	Pelp1.751
sp|Q9DBD5|PELP1_MOUSE	749	0.646723	500.885	489.204	-0.03404	0.762098	Pelp1	Pelp1.749
tr|G5E8L8|G5E8L8_MOUSE	153	0.000406	464.93	600.307	0.368687	0.003393	Map3k2	Map3k2.153
tr|G5E8L8|G5E8L8_MOUSE	239	0.191296	1286.51	1234.47	-0.05957	0.328925	Map3k2	Map3k2.239
tr|G5E8L8|G5E8L8_MOUSE	164	0.128738	1258.05	1310.55	0.058981	0.246033	Map3k2	Map3k2.164
tr|G5E8L8|G5E8L8_MOUSE	163	0.033375	725.062	669.011	-0.11607	0.090995	Map3k2	Map3k2.163
tr|G5E8L8|G5E8L8_MOUSE	36	0.000231	1611.24	1391.11	-0.21194	0.002315	Map3k2	Map3k2.36
tr|A0A991EQV5|A0A991EQV5_MOUSE	36	0.109225	1105.54	1206.27	0.125808	0.217968	Nploc4	Nploc4.36
sp|Q8K0T0|RTN1_MOUSE	487	0.006875	4417.15	3746.97	-0.23739	0.027782	Rtn1	Rtn1.487
sp|Q8K0T0|RTN1_MOUSE	352	0.194392	11054.5	10573	-0.06424	0.332231	Rtn1	Rtn1.352
sp|Q8K0T0|RTN1_MOUSE	350	0.041588	1576.19	1452.11	-0.1183	0.107809	Rtn1	Rtn1.350
sp|Q8K0T0|RTN1_MOUSE	92	0.045178	983.768	817.812	-0.26655	0.11471	Rtn1	Rtn1.92
sp|Q9Z1K8|YLAT1_MOUSE	19	4.53e-05	424.721	618.824	0.543012	0.000777	Slc7a7	Slc7a7.19
sp|Q80YV2|ZC3C1_MOUSE	343	0.079936	339.375	298.41	-0.18559	0.173807	Zc3hc1	Zc3hc1.343
sp|Q80YV2|ZC3C1_MOUSE	394	0.124908	1398.51	1320.78	-0.0825	0.240646	Zc3hc1	Zc3hc1.394
sp|Q80YV2|ZC3C1_MOUSE	353	0.859559	838.597	832.316	-0.01085	0.91117	Zc3hc1	Zc3hc1.353
sp|Q80YV2|ZC3C1_MOUSE	62	0.814067	113.909	117.092	0.039762	0.881928	Zc3hc1	Zc3hc1.62
sp|Q80YV2|ZC3C1_MOUSE	406	0.101997	372.435	420.356	0.174626	0.20674	Zc3hc1	Zc3hc1.406
tr|A0A2I3BRX9|A0A2I3BRX9_MOUSE	1237	0.000326	394.541	309.328	-0.35104	0.002913	Ralgapa1	Ralgapa1.1237
tr|A0A2I3BRX9|A0A2I3BRX9_MOUSE	772	0.671374	1471.23	1483.8	0.01227	0.777724	Ralgapa1	Ralgapa1.772
tr|A0A2I3BRX9|A0A2I3BRX9_MOUSE	1933	0.104937	693.614	624.412	-0.15163	0.211147	Ralgapa1	Ralgapa1.1933
tr|A0A2I3BRX9|A0A2I3BRX9_MOUSE	739	0.426528	894.412	853.718	-0.06718	0.576135	Ralgapa1	Ralgapa1.739
tr|A0A2I3BRX9|A0A2I3BRX9_MOUSE	1315	0.430914	1243.38	1200.55	-0.05058	0.580525	Ralgapa1	Ralgapa1.1315
tr|A0A2I3BRX9|A0A2I3BRX9_MOUSE	796	0.802492	402.8	395.869	-0.02504	0.872726	Ralgapa1	Ralgapa1.796
sp|Q61074|PPM1G_MOUSE	524	3.68e-05	1241.29	839.597	-0.56407	0.000669	Ppm1g	Ppm1g.524
sp|Q8VI36|PAXI_MOUSE	83	0.345573	3575.08	3668.65	0.037274	0.49965	Pxn	Pxn.83
sp|Q8VI36|PAXI_MOUSE	340	0.734482	527.627	537.259	0.026099	0.824807	Pxn	Pxn.340
sp|Q8VI36|PAXI_MOUSE	258	0.546716	1366.22	1308.65	-0.06211	0.68184	Pxn	Pxn.258
sp|Q8VI36|PAXI_MOUSE	137	0.273308	496.855	523.502	0.075369	0.423764	Pxn	Pxn.137
sp|Q8VI36|PAXI_MOUSE	118	0.38662	320.68	302.645	-0.08351	0.541603	Pxn	Pxn.118
sp|Q8VI36|PAXI_MOUSE	322	1.24e-05	2143.33	2663.58	0.313516	0.000352	Pxn	Pxn.322
sp|Q8VI36|PAXI_MOUSE	321	0.070001	345.183	396.349	0.19941	0.157392	Pxn	Pxn.321
sp|F6ZDS4|TPR_MOUSE	2184	0.196282	1161.26	1107.13	-0.06887	0.334535	Tpr	Tpr.2184
sp|F6ZDS4|TPR_MOUSE	2223	0.072261	1473.86	1324.5	-0.15415	0.16142	Tpr	Tpr.2223
sp|F6ZDS4|TPR_MOUSE	2141	0.000416	942.214	1110.01	0.236445	0.003447	Tpr	Tpr.2141
sp|F6ZDS4|TPR_MOUSE	2205	0.400258	1462.17	1401.64	-0.06099	0.552958	Tpr	Tpr.2205
sp|F6ZDS4|TPR_MOUSE	453	0.367907	483.221	463.647	-0.05965	0.523165	Tpr	Tpr.453
sp|F6ZDS4|TPR_MOUSE	719	0.405997	230.263	246.121	0.096084	0.557825	Tpr	Tpr.719
sp|Q99LJ0|CT2NL_MOUSE	562	0.299501	1499.38	1412.81	-0.0858	0.452179	Cttnbp2nl	Cttnbp2nl.562
sp|Q99LJ0|CT2NL_MOUSE	522	0.223563	1545.54	1471.52	-0.0708	0.367922	Cttnbp2nl	Cttnbp2nl.522
sp|Q99LJ0|CT2NL_MOUSE	488	0.06399	2943.07	2745.68	-0.10016	0.146741	Cttnbp2nl	Cttnbp2nl.488
sp|Q99LJ0|CT2NL_MOUSE	548	1.27e-06	453.067	281.241	-0.68792	8.73e-05	Cttnbp2nl	Cttnbp2nl.548
sp|Q99LJ0|CT2NL_MOUSE	559	0.015336	958.279	811.515	-0.23983	0.050888	Cttnbp2nl	Cttnbp2nl.559
sp|Q99LJ0|CT2NL_MOUSE	567	0.035777	3145.71	2523.76	-0.31781	0.095966	Cttnbp2nl	Cttnbp2nl.567
sp|Q99LJ0|CT2NL_MOUSE	481	0.559682	386.974	372.817	-0.05377	0.692169	Cttnbp2nl	Cttnbp2nl.481
sp|Q99LJ0|CT2NL_MOUSE	444	0.552557	124.983	117.006	-0.09515	0.686857	Cttnbp2nl	Cttnbp2nl.444
sp|Q99LJ0|CT2NL_MOUSE	556	0.00697	89.3191	131.536	0.558415	0.028117	Cttnbp2nl	Cttnbp2nl.556
sp|B1AY13|UBP24_MOUSE	2610	0.449004	1594.3	1549.69	-0.04094	0.596691	Usp24	Usp24.2610
sp|B1AY13|UBP24_MOUSE	1282	0.259845	419.493	447.659	0.093756	0.408646	Usp24	Usp24.1282
sp|B1AY13|UBP24_MOUSE	2044	0.2784	5919.7	5784.44	-0.03335	0.429771	Usp24	Usp24.2044
sp|B1AY13|UBP24_MOUSE	1138	0.156967	7313.44	7509.32	0.038134	0.283525	Usp24	Usp24.1138
sp|B1AY13|UBP24_MOUSE	85	0.141728	496.884	444.473	-0.16081	0.263203	Usp24	Usp24.85
sp|Q9CY58|SERB1_MOUSE	243	0.121528	572.439	647.119	0.176909	0.236074	Serbp1	Serbp1.243
sp|Q9CY58|SERB1_MOUSE	234	0.042037	464.859	551.07	0.245442	0.10856	Serbp1	Serbp1.234
sp|Q9CY58|SERB1_MOUSE	329	0.000551	1989.3	1608.69	-0.30637	0.004236	Serbp1	Serbp1.329
sp|Q9CY58|SERB1_MOUSE	203	0.000136	883.647	1654.42	0.904785	0.001581	Serbp1	Serbp1.203
sp|Q9CY58|SERB1_MOUSE	202	0.000205	593.915	1326.65	1.15946	0.002115	Serbp1	Serbp1.202
sp|Q00PI9|HNRL2_MOUSE	226	0.289577	6236.35	6375.95	0.031938	0.442603	Hnrnpul2	Hnrnpul2.226
sp|Q00PI9|HNRL2_MOUSE	159	0.068057	1232.6	1358.08	0.139866	0.153785	Hnrnpul2	Hnrnpul2.159
sp|Q00PI9|HNRL2_MOUSE	191	0.907905	525.955	530.078	0.011265	0.942099	Hnrnpul2	Hnrnpul2.191
sp|Q00PI9|HNRL2_MOUSE	224	0.218239	114.386	133.664	0.224694	0.362151	Hnrnpul2	Hnrnpul2.224
sp|Q8BGT6|MILK1_MOUSE	311	0.022037	216.136	166.856	-0.37333	0.066129	Micall1	Micall1.311
sp|Q8BGT6|MILK1_MOUSE	496	0.538708	518.857	497.941	-0.05936	0.675837	Micall1	Micall1.496
sp|Q8BGT6|MILK1_MOUSE	647	0.034745	691.084	798.501	0.208433	0.093978	Micall1	Micall1.647
sp|Q8BGT6|MILK1_MOUSE	481	0.933961	106.69	106.06	-0.00855	0.959182	Micall1	Micall1.481
sp|Q8BGT6|MILK1_MOUSE	628	0.246151	570.363	521.396	-0.1295	0.394132	Micall1	Micall1.628
sp|P61979|HNRPK_MOUSE	284	0.008704	14400.5	13432.5	-0.10039	0.03331	Hnrnpk	Hnrnpk.284
sp|P61979|HNRPK_MOUSE	379	0.244576	947.041	985.663	0.057668	0.392441	Hnrnpk	Hnrnpk.379
sp|P61979|HNRPK_MOUSE	116	0.713517	225.361	233.74	0.052667	0.808484	Hnrnpk	Hnrnpk.116
sp|P61979|HNRPK_MOUSE	120	0.60693	89.3346	81.7383	-0.12821	0.731696	Hnrnpk	Hnrnpk.120
sp|A2BH40|ARI1A_MOUSE	1756	0.002093	2259.56	2422.78	0.100619	0.011324	Arid1a	Arid1a.1756
sp|A2BH40|ARI1A_MOUSE	1605	0.626236	708.563	722.957	0.029014	0.74689	Arid1a	Arid1a.1605
sp|A2BH40|ARI1A_MOUSE	697	0.011438	2288	2463.23	0.106465	0.040577	Arid1a	Arid1a.697
sp|A2BH40|ARI1A_MOUSE	365	0.192251	93.8822	100.766	0.102088	0.329733	Arid1a	Arid1a.365
sp|A2BH40|ARI1A_MOUSE	1185	0.287346	1445.87	1480.45	0.034093	0.439985	Arid1a	Arid1a.1185
sp|A2BH40|ARI1A_MOUSE	1874	0.568842	216.808	227.506	0.06949	0.700074	Arid1a	Arid1a.1874
sp|Q9R020|ZRAB2_MOUSE	153	0.903778	3687.82	3670.88	-0.00664	0.939293	Zranb2	Zranb2.153
sp|Q9R020|ZRAB2_MOUSE	120	0.29826	10158.1	10329	0.024065	0.451006	Zranb2	Zranb2.120
sp|Q9R020|ZRAB2_MOUSE	188	0.857995	10110.1	10048.2	-0.00886	0.910067	Zranb2	Zranb2.188
sp|Q9R020|ZRAB2_MOUSE	294	0.918424	274.617	276.309	0.008863	0.948569	Zranb2	Zranb2.294
sp|Q9D6Z1|NOP56_MOUSE	513	0.002808	33266.1	34532.9	0.053921	0.014144	Nop56	Nop56.513
sp|Q9D6Z1|NOP56_MOUSE	554	0.060603	4511.5	5140.9	0.188412	0.14073	Nop56	Nop56.554
sp|Q9D6Z1|NOP56_MOUSE	536	0.008675	6118.35	6590.75	0.107301	0.033219	Nop56	Nop56.536
sp|Q9D6Z1|NOP56_MOUSE	546	0.072403	266.516	216.204	-0.30183	0.161617	Nop56	Nop56.546
sp|P63085|MK01_MOUSE	183	0.009931	8887.36	7493.7	-0.24608	0.036453	Mapk1	Mapk1.183
sp|P63085|MK01_MOUSE	185	0.840643	786.622	795.659	0.016479	0.899111	Mapk1	Mapk1.185
sp|P49710|HCLS1_MOUSE	333	3.87e-06	3609.09	6309.85	0.80597	0.000161	Hcls1	Hcls1.333
sp|Q6P4S6|SIK3_MOUSE	469	0.388812	631.51	606.165	-0.0591	0.543889	Sik3	Sik3.469
sp|Q6P4S6|SIK3_MOUSE	551	0.615405	1258.11	1218.93	-0.04564	0.738639	Sik3	Sik3.551
sp|Q6P4S6|SIK3_MOUSE	674	0.2215	262.71	293.342	0.159117	0.364979	Sik3	Sik3.674
sp|Q6P4S6|SIK3_MOUSE	221	0.035954	892.682	786.783	-0.18218	0.096325	Sik3	Sik3.221
sp|Q6P4S6|SIK3_MOUSE	914	0.375994	259.699	234.029	-0.15015	0.530732	Sik3	Sik3.914
sp|Q6P4S6|SIK3_MOUSE	884	0.372123	223.827	234.915	0.06975	0.526831	Sik3	Sik3.884
tr|E9Q6R7|E9Q6R7_MOUSE	933	0.027061	2434.01	2151.58	-0.17794	0.077236	Utrn	Utrn.933
tr|E9Q6R7|E9Q6R7_MOUSE	295	0.165662	126.371	173.61	0.458181	0.295772	Utrn	Utrn.295
sp|Q61029|LAP2B_MOUSE	183	0.016548	1100.94	935.663	-0.23468	0.053614	Tmpo	Tmpo.183
sp|Q61029|LAP2B_MOUSE	384	0.002114	3233.21	2148.86	-0.5894	0.011361	Tmpo	Tmpo.384
sp|Q61029|LAP2B_MOUSE	207	0.514689	292.955	270.482	-0.11515	0.656965	Tmpo	Tmpo.207
sp|Q9JID9|SH2B2_MOUSE	106	0.016193	707.34	564.684	-0.32496	0.052814	Sh2b2	Sh2b2.106
sp|Q9JIA7|SPHK2_MOUSE	358	0.746657	948.284	961.601	0.02012	0.831965	Sphk2	Sphk2.358
sp|Q9JIA7|SPHK2_MOUSE	379	0.514674	264.84	273.673	0.047332	0.656965	Sphk2	Sphk2.379
sp|Q64012|RALY_MOUSE	135	0.082848	7695.01	8188.53	0.089682	0.177976	Raly	Raly.135
sp|Q64012|RALY_MOUSE	274	0.295742	231.754	215.882	-0.10235	0.448596	Raly	Raly.274
sp|Q64012|RALY_MOUSE	270	0.230308	1094.41	1062.51	-0.04268	0.375847	Raly	Raly.270
sp|Q64012|RALY_MOUSE	177	0.495769	676.635	706.709	0.062737	0.640149	Raly	Raly.177
sp|P47713|PA24A_MOUSE	505	0.219774	1573.14	1646.58	0.065825	0.363278	Pla2g4a	Pla2g4a.505
sp|P47713|PA24A_MOUSE	728	0.071815	1092.48	1003.8	-0.12213	0.16062	Pla2g4a	Pla2g4a.728
sp|P47713|PA24A_MOUSE	437	0.199838	2499.3	2618.78	0.067371	0.338813	Pla2g4a	Pla2g4a.437
sp|P47713|PA24A_MOUSE	434	0.940673	1144.62	1140.3	-0.00545	0.962046	Pla2g4a	Pla2g4a.434
sp|P59438|HPS5_MOUSE	563	0.911284	1372.18	1365.32	-0.00724	0.943488	Hps5	Hps5.563
sp|P59438|HPS5_MOUSE	693	0.121409	242.608	291.428	0.264512	0.236003	Hps5	Hps5.693
sp|P59438|HPS5_MOUSE	662	0.897674	303.632	300.873	-0.01317	0.935381	Hps5	Hps5.662
sp|P59438|HPS5_MOUSE	509	0.058735	294.165	327.773	0.156068	0.137567	Hps5	Hps5.509
sp|P59438|HPS5_MOUSE	534	0.066521	895.792	829.182	-0.11148	0.151337	Hps5	Hps5.534
sp|P70268|PKN1_MOUSE	920	0.00325	1278.14	1398.33	0.129668	0.015781	Pkn1	Pkn1.920
sp|P70268|PKN1_MOUSE	346	0.581026	796.615	822.845	0.046737	0.710038	Pkn1	Pkn1.346
sp|P70268|PKN1_MOUSE	778	0.009845	566.431	649.38	0.197165	0.036248	Pkn1	Pkn1.778
sp|P70268|PKN1_MOUSE	377	0.001278	471.759	599.447	0.345582	0.007911	Pkn1	Pkn1.377
sp|P70268|PKN1_MOUSE	383	0.367916	186.059	206.607	0.151136	0.523165	Pkn1	Pkn1.383
sp|Q9R0P4|SMAP_MOUSE	17	0.476901	1184.46	1229.38	0.053705	0.622527	Smap	Smap.17
sp|P35564|CALX_MOUSE	582	0.045149	26056.2	27295.4	0.06703	0.114679	Canx	Canx.582
sp|P35564|CALX_MOUSE	553	0.696912	11421.8	11548.2	0.015878	0.797728	Canx	Canx.553
sp|P35564|CALX_MOUSE	563	0.003468	14304.6	16513.6	0.207176	0.016565	Canx	Canx.563
sp|Q9CYR6|AGM1_MOUSE	64	0.930107	4632.3	4624.11	-0.00255	0.957144	Pgm3	Pgm3.64
sp|Q9CYR6|AGM1_MOUSE	62	0.934617	3782.64	3790.25	0.002899	0.959426	Pgm3	Pgm3.62
sp|Q8C2B3|HDAC7_MOUSE	204	0.013557	390.085	317.913	-0.29516	0.04598	Hdac7	Hdac7.204
sp|Q8C2B3|HDAC7_MOUSE	178	1.55e-06	2918.16	2213.78	-0.39855	9.55e-05	Hdac7	Hdac7.178
sp|Q8C2B3|HDAC7_MOUSE	344	0.006207	1704	1507.04	-0.17721	0.025583	Hdac7	Hdac7.344
sp|Q8BTM8|FLNA_MOUSE	1084	0.000102	801.84	546.58	-0.55288	0.001308	Flna	Flna.1084
sp|Q8BTM8|FLNA_MOUSE	2599	0.882572	119.793	121.424	0.019513	0.926462	Flna	Flna.2599
sp|Q8BTM8|FLNA_MOUSE	2152	0.000532	25949.7	21789.4	-0.25209	0.004117	Flna	Flna.2152
sp|Q8BTM8|FLNA_MOUSE	1459	0.000102	4660.35	3928.99	-0.24628	0.001309	Flna	Flna.1459
sp|Q8BTM8|FLNA_MOUSE	2158	0.017088	1305.6	1107.02	-0.23804	0.054891	Flna	Flna.2158
sp|Q8BTM8|FLNA_MOUSE	2336	2.57e-06	1774.63	2731.33	0.622083	0.000127	Flna	Flna.2336
sp|Q8BTM8|FLNA_MOUSE	968	0.000122	2235.7	1845.87	-0.27642	0.001493	Flna	Flna.968
sp|Q8BTM8|FLNA_MOUSE	16	0.077329	1279.87	1108.99	-0.20675	0.170207	Flna	Flna.16
sp|Q8BTM8|FLNA_MOUSE	1750	0.124772	823.309	774.125	-0.08887	0.240646	Flna	Flna.1750
sp|Q8BTM8|FLNA_MOUSE	2327	0.574564	1213.5	1187.81	-0.03087	0.704802	Flna	Flna.2327
sp|O08715|AKAP1_MOUSE	55	0.168875	1044.98	1003.02	-0.05913	0.300404	Akap1	Akap1.55
sp|Q9CW03|SMC3_MOUSE	1067	0.570983	1746.52	1768.55	0.018089	0.701676	Smc3	Smc3.1067
sp|P18608|HMGN1_MOUSE	7	0.388989	11185	10329.8	-0.11476	0.544024	Hmgn1	Hmgn1.7
sp|P18608|HMGN1_MOUSE	87	0.989456	1162.02	1163.23	0.001505	0.994136	Hmgn1	Hmgn1.87
tr|Q3UIX4|Q3UIX4_MOUSE	475	0.069643	190.155	233.314	0.295102	0.156742	Srsf11	Srsf11.475
tr|Q3UIX4|Q3UIX4_MOUSE	442	0.85142	7047.06	7017.8	-0.006	0.9058	Srsf11	Srsf11.442
tr|Q3UIX4|Q3UIX4_MOUSE	200	0.022238	2393.15	2124.23	-0.17197	0.066617	Srsf11	Srsf11.200
tr|A0A286YCV9|A0A286YCV9_MOUSE	1409	0.150549	467.659	431.32	-0.1167	0.27478	Kif13b	Kif13b.1409
tr|A0A286YCV9|A0A286YCV9_MOUSE	658	0.191026	495.698	536.869	0.115108	0.32871	Kif13b	Kif13b.658
tr|A0A286YCV9|A0A286YCV9_MOUSE	1380	0.003445	666.234	546.694	-0.28529	0.016476	Kif13b	Kif13b.1380
tr|A0A286YCV9|A0A286YCV9_MOUSE	912	0.003822	604.994	534.625	-0.17839	0.017966	Kif13b	Kif13b.912
tr|A0A286YCV9|A0A286YCV9_MOUSE	1814	0.853011	3321.92	3290.89	-0.01354	0.906633	Kif13b	Kif13b.1814
tr|A0A286YCV9|A0A286YCV9_MOUSE	1658	0.105006	1701.12	1564.13	-0.12112	0.211224	Kif13b	Kif13b.1658
tr|A0A286YCV9|A0A286YCV9_MOUSE	1798	0.641515	2558.02	2602.13	0.024662	0.758987	Kif13b	Kif13b.1798
tr|A0A286YCV9|A0A286YCV9_MOUSE	1388	0.005935	457.358	330.174	-0.4701	0.024628	Kif13b	Kif13b.1388
tr|A0A286YCV9|A0A286YCV9_MOUSE	1709	0.061082	3268.71	3167.02	-0.0456	0.141699	Kif13b	Kif13b.1709
tr|A0A286YCV9|A0A286YCV9_MOUSE	1708	0.169043	1088.67	1185.75	0.123236	0.300625	Kif13b	Kif13b.1708
tr|A0A286YCV9|A0A286YCV9_MOUSE	1657	5.16e-05	225.475	140.781	-0.67952	0.000841	Kif13b	Kif13b.1657
sp|P39447|ZO1_MOUSE	912	8.09e-06	7423.53	5198.8	-0.51393	0.000275	Tjp1	Tjp1.912
sp|P39447|ZO1_MOUSE	617	0.000271	3853.78	3097.27	-0.31528	0.002559	Tjp1	Tjp1.617
sp|P39447|ZO1_MOUSE	175	2.57e-05	2519.58	2038.13	-0.30594	0.000525	Tjp1	Tjp1.175
sp|P39447|ZO1_MOUSE	379	0.454067	910.191	876.61	-0.05423	0.600483	Tjp1	Tjp1.379
sp|P39447|ZO1_MOUSE	1614	0.010701	1683.02	1469.43	-0.19579	0.038565	Tjp1	Tjp1.1614
sp|P39447|ZO1_MOUSE	1277	0.202753	560.761	503.262	-0.15608	0.343069	Tjp1	Tjp1.1277
sp|P39447|ZO1_MOUSE	354	0.004814	923.307	752.978	-0.2942	0.021261	Tjp1	Tjp1.354
sp|O55022|PGRC1_MOUSE	181	0.012006	24869.3	23176.9	-0.10168	0.041978	Pgrmc1	Pgrmc1.181
sp|Q8CGU1|CACO1_MOUSE	563	0.097101	107.111	135.131	0.335246	0.199817	Calcoco1	Calcoco1.563
sp|Q5RJI5|BRSK1_MOUSE	559	0.969639	243.171	242.355	-0.00485	0.981333	Brsk1	Brsk1.559
tr|A0A571BGD8|A0A571BGD8_MOUSE	21	0.783988	2112.34	2091.53	-0.01428	0.859617	Ppp1r12b	Ppp1r12b.21
sp|Q60875|ARHG2_MOUSE	931	0.000135	2032.81	2718.95	0.419572	0.001572	Arhgef2	Arhgef2.931
sp|Q60875|ARHG2_MOUSE	885	0.046646	1028.84	1114.55	0.115442	0.11734	Arhgef2	Arhgef2.885
sp|Q60875|ARHG2_MOUSE	646	9.13e-05	11434.8	14278.3	0.320401	0.001207	Arhgef2	Arhgef2.646
sp|Q60875|ARHG2_MOUSE	955	0.026231	422.69	523.144	0.307607	0.075284	Arhgef2	Arhgef2.955
sp|Q60875|ARHG2_MOUSE	137	0.081288	1061.61	1190.39	0.165184	0.17568	Arhgef2	Arhgef2.137
sp|Q60875|ARHG2_MOUSE	718	0.33348	410.799	446.95	0.121681	0.48777	Arhgef2	Arhgef2.718
sp|Q60875|ARHG2_MOUSE	174	0.064095	2072.51	1872.89	-0.14611	0.146933	Arhgef2	Arhgef2.174
sp|Q60875|ARHG2_MOUSE	151	0.279317	2425.58	2212.05	-0.13294	0.430991	Arhgef2	Arhgef2.151
sp|Q60875|ARHG2_MOUSE	121	0.490804	1208.37	1268.58	0.070156	0.635427	Arhgef2	Arhgef2.121
sp|Q60875|ARHG2_MOUSE	122	0.078822	130.636	153.312	0.230925	0.172213	Arhgef2	Arhgef2.122
sp|Q60875|ARHG2_MOUSE	129	0.25503	294.553	321.832	0.127779	0.404442	Arhgef2	Arhgef2.129
sp|Q60875|ARHG2_MOUSE	152	0.251562	173.815	145.954	-0.25204	0.400813	Arhgef2	Arhgef2.152
sp|P68404|KPCB_MOUSE	500	0.000571	4252.42	5734.14	0.431294	0.004358	Prkcb	Prkcb.500
sp|P68404|KPCB_MOUSE	642	9.85e-06	2605.79	3268.31	0.326827	0.000316	Prkcb	Prkcb.642
tr|Q9JHF5|Q9JHF5_MOUSE	693	0.000387	9383.98	11384.4	0.278791	0.003284	Tcirg1	Tcirg1.693
tr|Q9JHF5|Q9JHF5_MOUSE	688	0.002179	1434.07	1698.98	0.244555	0.011635	Tcirg1	Tcirg1.688
tr|Q9JHF5|Q9JHF5_MOUSE	689	0.003038	1530.55	1794.34	0.229402	0.015014	Tcirg1	Tcirg1.689
sp|Q9D771|PACC1_MOUSE	9	0.938064	959.65	962.367	0.004079	0.960678	Pacc1	Pacc1.9
sp|Q9D771|PACC1_MOUSE	8	0.107075	727.035	669.378	-0.1192	0.214687	Pacc1	Pacc1.8
sp|Q9D771|PACC1_MOUSE	54	0.51464	123.433	115.598	-0.09461	0.656965	Pacc1	Pacc1.54
sp|Q80X90|FLNB_MOUSE	1505	5.34e-05	1387.43	1087.24	-0.35175	0.000855	Flnb	Flnb.1505
sp|Q80X90|FLNB_MOUSE	306	0.205201	468.917	410.371	-0.1924	0.346092	Flnb	Flnb.306
sp|Q80X90|FLNB_MOUSE	2478	0.185034	1512	1450.75	-0.05966	0.321163	Flnb	Flnb.2478
sp|Q80X90|FLNB_MOUSE	1609	0.012096	570.212	443.278	-0.36329	0.04222	Flnb	Flnb.1609
sp|Q08943|SSRP1_MOUSE	444	0.37587	443.217	469.323	0.082569	0.530732	Ssrp1	Ssrp1.444
sp|Q08943|SSRP1_MOUSE	659	0.006296	909.02	708.601	-0.35934	0.025873	Ssrp1	Ssrp1.659
tr|E9Q2I4|E9Q2I4_MOUSE	456	0.049296	1594.88	1525.11	-0.06453	0.122019	Mideas	Mideas.456
tr|E9Q2I4|E9Q2I4_MOUSE	988	0.269387	176.827	198.774	0.168793	0.419086	Mideas	Mideas.988
tr|E9Q2I4|E9Q2I4_MOUSE	915	0.657507	518.725	507.465	-0.03166	0.768522	Mideas	Mideas.915
sp|Q9Z0U1|ZO2_MOUSE	960	0.005136	1847.42	1387.99	-0.41251	0.022205	Tjp2	Tjp2.960
sp|Q9Z0U1|ZO2_MOUSE	968	0.000253	17937.2	15089	-0.24946	0.002451	Tjp2	Tjp2.968
sp|Q9Z0U1|ZO2_MOUSE	684	0.022647	2778.01	2487.19	-0.15954	0.067449	Tjp2	Tjp2.684
sp|Q9Z0U1|ZO2_MOUSE	107	3.05e-06	6696.67	6050.83	-0.14631	0.000139	Tjp2	Tjp2.107
sp|Q9Z0U1|ZO2_MOUSE	1136	0.256675	2618.32	2248.58	-0.21962	0.406009	Tjp2	Tjp2.1136
sp|Q9Z0U1|ZO2_MOUSE	435	0.09692	185.923	149.361	-0.3159	0.199559	Tjp2	Tjp2.435
sp|Q9Z0U1|ZO2_MOUSE	213	0.715991	526.443	548.678	0.059682	0.810423	Tjp2	Tjp2.213
sp|Q9Z0U1|ZO2_MOUSE	430	6.57e-05	1069.13	760.449	-0.49151	0.000966	Tjp2	Tjp2.430
sp|Q9Z0U1|ZO2_MOUSE	395	0.184127	1408.6	1327.11	-0.08597	0.320162	Tjp2	Tjp2.395
sp|Q9Z0U1|ZO2_MOUSE	147	0.005832	625.262	527.438	-0.24546	0.02439	Tjp2	Tjp2.147
sp|Q9Z0U1|ZO2_MOUSE	441	0.001806	1882.05	1578.34	-0.2539	0.010153	Tjp2	Tjp2.441
sp|Q9Z0U1|ZO2_MOUSE	239	0.002109	1266.34	1123.89	-0.17216	0.011358	Tjp2	Tjp2.239
sp|Q9Z0U1|ZO2_MOUSE	421	0.00572	481.168	400.535	-0.26461	0.024014	Tjp2	Tjp2.421
sp|Q9Z0U1|ZO2_MOUSE	442	0.720515	111.495	118.595	0.089061	0.813918	Tjp2	Tjp2.442
sp|Q6NS82|RETR2_MOUSE	325	0.229662	857.104	897.279	0.066086	0.375063	Retreg2	Retreg2.325
sp|Q810U4|NRCAM_MOUSE	1178	2.69e-06	1680.61	1187.93	-0.50053	0.00013	Nrcam	Nrcam.1178
sp|Q80UJ7|RB3GP_MOUSE	536	0.002479	3338.55	2552.94	-0.38706	0.012874	Rab3gap1	Rab3gap1.536
sp|Q6P542|ABCF1_MOUSE	225	0.018494	5446.76	5804.74	0.091834	0.058121	Abcf1	Abcf1.225
sp|Q6P542|ABCF1_MOUSE	103	0.813314	547.73	541.628	-0.01616	0.881674	Abcf1	Abcf1.103
sp|Q6P542|ABCF1_MOUSE	107	0.799843	5909.97	5971.27	0.014888	0.871239	Abcf1	Abcf1.107
sp|Q6P542|ABCF1_MOUSE	138	0.28486	260.073	280.139	0.107225	0.437657	Abcf1	Abcf1.138
sp|Q6P542|ABCF1_MOUSE	194	0.023684	7675.63	8153.91	0.087208	0.069809	Abcf1	Abcf1.194
sp|Q8BIE6|FRM4A_MOUSE	675	0.023286	760.683	671.098	-0.18077	0.068904	Frmd4a	Frmd4a.675
sp|Q8BIE6|FRM4A_MOUSE	785	0.644782	477.312	467.449	-0.03012	0.761394	Frmd4a	Frmd4a.785
sp|Q8BIE6|FRM4A_MOUSE	679	0.051529	1672.73	1875.47	0.165047	0.125942	Frmd4a	Frmd4a.679
sp|Q8BIE6|FRM4A_MOUSE	808	0.321684	394.006	371.442	-0.08508	0.47531	Frmd4a	Frmd4a.808
sp|Q8BIE6|FRM4A_MOUSE	626	0.530226	721.687	655.986	-0.13771	0.669607	Frmd4a	Frmd4a.626
sp|Q8BIE6|FRM4A_MOUSE	882	0.010425	634.033	530.99	-0.25587	0.037893	Frmd4a	Frmd4a.882
sp|Q8BIE6|FRM4A_MOUSE	696	0.19519	1493.18	1574.91	0.076878	0.333249	Frmd4a	Frmd4a.696
sp|Q8BIE6|FRM4A_MOUSE	854	0.282273	300.847	279.109	-0.1082	0.43427	Frmd4a	Frmd4a.854
sp|Q9DBC7|KAP0_MOUSE	83	0.000152	16463	18170.5	0.142364	0.001716	Prkar1a	Prkar1a.83
sp|Q9DBC7|KAP0_MOUSE	77	0.673797	227.586	237.005	0.058509	0.77946	Prkar1a	Prkar1a.77
tr|Q99LB4|Q99LB4_MOUSE	338	0.186959	2479.15	2315.76	-0.09836	0.32376	Capg	Capg.338
tr|Q99LB4|Q99LB4_MOUSE	130	0.425955	319.952	299.497	-0.09531	0.57559	Capg	Capg.130
sp|Q64010|CRK_MOUSE	125	0.000572	806.774	1091.14	0.435603	0.004364	Crk	Crk.125
sp|Q64010|CRK_MOUSE	41	0.771642	503.788	497.709	-0.01751	0.849355	Crk	Crk.41
sp|A2ALU4|SHRM2_MOUSE	285	0.001308	1530.74	1213.93	-0.33455	0.008021	Shroom2	Shroom2.285
sp|A2ALU4|SHRM2_MOUSE	318	0.00032	3597.1	2805.3	-0.35868	0.002873	Shroom2	Shroom2.318
sp|A2ALU4|SHRM2_MOUSE	798	0.001946	916.83	672.938	-0.44618	0.010703	Shroom2	Shroom2.798
sp|A2ALU4|SHRM2_MOUSE	236	0.000781	2178.27	1826.88	-0.25379	0.005427	Shroom2	Shroom2.236
sp|A2ALU4|SHRM2_MOUSE	1165	0.002583	412.895	290.115	-0.50915	0.01327	Shroom2	Shroom2.1165
sp|A2ALU4|SHRM2_MOUSE	676	0.08276	152.685	115.653	-0.40076	0.177844	Shroom2	Shroom2.676
sp|A2ALU4|SHRM2_MOUSE	1162	0.362778	284.718	262.335	-0.11813	0.517816	Shroom2	Shroom2.1162
sp|A2ALU4|SHRM2_MOUSE	235	0.002334	627.356	516.989	-0.27915	0.012325	Shroom2	Shroom2.235
sp|Q05D44|IF2P_MOUSE	66	0.290934	109.9	124.034	0.174536	0.444078	Eif5b	Eif5b.66
sp|Q05D44|IF2P_MOUSE	165	0.024069	2620.13	3038.65	0.213792	0.070643	Eif5b	Eif5b.165
sp|Q05D44|IF2P_MOUSE	114	2.33e-05	6525.63	7517.12	0.204063	0.000495	Eif5b	Eif5b.114
sp|Q05D44|IF2P_MOUSE	215	0.074708	9693.25	10075.5	0.055803	0.165351	Eif5b	Eif5b.215
sp|Q05D44|IF2P_MOUSE	137	0.024456	5734.48	6100.29	0.089216	0.07122	Eif5b	Eif5b.137
sp|Q05D44|IF2P_MOUSE	580	0.079531	2313.98	2509.07	0.116778	0.173317	Eif5b	Eif5b.580
sp|Q05D44|IF2P_MOUSE	108	2.18e-05	2552.58	1879.34	-0.44173	0.00047	Eif5b	Eif5b.108
sp|Q05D44|IF2P_MOUSE	212	0.487424	896.791	924.415	0.043769	0.632859	Eif5b	Eif5b.212
sp|Q05D44|IF2P_MOUSE	107	7.4e-05	499.522	363.073	-0.46029	0.001053	Eif5b	Eif5b.107
sp|Q9D0R8|LSM12_MOUSE	75	0.121456	6638.45	6344.9	-0.06525	0.236003	Lsm12	Lsm12.75
sp|Q8BTI8|SRRM2_MOUSE	1448	0.158297	933.101	1005.09	0.107225	0.285423	Srrm2	Srrm2.1448
sp|Q8BTI8|SRRM2_MOUSE	955	0.985368	4700.41	4694.39	-0.00185	0.990908	Srrm2	Srrm2.955
sp|Q8BTI8|SRRM2_MOUSE	2224	0.489195	2123.65	2068.45	-0.03799	0.634068	Srrm2	Srrm2.2224
sp|Q8BTI8|SRRM2_MOUSE	2084	0.031562	7196.16	7653.31	0.088857	0.087134	Srrm2	Srrm2.2084
sp|Q8BTI8|SRRM2_MOUSE	2056	0.645615	443.673	460.708	0.054356	0.761879	Srrm2	Srrm2.2056
sp|Q8BTI8|SRRM2_MOUSE	1269	0.348528	2815.68	2945.61	0.065082	0.502535	Srrm2	Srrm2.1269
sp|Q8BTI8|SRRM2_MOUSE	1305	0.033494	3685.34	3926.87	0.091582	0.091209	Srrm2	Srrm2.1305
sp|Q8BTI8|SRRM2_MOUSE	2404	0.008834	6100.52	6510.48	0.093832	0.033656	Srrm2	Srrm2.2404
sp|Q8BTI8|SRRM2_MOUSE	351	0.534357	413.429	428.732	0.052436	0.672349	Srrm2	Srrm2.351
sp|Q8BTI8|SRRM2_MOUSE	1216	0.041355	6751.95	7184.12	0.089508	0.107491	Srrm2	Srrm2.1216
sp|Q8BTI8|SRRM2_MOUSE	1179	0.177221	3605.71	3806.3	0.078105	0.311178	Srrm2	Srrm2.1179
sp|Q8BTI8|SRRM2_MOUSE	973	0.018067	2530.01	2268.71	-0.15727	0.057196	Srrm2	Srrm2.973
sp|Q8BTI8|SRRM2_MOUSE	2642	0.000371	5750.56	6377.91	0.149381	0.003179	Srrm2	Srrm2.2642
sp|Q8BTI8|SRRM2_MOUSE	2535	0.009466	9748.31	10355.3	0.087146	0.035245	Srrm2	Srrm2.2535
sp|Q8BTI8|SRRM2_MOUSE	1151	0.081793	11972	12860.7	0.103302	0.17649	Srrm2	Srrm2.1151
sp|Q8BTI8|SRRM2_MOUSE	814	0.362784	975.575	1007.74	0.046797	0.517816	Srrm2	Srrm2.814
sp|Q8BTI8|SRRM2_MOUSE	349	0.619833	319.686	311.476	-0.03753	0.742249	Srrm2	Srrm2.349
sp|Q8BTI8|SRRM2_MOUSE	1278	0.099554	6429.17	6801.32	0.081182	0.203203	Srrm2	Srrm2.1278
sp|Q8BTI8|SRRM2_MOUSE	2656	0.043995	1022.23	1134.47	0.150293	0.11229	Srrm2	Srrm2.2656
sp|Q8BTI8|SRRM2_MOUSE	2075	0.662092	3287.58	3378.25	0.039251	0.771778	Srrm2	Srrm2.2075
sp|Q8BTI8|SRRM2_MOUSE	2362	0.730144	976.356	961.057	-0.02279	0.821382	Srrm2	Srrm2.2362
sp|Q8BTI8|SRRM2_MOUSE	2648	0.579411	1506.41	1561.5	0.051815	0.708798	Srrm2	Srrm2.2648
sp|Q8BTI8|SRRM2_MOUSE	1097	0.347112	3020.09	3178.11	0.073578	0.501023	Srrm2	Srrm2.1097
sp|Q8BTI8|SRRM2_MOUSE	1068	0.03926	4545.06	5014.05	0.141678	0.10335	Srrm2	Srrm2.1068
sp|Q8BTI8|SRRM2_MOUSE	1390	0.840278	1131.75	1123.07	-0.01111	0.898863	Srrm2	Srrm2.1390
sp|Q8BTI8|SRRM2_MOUSE	2351	0.013848	11081.6	11989	0.113548	0.046806	Srrm2	Srrm2.2351
sp|Q8BTI8|SRRM2_MOUSE	1360	0.048777	5161.41	5493.38	0.089929	0.121175	Srrm2	Srrm2.1360
sp|Q8BTI8|SRRM2_MOUSE	484	0.557095	675.418	640.168	-0.07733	0.689973	Srrm2	Srrm2.484
sp|Q8BTI8|SRRM2_MOUSE	823	0.038462	1781.34	1993.81	0.162565	0.101643	Srrm2	Srrm2.823
sp|Q8BTI8|SRRM2_MOUSE	1409	0.306984	456.119	415.275	-0.13535	0.459617	Srrm2	Srrm2.1409
sp|Q8BTI8|SRRM2_MOUSE	1419	0.335525	754.865	721.878	-0.06446	0.489917	Srrm2	Srrm2.1419
sp|Q8BTI8|SRRM2_MOUSE	2646	0.741567	1701.29	1678.66	-0.01932	0.829445	Srrm2	Srrm2.2646
sp|Q8BTI8|SRRM2_MOUSE	2537	0.836438	249.801	256.239	0.036709	0.896872	Srrm2	Srrm2.2537
sp|Q8BTI8|SRRM2_MOUSE	396	0.345032	216.45	200.892	-0.10761	0.498974	Srrm2	Srrm2.396
sp|Q8BTI8|SRRM2_MOUSE	1339	0.151918	2679.03	2843.04	0.085724	0.276759	Srrm2	Srrm2.1339
sp|Q8BTI8|SRRM2_MOUSE	2335	0.40928	637.013	613.379	-0.05454	0.560523	Srrm2	Srrm2.2335
sp|Q8BTI8|SRRM2_MOUSE	775	0.091355	436.889	377.159	-0.2121	0.190706	Srrm2	Srrm2.775
sp|Q8BTI8|SRRM2_MOUSE	333	0.024205	3991.48	4325.17	0.115833	0.070801	Srrm2	Srrm2.333
sp|Q8BTI8|SRRM2_MOUSE	964	0.30721	751.223	788.222	0.069362	0.459834	Srrm2	Srrm2.964
sp|Q8BTI8|SRRM2_MOUSE	1428	0.36582	731.09	772.145	0.078823	0.520946	Srrm2	Srrm2.1428
sp|Q8BTI8|SRRM2_MOUSE	963	0.188472	2400.02	2561.91	0.094174	0.325468	Srrm2	Srrm2.963
sp|Q8BTI8|SRRM2_MOUSE	1475	0.962857	667.14	665.601	-0.00333	0.97738	Srrm2	Srrm2.1475
sp|Q8BTI8|SRRM2_MOUSE	1557	0.24848	1856.26	1966.4	0.083161	0.396274	Srrm2	Srrm2.1557
sp|Q8BTI8|SRRM2_MOUSE	797	0.057192	769.794	711.456	-0.1137	0.134803	Srrm2	Srrm2.797
sp|Q8BTI8|SRRM2_MOUSE	1399	0.300071	304.91	285.407	-0.09536	0.452888	Srrm2	Srrm2.1399
sp|Q8BTI8|SRRM2_MOUSE	1378	0.0291	2243.28	2119.39	-0.08196	0.081901	Srrm2	Srrm2.1378
sp|Q8BTI8|SRRM2_MOUSE	454	0.789152	1112.75	1099.68	-0.01705	0.86319	Srrm2	Srrm2.454
sp|Q8BTI8|SRRM2_MOUSE	888	0.032535	3007.24	3338.57	0.150789	0.089357	Srrm2	Srrm2.888
sp|Q8BTI8|SRRM2_MOUSE	1650	0.25286	461.762	419.005	-0.14018	0.402409	Srrm2	Srrm2.1650
sp|Q8BTI8|SRRM2_MOUSE	1400	0.377485	439.774	482.707	0.134386	0.532428	Srrm2	Srrm2.1400
sp|Q8BTI8|SRRM2_MOUSE	1380	0.014613	582.129	687.654	0.240345	0.048879	Srrm2	Srrm2.1380
sp|Q8BTI8|SRRM2_MOUSE	919	0.753161	473.236	483.673	0.031472	0.836476	Srrm2	Srrm2.919
sp|Q8BTI8|SRRM2_MOUSE	2077	0.852174	339.004	344.176	0.021842	0.906179	Srrm2	Srrm2.2077
sp|Q8BTI8|SRRM2_MOUSE	2350	0.281439	1507.94	1560.32	0.049262	0.433479	Srrm2	Srrm2.2350
sp|Q8BTI8|SRRM2_MOUSE	1498	0.007158	1289.59	1481.74	0.200387	0.028654	Srrm2	Srrm2.1498
sp|Q8BTI8|SRRM2_MOUSE	928	0.408083	1124.54	1087.8	-0.04792	0.559674	Srrm2	Srrm2.928
sp|Q8BTI8|SRRM2_MOUSE	332	0.045736	814.955	970.783	0.25243	0.115778	Srrm2	Srrm2.332
sp|Q8BTI8|SRRM2_MOUSE	1037	0.67064	161.018	155.498	-0.05032	0.777343	Srrm2	Srrm2.1037
sp|Q8BTI8|SRRM2_MOUSE	2042	0.860696	295.745	299.106	0.016303	0.911628	Srrm2	Srrm2.2042
sp|Q8BTI8|SRRM2_MOUSE	850	0.494404	362.475	373.072	0.041572	0.638956	Srrm2	Srrm2.850
sp|Q9D0L8|MCES_MOUSE	15	0.619058	756.499	775.51	0.035807	0.741974	Rnmt	Rnmt.15
sp|Q9D0L8|MCES_MOUSE	64	0.871855	662.769	656.533	-0.01364	0.919187	Rnmt	Rnmt.64
sp|Q62120|JAK2_MOUSE	523	0.022578	1093.59	1224.19	0.162758	0.067338	Jak2	Jak2.523
sp|Q8CAA7|PGM2L_MOUSE	175	0.011546	1840.9	1706.86	-0.10907	0.040822	Pgm2l1	Pgm2l1.175
sp|Q80XU3|NUCKS_MOUSE	214	0.756407	8561.03	8308.54	-0.04319	0.838711	Nucks1	Nucks1.214
sp|Q80XU3|NUCKS_MOUSE	113	0.375141	2374.09	2288.97	-0.05268	0.530001	Nucks1	Nucks1.113
sp|Q80XU3|NUCKS_MOUSE	79	0.267665	1080.21	907.979	-0.25058	0.417371	Nucks1	Nucks1.79
sp|Q80XU3|NUCKS_MOUSE	19	0.673211	19070.7	19267.4	0.014801	0.778995	Nucks1	Nucks1.19
sp|Q80XU3|NUCKS_MOUSE	181	2.98e-05	7255.41	4475.86	-0.69689	0.000573	Nucks1	Nucks1.181
sp|Q80XU3|NUCKS_MOUSE	58	0.799582	814.666	797.071	-0.0315	0.871095	Nucks1	Nucks1.58
sp|P01582|IL1A_MOUSE	90	1.26e-05	1690.02	3937.84	1.22037	0.000352	Il1a	Il1a.90
sp|Q9CXL3|CHOLN_MOUSE	48	0.887099	494.349	498.195	0.011181	0.929403	C7orf50	C7orf50.48
sp|Q9CXL3|CHOLN_MOUSE	52	0.752445	357.993	350.005	-0.03256	0.835817	C7orf50	C7orf50.52
sp|Q64511|TOP2B_MOUSE	1453	0.754543	767.866	756.261	-0.02197	0.837328	Top2b	Top2b.1453
sp|Q64511|TOP2B_MOUSE	1387	0.182647	1727.02	1639.45	-0.07507	0.317986	Top2b	Top2b.1387
sp|Q64511|TOP2B_MOUSE	1439	0.097887	1711.36	1579.06	-0.11608	0.201009	Top2b	Top2b.1439
sp|Q64511|TOP2B_MOUSE	1418	5.12e-05	1287.85	793.491	-0.69868	0.000837	Top2b	Top2b.1418
sp|Q64511|TOP2B_MOUSE	1537	0.003956	1509.42	1263.59	-0.25647	0.018467	Top2b	Top2b.1537
sp|Q64511|TOP2B_MOUSE	1269	0.047162	131.212	96.923	-0.43699	0.118462	Top2b	Top2b.1269
sp|P63044|VAMP2_MOUSE	61	0.052453	2215.91	1780.08	-0.31596	0.127375	Vamp2	Vamp2.61
sp|P63044|VAMP2_MOUSE	80	0.261512	693.295	646.702	-0.10037	0.410412	Vamp2	Vamp2.80
sp|Q63844|MK03_MOUSE	203	0.023835	4327.29	3751.88	-0.20585	0.070073	Mapk3	Mapk3.203
sp|Q63844|MK03_MOUSE	205	0.434132	1202.51	1116.67	-0.10684	0.583392	Mapk3	Mapk3.205
sp|Q63844|MK03_MOUSE	208	0.182176	437.358	383.887	-0.18813	0.3175	Mapk3	Mapk3.208
sp|Q8C147|DOCK8_MOUSE	29	0.579489	826.245	846.389	0.034751	0.708798	Dock8	Dock8.29
sp|Q8C147|DOCK8_MOUSE	433	0.14235	293.464	350.426	0.255929	0.264065	Dock8	Dock8.433
sp|Q8C147|DOCK8_MOUSE	452	0.055992	1874.12	1669.61	-0.1667	0.133024	Dock8	Dock8.452
sp|Q8C147|DOCK8_MOUSE	20	0.387178	467.869	447	-0.06583	0.541826	Dock8	Dock8.20
sp|Q8C147|DOCK8_MOUSE	905	0.039277	4048.86	3764.16	-0.10519	0.103355	Dock8	Dock8.905
sp|Q8C147|DOCK8_MOUSE	1244	0.043814	117.59	151.597	0.366478	0.111986	Dock8	Dock8.1244
sp|Q8C147|DOCK8_MOUSE	903	0.065502	508.446	439.135	-0.21143	0.149654	Dock8	Dock8.903
sp|Q8C147|DOCK8_MOUSE	2100	0.959911	326.945	328.057	0.004899	0.975701	Dock8	Dock8.2100
sp|P70441|NHRF1_MOUSE	275	0.855709	2339.64	2353.09	0.008269	0.908506	Nherf1	Nherf1.275
sp|P70441|NHRF1_MOUSE	285	2.12e-05	2902.71	3718.59	0.357352	0.000469	Nherf1	Nherf1.285
sp|Q8VDR9|DOCK6_MOUSE	878	0.107361	570.715	605.504	0.085366	0.215196	Dock6	Dock6.878
sp|Q8VDR9|DOCK6_MOUSE	882	0.503263	330.108	311.865	-0.08201	0.646874	Dock6	Dock6.882
sp|Q8VDR9|DOCK6_MOUSE	880	0.268136	253.452	279.067	0.138902	0.417818	Dock6	Dock6.880
sp|O08539|BIN1_MOUSE	296	0.167945	1200.84	1139	-0.07628	0.299062	Bin1	Bin1.296
sp|O08539|BIN1_MOUSE	298	0.164092	1906.15	1832.96	-0.05649	0.293507	Bin1	Bin1.298
sp|O08539|BIN1_MOUSE	304	0.056609	647.978	603.135	-0.10346	0.13402	Bin1	Bin1.304
sp|O08539|BIN1_MOUSE	324	0.23967	1336.78	1266.83	-0.07753	0.386577	Bin1	Bin1.324
sp|Q8BNW9|KBTBB_MOUSE	70	0.101606	865.815	810.644	-0.09499	0.206167	Kbtbd11	Kbtbd11.70
sp|Q8BNW9|KBTBB_MOUSE	67	0.367521	155.248	173.958	0.164162	0.522821	Kbtbd11	Kbtbd11.67
sp|Q02053|UBA1_MOUSE	13	0.024574	4103.11	4809.4	0.229139	0.071471	Uba1	Uba1.13
sp|Q02053|UBA1_MOUSE	810	0.819325	695.016	701.456	0.013306	0.885507	Uba1	Uba1.810
sp|Q8C8R3|ANK2_MOUSE	3764	0.27281	633.757	590.143	-0.10286	0.423161	Ank2	Ank2.3764
sp|Q8C8R3|ANK2_MOUSE	890	0.001198	458.601	355.621	-0.3669	0.007534	Ank2	Ank2.890
sp|Q8C8R3|ANK2_MOUSE	3786	0.000125	2797.91	2047.84	-0.45025	0.001521	Ank2	Ank2.3786
sp|Q8C8R3|ANK2_MOUSE	3850	0.006549	2470.41	2110.51	-0.22716	0.026704	Ank2	Ank2.3850
sp|Q9QVP9|FAK2_MOUSE	375	0.000252	3446.62	3703.53	0.103721	0.002451	Ptk2b	Ptk2b.375
sp|Q9QVP9|FAK2_MOUSE	842	0.031555	2215.68	1731.08	-0.35608	0.087134	Ptk2b	Ptk2b.842
sp|Q9QVP9|FAK2_MOUSE	392	0.570242	161.314	169.98	0.075487	0.701272	Ptk2b	Ptk2b.392
sp|Q01965|LY9_MOUSE	499	0.301478	214.625	234.494	0.127731	0.454457	Ly9	Ly9.499
sp|P0DOV2|IFI4_MOUSE	190	0.005417	2558.88	2938.25	0.199444	0.02307	Ifi204	Ifi204.190
sp|P0DOV2|IFI4_MOUSE	106	0.227131	1922.34	1974.66	0.038738	0.371913	Ifi204	Ifi204.106
sp|E9Q236|MRP4_MOUSE	646	0.144874	989.844	900.221	-0.13692	0.267121	Abcc4	Abcc4.646
sp|Q9CPN8|IF2B3_MOUSE	165	0.277317	1044.64	1093.9	0.066476	0.428684	Igf2bp3	Igf2bp3.165
sp|Q9CPN8|IF2B3_MOUSE	184	0.000157	3690.56	4434.24	0.264848	0.001742	Igf2bp3	Igf2bp3.184
sp|Q6ZQA0|NBEL2_MOUSE	2727	0.043292	358.016	433.611	0.276377	0.110988	Nbeal2	Nbeal2.2727
sp|Q6ZQA0|NBEL2_MOUSE	1855	0.332541	301.502	326.407	0.114507	0.48692	Nbeal2	Nbeal2.1855
sp|Q6ZQA0|NBEL2_MOUSE	1297	0.905912	409.473	412.509	0.010656	0.940649	Nbeal2	Nbeal2.1297
sp|A6H8H2|DEN4C_MOUSE	1310	2.44e-07	1017.3	604.922	-0.74992	2.91e-05	Dennd4c	Dennd4c.1310
sp|A6H8H2|DEN4C_MOUSE	1221	0.0017	3662.16	2073.22	-0.82082	0.009734	Dennd4c	Dennd4c.1221
sp|A6H8H2|DEN4C_MOUSE	1637	0.462315	888.623	921.812	0.052901	0.607995	Dennd4c	Dennd4c.1637
sp|A6H8H2|DEN4C_MOUSE	1096	0.043887	261.576	215.197	-0.28157	0.112101	Dennd4c	Dennd4c.1096
sp|A6H8H2|DEN4C_MOUSE	971	0.154408	798.962	737.402	-0.11568	0.280319	Dennd4c	Dennd4c.971
sp|A6H8H2|DEN4C_MOUSE	1342	0.230038	321.784	297.445	-0.11347	0.375587	Dennd4c	Dennd4c.1342
sp|A6H8H2|DEN4C_MOUSE	1659	0.124552	395.795	332.432	-0.2517	0.240438	Dennd4c	Dennd4c.1659
sp|A6H8H2|DEN4C_MOUSE	1321	0.064517	2134.65	1929.82	-0.14553	0.1477	Dennd4c	Dennd4c.1321
sp|A6H8H2|DEN4C_MOUSE	1274	0.007775	980.774	841.336	-0.22124	0.030494	Dennd4c	Dennd4c.1274
sp|A6H8H2|DEN4C_MOUSE	1657	0.381405	112.343	129.083	0.200394	0.535954	Dennd4c	Dennd4c.1657
sp|A6H8H2|DEN4C_MOUSE	1000	0.511027	134.464	122.949	-0.12916	0.654257	Dennd4c	Dennd4c.1000
sp|A6H8H2|DEN4C_MOUSE	740	0.133763	726.646	670.018	-0.11705	0.25303	Dennd4c	Dennd4c.740
sp|Q8C0J2|A16L1_MOUSE	269	0.014259	231.936	325.468	0.488789	0.047883	Atg16l1	Atg16l1.269
sp|Q8C0J2|A16L1_MOUSE	287	0.000778	3764.4	4875.29	0.373068	0.005421	Atg16l1	Atg16l1.287
sp|Q8C0J2|A16L1_MOUSE	289	0.034122	482.407	546.344	0.179559	0.092587	Atg16l1	Atg16l1.289
sp|Q8BG95|MYPT2_MOUSE	833	0.054519	448.363	379.13	-0.24197	0.130618	Ppp1r12b	Ppp1r12b.833
sp|Q8BG95|MYPT2_MOUSE	502	0.366626	240.973	257.287	0.09451	0.521657	Ppp1r12b	Ppp1r12b.502
sp|Q9DBR7|MYPT1_MOUSE	336	0.014658	385.319	301.959	-0.3517	0.049007	Ppp1r12a	Ppp1r12a.336
sp|Q9DBR7|MYPT1_MOUSE	994	0.683047	495.263	477.975	-0.05126	0.78636	Ppp1r12a	Ppp1r12a.994
sp|Q9DBR7|MYPT1_MOUSE	299	0.060045	4865.45	4486.05	-0.11713	0.139805	Ppp1r12a	Ppp1r12a.299
sp|Q9DBR7|MYPT1_MOUSE	666	0.112858	86.8667	108.323	0.31846	0.223643	Ppp1r12a	Ppp1r12a.666
sp|Q9DBR7|MYPT1_MOUSE	445	0.009481	6229.9	5500.81	-0.17956	0.035273	Ppp1r12a	Ppp1r12a.445
sp|Q9DBR7|MYPT1_MOUSE	498	0.003151	540.582	406.028	-0.41293	0.015414	Ppp1r12a	Ppp1r12a.498
sp|Q9DBR7|MYPT1_MOUSE	507	0.007888	7546.7	6405.58	-0.23652	0.030812	Ppp1r12a	Ppp1r12a.507
sp|Q9DBR7|MYPT1_MOUSE	618	0.561531	248.274	233.896	-0.08607	0.693698	Ppp1r12a	Ppp1r12a.618
sp|Q9DBR7|MYPT1_MOUSE	909	0.00022	1901.37	1570.71	-0.27562	0.002232	Ppp1r12a	Ppp1r12a.909
sp|Q9DBR7|MYPT1_MOUSE	694	0.266682	2254.15	2046.79	-0.13922	0.416316	Ppp1r12a	Ppp1r12a.694
sp|Q91YM2|RHG35_MOUSE	975	0.322019	263.604	238.775	-0.14272	0.475374	Arhgap35	Arhgap35.975
sp|Q91YM2|RHG35_MOUSE	1236	0.404424	640.128	700.717	0.130472	0.556296	Arhgap35	Arhgap35.1236
sp|Q91YM2|RHG35_MOUSE	1150	0.102526	3984.16	4308.95	0.113063	0.207401	Arhgap35	Arhgap35.1150
sp|Q9JIK5|DDX21_MOUSE	118	4.82e-05	6809.42	7752.88	0.1872	0.000806	Ddx21	Ddx21.118
sp|Q9JIK5|DDX21_MOUSE	243	0.005791	1424.7	1668.27	0.227686	0.024267	Ddx21	Ddx21.243
sp|Q9JIK5|DDX21_MOUSE	114	0.216909	625.532	688.394	0.138153	0.360719	Ddx21	Ddx21.114
sp|Q7TSV4|PGM2_MOUSE	173	0.261054	11454.6	11153.9	-0.03839	0.409883	Pgm2	Pgm2.173
sp|P63037|DNJA1_MOUSE	335	0.000109	683.596	891.875	0.383698	0.001365	Dnaja1	Dnaja1.335
sp|P63037|DNJA1_MOUSE	112	8.03e-05	582.308	797.898	0.454421	0.001108	Dnaja1	Dnaja1.112
sp|Q5SXA9|KIBRA_MOUSE	921	0.000686	720.972	595.534	-0.27576	0.004951	Wwc1	Wwc1.921
sp|Q5SXA9|KIBRA_MOUSE	891	0.000238	1476.1	998.566	-0.56386	0.00235	Wwc1	Wwc1.891
sp|Q5SXA9|KIBRA_MOUSE	523	0.00035	549.048	395.55	-0.47307	0.003068	Wwc1	Wwc1.523
sp|P60904|DNJC5_MOUSE	10	0.413478	14076.8	13604.6	-0.04923	0.563661	Dnajc5	Dnajc5.10
sp|P60904|DNJC5_MOUSE	12	0.268928	483.911	521.424	0.107716	0.4186	Dnajc5	Dnajc5.12
sp|Q8K1J5|SDE2_MOUSE	269	0.020357	1580.15	1727.41	0.128552	0.062173	Sde2	Sde2.269
sp|Q9JKB3|YBOX3_MOUSE	126	0.27113	123.564	135.194	0.129776	0.421228	Ybx3	Ybx3.126
sp|Q61301|CTNA2_MOUSE	939	0.099478	287.162	255.789	-0.16691	0.20311	Ctnna2	Ctnna2.939
sp|Q61301|CTNA2_MOUSE	654	0.013638	762.308	663.192	-0.20095	0.046173	Ctnna2	Ctnna2.654
sp|Q61301|CTNA2_MOUSE	653	0.014868	379.557	325.214	-0.22292	0.049562	Ctnna2	Ctnna2.653
sp|Q01279|EGFR_MOUSE	695	0.304383	689.691	732.397	0.086676	0.457112	Egfr	Egfr.695
sp|Q91XB0|TREX1_MOUSE	78	0.00132	209.984	281.232	0.421483	0.00805	Trex1	Trex1.78
sp|Q91XB0|TREX1_MOUSE	178	1.47e-05	260.676	384.829	0.561957	0.000372	Trex1	Trex1.178
sp|Q91XB0|TREX1_MOUSE	167	0.30041	609.151	643.707	0.079603	0.453048	Trex1	Trex1.167
sp|P54728|RD23B_MOUSE	155	0.060293	125.935	101.923	-0.3052	0.140202	Rad23b	Rad23b.155
sp|P54728|RD23B_MOUSE	160	0.451605	663.404	639.154	-0.05372	0.598471	Rad23b	Rad23b.160
sp|P60335|PCBP1_MOUSE	173	0.389167	8035.57	7900.13	-0.02452	0.544161	Pcbp1	Pcbp1.173
sp|P60335|PCBP1_MOUSE	190	0.905683	1285.36	1291.04	0.006366	0.940554	Pcbp1	Pcbp1.190
sp|P60335|PCBP1_MOUSE	264	0.052319	1735.85	1630.88	-0.08999	0.127278	Pcbp1	Pcbp1.264
sp|Q1HFZ0|NSUN2_MOUSE	723	0.009657	3726.93	4089.15	0.133813	0.03573	Nsun2	Nsun2.723
sp|P70399|TP53B_MOUSE	1359	0.00133	2101.63	1838.68	-0.19284	0.008091	Tp53bp1	Tp53bp1.1359
sp|P70399|TP53B_MOUSE	533	0.590228	3448.59	3514.99	0.027517	0.717671	Tp53bp1	Tp53bp1.533
sp|P70399|TP53B_MOUSE	429	0.567349	233.761	244.42	0.064327	0.699093	Tp53bp1	Tp53bp1.429
sp|P70399|TP53B_MOUSE	552	0.64932	1172.62	1193.91	0.025957	0.763343	Tp53bp1	Tp53bp1.552
sp|P70399|TP53B_MOUSE	822	0.601968	378.096	364.148	-0.05423	0.727003	Tp53bp1	Tp53bp1.822
sp|P70399|TP53B_MOUSE	382	0.636023	905.356	890.954	-0.02314	0.755117	Tp53bp1	Tp53bp1.382
sp|P70399|TP53B_MOUSE	268	0.369434	1285.35	1227.29	-0.06669	0.524445	Tp53bp1	Tp53bp1.268
sp|P70399|TP53B_MOUSE	518	0.828756	458.493	453.159	-0.01688	0.892012	Tp53bp1	Tp53bp1.518
sp|P70399|TP53B_MOUSE	267	0.091236	964.29	900.539	-0.09868	0.190516	Tp53bp1	Tp53bp1.267
sp|Q9EQ32|BCAP_MOUSE	499	7.25e-09	1374.04	3130.4	1.18792	4.1e-06	Pik3ap1	Pik3ap1.499
sp|Q9EQ32|BCAP_MOUSE	656	0.000291	1951.92	2786.14	0.513369	0.002674	Pik3ap1	Pik3ap1.656
sp|Q9EQ32|BCAP_MOUSE	737	0.685257	112.071	118.637	0.082137	0.78797	Pik3ap1	Pik3ap1.737
sp|Q9EQ32|BCAP_MOUSE	778	0.040241	472.089	528.548	0.162976	0.105442	Pik3ap1	Pik3ap1.778
sp|Q9EQ32|BCAP_MOUSE	575	0.003131	1231.1	2112.75	0.779175	0.015343	Pik3ap1	Pik3ap1.575
sp|Q9EQ32|BCAP_MOUSE	718	0.004272	246.405	489.398	0.989977	0.019553	Pik3ap1	Pik3ap1.718
sp|Q9EQ32|BCAP_MOUSE	591	0.709509	3399.57	3497.56	0.040996	0.806848	Pik3ap1	Pik3ap1.591
sp|Q9EQ32|BCAP_MOUSE	642	0.10144	440.411	577.327	0.39054	0.206125	Pik3ap1	Pik3ap1.642
sp|Q9EQ32|BCAP_MOUSE	696	0.001843	702.2	1439.32	1.03543	0.010295	Pik3ap1	Pik3ap1.696
sp|Q9EQ32|BCAP_MOUSE	592	0.452425	1010.73	1075.28	0.089308	0.598943	Pik3ap1	Pik3ap1.592
sp|Q9EQ32|BCAP_MOUSE	694	0.000179	1741.66	3048.41	0.80759	0.001909	Pik3ap1	Pik3ap1.694
sp|P26645|MARCS_MOUSE	46	0.586944	122.418	114.028	-0.10243	0.715213	Marcks	Marcks.46
sp|P26645|MARCS_MOUSE	163	1e-05	12762.9	18666.2	0.548479	0.000316	Marcks	Marcks.163
sp|P26645|MARCS_MOUSE	171	0.150539	113.06	94.6669	-0.25616	0.27478	Marcks	Marcks.171
sp|P26645|MARCS_MOUSE	143	0.000692	8340.05	6486.83	-0.36254	0.00499	Marcks	Marcks.143
sp|P26645|MARCS_MOUSE	27	2.25e-08	3790.66	2077.26	-0.86777	6.66e-06	Marcks	Marcks.27
sp|P26645|MARCS_MOUSE	113	0.562939	1030.49	987.725	-0.06116	0.694806	Marcks	Marcks.113
sp|P26645|MARCS_MOUSE	138	0.001279	2624.9	2236.57	-0.23097	0.007911	Marcks	Marcks.138
sp|P26645|MARCS_MOUSE	141	0.109641	796.716	725.46	-0.13517	0.218415	Marcks	Marcks.141
sp|P26645|MARCS_MOUSE	112	0.072291	110.765	135.586	0.291703	0.16142	Marcks	Marcks.112
sp|P26645|MARCS_MOUSE	26	1.3e-05	448.169	250.929	-0.83677	0.000354	Marcks	Marcks.26
sp|P26645|MARCS_MOUSE	122	0.045034	135.612	161.038	0.247913	0.114427	Marcks	Marcks.122
sp|Q99P72|RTN4_MOUSE	344	0.065406	460.903	396.715	-0.21636	0.149485	Rtn4	Rtn4.344
sp|Q99P72|RTN4_MOUSE	105	0.386616	262.031	278.999	0.09052	0.541603	Rtn4	Rtn4.105
sp|Q99P72|RTN4_MOUSE	430	0.004391	651.316	507.087	-0.36112	0.019958	Rtn4	Rtn4.430
sp|Q99P72|RTN4_MOUSE	165	0.01999	3349.03	3122.59	-0.101	0.061507	Rtn4	Rtn4.165
sp|Q99P72|RTN4_MOUSE	156	0.035462	309.817	261.904	-0.24238	0.09531	Rtn4	Rtn4.156
sp|Q99P72|RTN4_MOUSE	116	0.00177	1103.29	935.358	-0.23822	0.010006	Rtn4	Rtn4.116
sp|Q99P72|RTN4_MOUSE	768	0.146397	932.699	1006.07	0.109243	0.268826	Rtn4	Rtn4.768
sp|Q9CZV8|FXL20_MOUSE	417	0.009062	2563.91	2769.84	0.111461	0.034276	Fbxl20	Fbxl20.417
sp|Q52KI8|SRRM1_MOUSE	745	0.348803	2368.79	2273.57	-0.05919	0.502824	Srrm1	Srrm1.745
sp|Q52KI8|SRRM1_MOUSE	448	0.077603	10315.8	10599.4	0.039124	0.170528	Srrm1	Srrm1.448
sp|Q52KI8|SRRM1_MOUSE	461	0.059327	9484.21	9976.68	0.073033	0.13861	Srrm1	Srrm1.461
sp|Q52KI8|SRRM1_MOUSE	463	0.943385	239.977	241.585	0.009635	0.963804	Srrm1	Srrm1.463
sp|Q52KI8|SRRM1_MOUSE	657	0.780922	4644.12	4603.6	-0.01264	0.857362	Srrm1	Srrm1.657
sp|Q52KI8|SRRM1_MOUSE	220	0.003959	12491.8	13310.3	0.091561	0.018468	Srrm1	Srrm1.220
sp|Q52KI8|SRRM1_MOUSE	616	0.027853	5337.31	5563.25	0.059815	0.079048	Srrm1	Srrm1.616
sp|Q52KI8|SRRM1_MOUSE	550	0.588326	7549.94	7699.54	0.028308	0.716255	Srrm1	Srrm1.550
sp|Q52KI8|SRRM1_MOUSE	429	3.92e-05	2256.88	2863.55	0.343477	0.000703	Srrm1	Srrm1.429
sp|Q52KI8|SRRM1_MOUSE	915	0.760215	8257.37	8184.21	-0.01284	0.84115	Srrm1	Srrm1.915
sp|Q52KI8|SRRM1_MOUSE	731	0.355028	849.73	831.615	-0.03109	0.509529	Srrm1	Srrm1.731
sp|Q52KI8|SRRM1_MOUSE	672	0.00446	1311.83	1102.88	-0.2503	0.020171	Srrm1	Srrm1.672
sp|Q52KI8|SRRM1_MOUSE	714	0.939032	3586.68	3581.43	-0.00212	0.961235	Srrm1	Srrm1.714
sp|Q52KI8|SRRM1_MOUSE	779	0.386365	861.251	912.455	0.08332	0.541469	Srrm1	Srrm1.779
sp|Q52KI8|SRRM1_MOUSE	664	0.384023	3439.44	3531.4	0.03807	0.538915	Srrm1	Srrm1.664
sp|Q52KI8|SRRM1_MOUSE	635	0.052365	7596.66	7308.75	-0.05574	0.127298	Srrm1	Srrm1.635
sp|Q52KI8|SRRM1_MOUSE	943	0.758061	1492.22	1478.15	-0.01367	0.839909	Srrm1	Srrm1.943
sp|Q52KI8|SRRM1_MOUSE	882	0.824184	88.3182	90.314	0.032238	0.888357	Srrm1	Srrm1.882
sp|Q52KI8|SRRM1_MOUSE	412	0.379766	577.522	602.318	0.060651	0.534203	Srrm1	Srrm1.412
sp|Q52KI8|SRRM1_MOUSE	378	0.712784	1411	1438.19	0.027532	0.808188	Srrm1	Srrm1.378
sp|Q52KI8|SRRM1_MOUSE	793	0.06268	604.02	538.444	-0.1658	0.144664	Srrm1	Srrm1.793
sp|Q52KI8|SRRM1_MOUSE	377	0.14686	420.985	465.265	0.144282	0.269495	Srrm1	Srrm1.377
sp|Q52KI8|SRRM1_MOUSE	349	0.465732	188.128	203.614	0.114123	0.611234	Srrm1	Srrm1.349
sp|Q9D8Y0|EFHD2_MOUSE	74	2.98e-05	3745.71	2809.08	-0.41514	0.000573	Efhd2	Efhd2.74
sp|Q9D8Y0|EFHD2_MOUSE	76	0.512481	384.409	369.205	-0.05822	0.655501	Efhd2	Efhd2.76
tr|E9Q9Q2|E9Q9Q2_MOUSE	881	0.863697	1028.64	1017.49	-0.01572	0.913562	R3hdm1	R3hdm1.881
tr|E9Q9Q2|E9Q9Q2_MOUSE	381	1.29e-06	1346.09	1026.79	-0.39063	8.74e-05	R3hdm1	R3hdm1.381
tr|E9Q9Q2|E9Q9Q2_MOUSE	1007	0.003679	1519.67	1248.01	-0.28413	0.017426	R3hdm1	R3hdm1.1007
tr|E9Q9Q2|E9Q9Q2_MOUSE	362	0.087038	257.183	204.979	-0.32732	0.183869	R3hdm1	R3hdm1.362
tr|E9Q9Q2|E9Q9Q2_MOUSE	380	0.001607	291.335	236.377	-0.30159	0.009326	R3hdm1	R3hdm1.380
sp|P70257|NFIX_MOUSE	301	0.002072	1000.83	886.873	-0.17439	0.011267	Nfix	Nfix.301
sp|P70257|NFIX_MOUSE	280	0.232396	1179.2	1121.66	-0.07217	0.378075	Nfix	Nfix.280
sp|P70257|NFIX_MOUSE	265	0.008567	1327.6	1110.96	-0.25701	0.032844	Nfix	Nfix.265
sp|Q60932|VDAC1_MOUSE	117	0.006499	12566.8	11344.2	-0.14767	0.026561	Vdac1	Vdac1.117
sp|Q60932|VDAC1_MOUSE	120	0.144303	463.772	421.005	-0.13958	0.266412	Vdac1	Vdac1.120
sp|Q9EPU0|RENT1_MOUSE	1102	0.671941	1091.82	1073.08	-0.02498	0.777922	Upf1	Upf1.1102
sp|Q9EPU0|RENT1_MOUSE	1122	0.113482	436.855	513.097	0.232077	0.224486	Upf1	Upf1.1122
sp|Q80XS6|SMAG2_MOUSE	585	0.82494	718.114	711.98	-0.01238	0.889031	Samd4b	Samd4b.585
sp|Q80XS6|SMAG2_MOUSE	550	0.642247	658.775	645.036	-0.03041	0.759588	Samd4b	Samd4b.550
sp|Q80XS6|SMAG2_MOUSE	238	0.086165	1412.58	1485.21	0.072337	0.182677	Samd4b	Samd4b.238
sp|Q80XS6|SMAG2_MOUSE	243	0.116828	108.308	90.391	-0.26089	0.228737	Samd4b	Samd4b.243
sp|Q80XS6|SMAG2_MOUSE	599	0.069246	671.446	612.486	-0.13259	0.156056	Samd4b	Samd4b.599
sp|Q6EDY6|CARL1_MOUSE	122	0.982214	181.3	180.854	-0.00355	0.988906	Carmil1	Carmil1.122
sp|Q6EDY6|CARL1_MOUSE	937	0.291193	480.464	444.351	-0.11273	0.444366	Carmil1	Carmil1.937
sp|Q6EDY6|CARL1_MOUSE	1335	0.036538	322.166	275.764	-0.22437	0.097659	Carmil1	Carmil1.1335
sp|Q6EDY6|CARL1_MOUSE	972	0.102073	659.094	580.932	-0.18211	0.206793	Carmil1	Carmil1.972
sp|Q3UZ39|LRRF1_MOUSE	284	0.066685	5700.95	4854.21	-0.23197	0.151439	Lrrfip1	Lrrfip1.284
sp|Q3UZ39|LRRF1_MOUSE	658	0.351742	1235.6	1171.47	-0.07689	0.505987	Lrrfip1	Lrrfip1.658
sp|Q3UZ39|LRRF1_MOUSE	547	0.382474	1035.78	994.186	-0.05912	0.537013	Lrrfip1	Lrrfip1.547
sp|Q3UZ39|LRRF1_MOUSE	614	0.11519	1009.44	1157.86	0.197904	0.226416	Lrrfip1	Lrrfip1.614
sp|Q3UZ39|LRRF1_MOUSE	88	0.749937	4097.94	4030.04	-0.02411	0.833986	Lrrfip1	Lrrfip1.88
sp|Q3UZ39|LRRF1_MOUSE	302	0.00519	1859.93	1492.37	-0.31764	0.022371	Lrrfip1	Lrrfip1.302
sp|Q3UZ39|LRRF1_MOUSE	84	0.285662	103.27	122.96	0.251775	0.438393	Lrrfip1	Lrrfip1.84
sp|Q3UZ39|LRRF1_MOUSE	605	0.107864	387.985	354.151	-0.13164	0.215781	Lrrfip1	Lrrfip1.605
sp|Q9CS00|CATIN_MOUSE	148	0.074542	142.523	172.498	0.275385	0.165091	Cactin	Cactin.148
sp|Q9CS00|CATIN_MOUSE	94	0.398246	530.508	554.207	0.06305	0.551874	Cactin	Cactin.94
sp|P30204|MSRE_MOUSE	32	0.014508	1906.19	2258.36	0.244587	0.048578	Msr1	Msr1.32
sp|P30204|MSRE_MOUSE	36	0.449617	928.653	998.342	0.104394	0.597117	Msr1	Msr1.36
sp|P30204|MSRE_MOUSE	25	0.19714	1015.64	1125.41	0.14806	0.335662	Msr1	Msr1.25
sp|P30204|MSRE_MOUSE	23	0.013177	2963	3802.8	0.360002	0.04503	Msr1	Msr1.23
sp|Q5U3K5|RABL6_MOUSE	377	0.456366	229.88	211.531	-0.12001	0.601964	Rabl6	Rabl6.377
sp|Q8C4Y3|NELFB_MOUSE	557	0.106861	1590.67	1724.38	0.116441	0.214322	Nelfb	Nelfb.557
sp|O35711|LIPB2_MOUSE	405	0.000609	617.793	847.958	0.45687	0.004522	Ppfibp2	Ppfibp2.405
sp|O35711|LIPB2_MOUSE	518	8.77e-05	847.926	1231.23	0.538089	0.00117	Ppfibp2	Ppfibp2.518
sp|O35711|LIPB2_MOUSE	386	3.48e-08	2190.48	3290.02	0.586847	8.76e-06	Ppfibp2	Ppfibp2.386
sp|O35711|LIPB2_MOUSE	328	8e-05	594.146	783.303	0.398753	0.001107	Ppfibp2	Ppfibp2.328
sp|O35711|LIPB2_MOUSE	362	0.004785	471.543	624.736	0.405858	0.02119	Ppfibp2	Ppfibp2.362
sp|Q3UMB5|SMCR8_MOUSE	788	0.149292	231.181	254.323	0.13764	0.273294	Smcr8	Smcr8.788
sp|Q3UMB5|SMCR8_MOUSE	497	0.084069	233.32	203.72	-0.19572	0.179466	Smcr8	Smcr8.497
sp|Q3UMB5|SMCR8_MOUSE	416	0.001138	1733.23	2090.47	0.270362	0.007255	Smcr8	Smcr8.416
sp|Q3UMB5|SMCR8_MOUSE	420	0.002517	70.7836	169.964	1.26374	0.013024	Smcr8	Smcr8.420
sp|Q8JZP9|GA2L1_MOUSE	482	0.949119	100.054	99.1975	-0.01241	0.96748	Gas2l1	Gas2l1.482
sp|Q8JZP9|GA2L1_MOUSE	493	0.160945	1269.9	1358.4	0.097193	0.289557	Gas2l1	Gas2l1.493
sp|Q8JZP9|GA2L1_MOUSE	306	0.998995	239.596	239.622	0.000159	0.999289	Gas2l1	Gas2l1.306
sp|Q8JZP9|GA2L1_MOUSE	292	0.666832	1695.98	1662.95	-0.02838	0.774911	Gas2l1	Gas2l1.292
sp|Q8JZP9|GA2L1_MOUSE	473	0.227886	499.194	553.767	0.149679	0.372526	Gas2l1	Gas2l1.473
sp|Q8JZP9|GA2L1_MOUSE	316	0.219769	979.006	1043.73	0.092356	0.363278	Gas2l1	Gas2l1.316
sp|Q8JZP9|GA2L1_MOUSE	297	0.19608	309.856	286.37	-0.11372	0.334358	Gas2l1	Gas2l1.297
sp|Q3UPL0|SC31A_MOUSE	526	0.445109	704.637	682.297	-0.04648	0.593757	Sec31a	Sec31a.526
sp|Q3UPL0|SC31A_MOUSE	1173	0.865593	132.848	130.731	-0.02318	0.914856	Sec31a	Sec31a.1173
sp|Q3UPL0|SC31A_MOUSE	1171	0.791712	170.161	173.744	0.030067	0.864877	Sec31a	Sec31a.1171
sp|Q80TY0|FNBP1_MOUSE	496	0.007787	274.98	402.867	0.550978	0.030512	Fnbp1	Fnbp1.496
sp|Q80TY0|FNBP1_MOUSE	296	0.018865	4257.77	4494.89	0.078189	0.059062	Fnbp1	Fnbp1.296
sp|Q62448|IF4G2_MOUSE	394	0.000348	3106.33	2621.35	-0.2449	0.003059	Eif4g2	Eif4g2.394
sp|Q62448|IF4G2_MOUSE	507	0.311696	5339.87	5492.95	0.040779	0.464604	Eif4g2	Eif4g2.507
sp|Q64337|SQSTM_MOUSE	24	6.17e-05	504.891	863.435	0.774116	0.000929	Sqstm1	Sqstm1.24
sp|Q64337|SQSTM_MOUSE	152	0.513835	102.869	109.922	0.095674	0.65673	Sqstm1	Sqstm1.152
sp|Q64337|SQSTM_MOUSE	269	6.51e-09	2141.72	6189.29	1.531	4.1e-06	Sqstm1	Sqstm1.269
sp|Q64337|SQSTM_MOUSE	272	2.24e-08	1364.76	3027.19	1.14933	6.66e-06	Sqstm1	Sqstm1.272
sp|Q64337|SQSTM_MOUSE	368	3.51e-05	580.266	943.858	0.701854	0.000645	Sqstm1	Sqstm1.368
sp|Q64337|SQSTM_MOUSE	372	0.000534	72.8388	130.963	0.84638	0.004127	Sqstm1	Sqstm1.372
sp|Q99104|MYO5A_MOUSE	1650	0.401725	5379.48	5247.88	-0.03573	0.554084	Myo5a	Myo5a.1650
sp|Q99104|MYO5A_MOUSE	600	7.95e-05	2095.52	2556.66	0.28695	0.001104	Myo5a	Myo5a.600
sp|Q99104|MYO5A_MOUSE	1649	0.404407	1251.89	1283.51	0.035991	0.556296	Myo5a	Myo5a.1649
sp|O08582|GTPB1_MOUSE	8	0.091492	148.963	181.78	0.28724	0.190933	Gtpbp1	Gtpbp1.8
sp|B1AZP2|DLGP4_MOUSE	915	0.055865	1135.72	973.708	-0.22205	0.132815	Dlgap4	Dlgap4.915
sp|B1AZP2|DLGP4_MOUSE	973	0.946458	1537.83	1540.59	0.002591	0.965552	Dlgap4	Dlgap4.973
sp|B1AZP2|DLGP4_MOUSE	665	0.470102	488.962	470.277	-0.05621	0.616136	Dlgap4	Dlgap4.665
sp|Q61409|PDE3B_MOUSE	296	0.123847	2747.06	2978.74	0.116815	0.239349	Pde3b	Pde3b.296
sp|Q61409|PDE3B_MOUSE	536	0.234526	443.798	399.485	-0.15176	0.380447	Pde3b	Pde3b.536
sp|Q61409|PDE3B_MOUSE	258	0.134081	728.447	785.972	0.109654	0.253434	Pde3b	Pde3b.258
sp|Q61409|PDE3B_MOUSE	274	0.877718	230.236	227.232	-0.01895	0.92322	Pde3b	Pde3b.274
sp|Q99KN9|EPN4_MOUSE	307	0.000708	2083.24	2521.98	0.275729	0.005083	Clint1	Clint1.307
sp|Q8K4L3|SVIL_MOUSE	960	0.004522	2827.19	2616.62	-0.11167	0.020356	Svil	Svil.960
sp|Q8K4L3|SVIL_MOUSE	811	0.164471	1871.69	1735.18	-0.10926	0.293877	Svil	Svil.811
sp|Q8K4L3|SVIL_MOUSE	857	0.51246	2556.33	2627.76	0.039764	0.655501	Svil	Svil.857
sp|Q8K4L3|SVIL_MOUSE	666	0.006507	2068.77	1751.22	-0.24042	0.02658	Svil	Svil.666
sp|Q8K4L3|SVIL_MOUSE	1031	0.011007	91.0799	153.712	0.75502	0.039419	Svil	Svil.1031
sp|Q8K4L3|SVIL_MOUSE	220	0.67193	338.081	326.458	-0.05047	0.777922	Svil	Svil.220
sp|Q8K4L3|SVIL_MOUSE	632	0.062048	1053.02	983.893	-0.09796	0.143644	Svil	Svil.632
sp|Q8K4L3|SVIL_MOUSE	1181	0.78589	763.098	771.853	0.016459	0.860395	Svil	Svil.1181
tr|E9QNN1|E9QNN1_MOUSE	137	0.026531	1377.18	1248.74	-0.14124	0.076025	Dhx9	Dhx9.137
sp|Q8K3X4|I2BPL_MOUSE	69	0.157116	372.867	393.738	0.078577	0.283718	Irf2bpl	Irf2bpl.69
sp|Q8K3X4|I2BPL_MOUSE	526	0.006591	6120.07	5557.32	-0.13916	0.026842	Irf2bpl	Irf2bpl.526
sp|Q8K3X4|I2BPL_MOUSE	498	0.436849	185.666	195.159	0.071939	0.585953	Irf2bpl	Irf2bpl.498
sp|Q8K3X4|I2BPL_MOUSE	195	0.971371	793.932	795.388	0.002643	0.982209	Irf2bpl	Irf2bpl.195
sp|Q8K3X4|I2BPL_MOUSE	313	0.017196	201.197	167.968	-0.26042	0.055159	Irf2bpl	Irf2bpl.313
sp|Q8K3X4|I2BPL_MOUSE	638	0.843429	140.46	143.633	0.032228	0.901524	Irf2bpl	Irf2bpl.638
sp|Q8VCF0|MAVS_MOUSE	152	0.244784	718.173	668.366	-0.10369	0.392682	Mavs	Mavs.152
sp|Q8VCF0|MAVS_MOUSE	172	0.83569	134.875	131.346	-0.03824	0.896494	Mavs	Mavs.172
sp|Q8VCF0|MAVS_MOUSE	186	0.822399	143.698	140.345	-0.03407	0.887201	Mavs	Mavs.186
sp|Q5XJE5|LEO1_MOUSE	189	0.747167	637.435	646.735	0.020896	0.832131	Leo1	Leo1.189
sp|Q5XJE5|LEO1_MOUSE	140	0.521714	276.065	260.645	-0.08292	0.663069	Leo1	Leo1.140
sp|Q5XJE5|LEO1_MOUSE	179	0.219051	402.902	377.296	-0.09474	0.362633	Leo1	Leo1.179
sp|Q5XJE5|LEO1_MOUSE	631	0.31837	6999.84	7209.12	0.0425	0.471759	Leo1	Leo1.631
sp|Q5XJE5|LEO1_MOUSE	659	0.501278	1313.7	1273.38	-0.04497	0.645057	Leo1	Leo1.659
sp|Q8R1A4|DOCK7_MOUSE	1428	0.001711	1164.28	984.445	-0.24206	0.009764	Dock7	Dock7.1428
sp|Q8R1A4|DOCK7_MOUSE	888	0.734631	717.949	735.119	0.034095	0.824807	Dock7	Dock7.888
sp|Q8R1A4|DOCK7_MOUSE	864	0.173132	516.369	552.162	0.096688	0.306134	Dock7	Dock7.864
sp|Q8R1A4|DOCK7_MOUSE	1382	0.143253	8462.35	8860.93	0.0664	0.264999	Dock7	Dock7.1382
sp|Q8R1A4|DOCK7_MOUSE	432	0.000384	571.35	783.752	0.456023	0.003266	Dock7	Dock7.432
sp|Q8R1A4|DOCK7_MOUSE	30	0.009665	734.909	567.129	-0.37389	0.03574	Dock7	Dock7.30
sp|Q8R1A4|DOCK7_MOUSE	945	0.307561	502.308	474.911	-0.08091	0.460116	Dock7	Dock7.945
sp|Q8R1A4|DOCK7_MOUSE	1422	0.622737	2022.71	1992.74	-0.02154	0.743865	Dock7	Dock7.1422
sp|Q8R1A4|DOCK7_MOUSE	439	0.000403	409.046	650.151	0.668512	0.003378	Dock7	Dock7.439
sp|Q8R1A4|DOCK7_MOUSE	180	0.138181	1067.09	996.817	-0.09828	0.258951	Dock7	Dock7.180
sp|Q8R1A4|DOCK7_MOUSE	1420	0.462369	931.985	967.539	0.054013	0.607995	Dock7	Dock7.1420
sp|Q8R1A4|DOCK7_MOUSE	900	0.040647	611.674	521.623	-0.22975	0.10618	Dock7	Dock7.900
sp|Q8R1A4|DOCK7_MOUSE	898	0.030871	405.261	321.804	-0.33267	0.08582	Dock7	Dock7.898
sp|Q8R1A4|DOCK7_MOUSE	929	0.758708	723.717	713.574	-0.02036	0.840166	Dock7	Dock7.929
sp|Q8R1A4|DOCK7_MOUSE	182	0.023198	493.843	558.679	0.177969	0.068729	Dock7	Dock7.182
sp|Q8R1A4|DOCK7_MOUSE	963	0.287131	1405.14	1468	0.06314	0.439854	Dock7	Dock7.963
sp|Q8R1A4|DOCK7_MOUSE	452	0.056293	613.316	548.84	-0.16024	0.133504	Dock7	Dock7.452
sp|O54774|AP3D1_MOUSE	825	0.170592	749.851	802.733	0.098316	0.302723	Ap3d1	Ap3d1.825
sp|O54774|AP3D1_MOUSE	760	0.056773	2044.48	1892.77	-0.11123	0.134221	Ap3d1	Ap3d1.760
sp|O54774|AP3D1_MOUSE	784	0.190068	211.381	234.006	0.146704	0.327476	Ap3d1	Ap3d1.784
sp|O54774|AP3D1_MOUSE	686	3.28e-07	1616.19	1052.97	-0.61814	3.57e-05	Ap3d1	Ap3d1.686
sp|O54774|AP3D1_MOUSE	869	0.337962	542.011	513.464	-0.07806	0.492311	Ap3d1	Ap3d1.869
sp|O54774|AP3D1_MOUSE	868	0.378125	291.143	307.498	0.078851	0.532929	Ap3d1	Ap3d1.868
sp|Q62136|PTN21_MOUSE	637	0.023818	1253.22	1139.3	-0.13749	0.070073	Ptpn21	Ptpn21.637
sp|Q62136|PTN21_MOUSE	590	0.701875	530.717	517.491	-0.03641	0.800981	Ptpn21	Ptpn21.590
sp|Q62136|PTN21_MOUSE	658	0.011078	944.74	779.426	-0.27751	0.039595	Ptpn21	Ptpn21.658
sp|Q62136|PTN21_MOUSE	673	0.440251	556.903	590.054	0.083421	0.589169	Ptpn21	Ptpn21.673
sp|Q62136|PTN21_MOUSE	577	0.693391	304.356	288.882	-0.07528	0.794903	Ptpn21	Ptpn21.577
sp|Q62136|PTN21_MOUSE	1097	1.3e-05	411.08	661.284	0.68585	0.000354	Ptpn21	Ptpn21.1097
sp|P11157|RIR2_MOUSE	20	0.000101	2545.87	1648.79	-0.62675	0.001301	Rrm2	Rrm2.20
sp|Q8R1G6|PDLI2_MOUSE	199	0.467119	1041.48	1072.23	0.04198	0.612799	Pdlim2	Pdlim2.199
sp|Q8R1G6|PDLI2_MOUSE	276	0.000138	7885.57	6063.12	-0.37916	0.001593	Pdlim2	Pdlim2.276
sp|Q8R1G6|PDLI2_MOUSE	254	0.471537	196.298	185.496	-0.08166	0.617268	Pdlim2	Pdlim2.254
sp|Q8R1G6|PDLI2_MOUSE	124	0.034738	1060.08	956.612	-0.14817	0.093978	Pdlim2	Pdlim2.124
sp|Q8R1G6|PDLI2_MOUSE	74	0.000222	1318.65	798.815	-0.72313	0.002249	Pdlim2	Pdlim2.74
sp|Q8R1G6|PDLI2_MOUSE	205	0.000523	2884.53	2441.07	-0.24082	0.004067	Pdlim2	Pdlim2.205
sp|Q8R1G6|PDLI2_MOUSE	204	0.000195	3703.35	3033.23	-0.28798	0.002027	Pdlim2	Pdlim2.204
sp|Q8R1G6|PDLI2_MOUSE	210	0.961824	512.768	514.773	0.00563	0.976624	Pdlim2	Pdlim2.210
sp|Q8R1G6|PDLI2_MOUSE	87	0.801597	419.067	425.276	0.021218	0.872311	Pdlim2	Pdlim2.87
sp|Q8R1G6|PDLI2_MOUSE	85	0.001377	946.512	758.027	-0.32037	0.008325	Pdlim2	Pdlim2.85
sp|Q7TSI3|PP6R1_MOUSE	739	0.242863	825.798	786.41	-0.07051	0.390338	Ppp6r1	Ppp6r1.739
sp|Q7TSI3|PP6R1_MOUSE	692	0.782948	203.079	210.577	0.052308	0.859031	Ppp6r1	Ppp6r1.692
sp|Q3U182|CRTC2_MOUSE	136	0.721206	273.16	280.837	0.039983	0.814563	Crtc2	Crtc2.136
sp|Q61233|PLSL_MOUSE	257	0.002085	50363.7	60755	0.270617	0.011309	Lcp1	Lcp1.257
sp|Q61233|PLSL_MOUSE	5	0.164407	117313	124365	0.084219	0.29384	Lcp1	Lcp1.5
sp|Q61233|PLSL_MOUSE	7	0.455918	2001.63	2078.8	0.054576	0.601723	Lcp1	Lcp1.7
sp|Q8CIL4|CA131_MOUSE	67	0.902669	131.681	132.967	0.014021	0.938645		NA.67
sp|Q9Z2D6|MECP2_MOUSE	229	0.011792	498.363	394.246	-0.3381	0.041443	Mecp2	Mecp2.229
sp|Q9Z2D6|MECP2_MOUSE	80	0.070925	1263.68	1150.84	-0.13494	0.159101	Mecp2	Mecp2.80
sp|Q9Z2D6|MECP2_MOUSE	311	0.032512	582.312	454.765	-0.35667	0.089357	Mecp2	Mecp2.311
sp|Q9Z2D6|MECP2_MOUSE	360	0.018583	1742.64	1489.55	-0.2264	0.058342	Mecp2	Mecp2.360
sp|Q9Z2D6|MECP2_MOUSE	357	0.069635	652	581.544	-0.16498	0.156742	Mecp2	Mecp2.357
sp|E9Q7G0|NUMA1_MOUSE	398	0.778668	3465.55	3428.94	-0.01532	0.855302	Numa1	Numa1.398
sp|E9Q7G0|NUMA1_MOUSE	1951	0.001737	1806.53	2239.28	0.309813	0.00987	Numa1	Numa1.1951
sp|E9Q7G0|NUMA1_MOUSE	1982	0.000457	570.129	428.508	-0.41197	0.003706	Numa1	Numa1.1982
sp|E9Q7G0|NUMA1_MOUSE	167	0.379314	204.369	189.554	-0.10857	0.533789	Numa1	Numa1.167
sp|E9Q7G0|NUMA1_MOUSE	1739	0.003625	896.992	741.679	-0.2743	0.017206	Numa1	Numa1.1739
sp|E9Q7G0|NUMA1_MOUSE	2008	0.005539	279.09	513.049	0.878364	0.023429	Numa1	Numa1.2008
sp|E9Q7G0|NUMA1_MOUSE	1974	0.347818	630.466	604.139	-0.06154	0.501723	Numa1	Numa1.1974
sp|Q9Z2A0|PDPK1_MOUSE	244	0.137331	2451.33	2535.81	0.048884	0.257785	Pdpk1	Pdpk1.244
sp|Q8CI95|OSB11_MOUSE	194	0.007531	3511.3	3965.69	0.175568	0.029813	Osbpl11	Osbpl11.194
sp|Q8CI95|OSB11_MOUSE	186	0.002491	1949.07	1681.43	-0.21309	0.012917	Osbpl11	Osbpl11.186
sp|Q8CI95|OSB11_MOUSE	179	6.52e-05	1447.94	2059.77	0.508481	0.000964	Osbpl11	Osbpl11.179
sp|Q8CI95|OSB11_MOUSE	177	0.255497	672.372	711.179	0.080953	0.4049	Osbpl11	Osbpl11.177
sp|Q8CI95|OSB11_MOUSE	182	0.008458	164.856	217.11	0.397221	0.032515	Osbpl11	Osbpl11.182
sp|P25799|NFKB1_MOUSE	447	0.00971	405.7	472.282	0.219236	0.035868	Nfkb1	Nfkb1.447
sp|P25799|NFKB1_MOUSE	940	0.002915	3131.73	3569.01	0.188565	0.014559	Nfkb1	Nfkb1.940
sp|P53986|MOT1_MOUSE	213	0.002991	20218.2	17372.5	-0.21885	0.014851	Slc16a1	Slc16a1.213
sp|P53986|MOT1_MOUSE	477	0.113917	723.021	664.359	-0.12208	0.225021	Slc16a1	Slc16a1.477
sp|P53986|MOT1_MOUSE	491	0.462762	573.53	551.965	-0.05529	0.608275	Slc16a1	Slc16a1.491
sp|P53986|MOT1_MOUSE	461	0.004011	5201.67	6439.64	0.308005	0.018623	Slc16a1	Slc16a1.461
sp|P53986|MOT1_MOUSE	462	0.215697	646.539	591.09	-0.12936	0.359513	Slc16a1	Slc16a1.462
sp|O08553|DPYL2_MOUSE	509	0.000236	1688.92	1457.26	-0.21284	0.002349	Dpysl2	Dpysl2.509
sp|O08553|DPYL2_MOUSE	540	0.620889	492.298	481.623	-0.03163	0.742701	Dpysl2	Dpysl2.540
sp|O08553|DPYL2_MOUSE	402	0.653469	93.9931	98.7628	0.071413	0.766062	Dpysl2	Dpysl2.402
sp|O08553|DPYL2_MOUSE	514	3.08e-05	6181.77	4296.81	-0.52475	0.000586	Dpysl2	Dpysl2.514
sp|O08553|DPYL2_MOUSE	570	0.308554	180.222	161.9	-0.15468	0.461236	Dpysl2	Dpysl2.570
sp|O08553|DPYL2_MOUSE	512	0.001216	639.522	516.96	-0.30694	0.00761	Dpysl2	Dpysl2.512
sp|Q80UU9|PGRC2_MOUSE	205	0.972161	27972.8	27998.6	0.001328	0.982862	Pgrmc2	Pgrmc2.205
sp|Q60949|TBCD1_MOUSE	621	0.766444	539.931	551.041	0.029383	0.845427	Tbc1d1	Tbc1d1.621
sp|Q60949|TBCD1_MOUSE	229	0.001493	69.8101	123.709	0.825447	0.008768	Tbc1d1	Tbc1d1.229
sp|Q60949|TBCD1_MOUSE	590	0.231585	601.421	651.5	0.115391	0.377207	Tbc1d1	Tbc1d1.590
sp|Q60949|TBCD1_MOUSE	231	0.003758	1555.52	1880.03	0.273365	0.017706	Tbc1d1	Tbc1d1.231
sp|Q60949|TBCD1_MOUSE	1242	0.001049	331.874	434.832	0.389821	0.006834	Tbc1d1	Tbc1d1.1242
sp|Q60949|TBCD1_MOUSE	1241	0.003537	150.084	190.4	0.343258	0.016847	Tbc1d1	Tbc1d1.1241
sp|Q60949|TBCD1_MOUSE	608	0.024787	244.333	285.18	0.223026	0.071999	Tbc1d1	Tbc1d1.608
sp|Q60949|TBCD1_MOUSE	256	0.861233	150.013	152.385	0.022627	0.911665	Tbc1d1	Tbc1d1.256
sp|Q60949|TBCD1_MOUSE	697	0.341978	100.971	89.3336	-0.17667	0.496035	Tbc1d1	Tbc1d1.697
sp|P59672|ANS1A_MOUSE	636	0.006903	242.635	176.778	-0.45685	0.027878	Anks1a	Anks1a.636
sp|P59672|ANS1A_MOUSE	903	0.277811	411.355	440.164	0.097659	0.429155	Anks1a	Anks1a.903
sp|P59672|ANS1A_MOUSE	663	0.370889	956.951	1031.54	0.108286	0.525963	Anks1a	Anks1a.663
sp|P59672|ANS1A_MOUSE	679	0.446874	885.674	912.971	0.043792	0.595219	Anks1a	Anks1a.679
sp|P59672|ANS1A_MOUSE	461	0.646202	1292.51	1261.95	-0.03452	0.761879	Anks1a	Anks1a.461
tr|F8VQK5|F8VQK5_MOUSE	83	5.33e-05	794.382	1052.13	0.405413	0.000855	Sash1	Sash1.83
tr|F8VQK5|F8VQK5_MOUSE	805	0.004071	2635.1	3484.89	0.403257	0.018874	Sash1	Sash1.805
tr|F8VQK5|F8VQK5_MOUSE	400	0.178092	2426.69	2553.57	0.073527	0.312527	Sash1	Sash1.400
tr|F8VQK5|F8VQK5_MOUSE	534	0.002147	277.964	349.798	0.331623	0.0115	Sash1	Sash1.534
tr|F8VQK5|F8VQK5_MOUSE	380	0.568715	926.705	894.721	-0.05067	0.700074	Sash1	Sash1.380
tr|F8VQK5|F8VQK5_MOUSE	1014	0.105187	88.2377	114.81	0.379784	0.211463	Sash1	Sash1.1014
tr|F8VQK5|F8VQK5_MOUSE	831	0.003213	5941.28	7033.75	0.243519	0.015655	Sash1	Sash1.831
tr|F8VQK5|F8VQK5_MOUSE	367	0.323251	1201.5	1115.65	-0.10694	0.476602	Sash1	Sash1.367
tr|F8VQK5|F8VQK5_MOUSE	260	0.424563	370.985	390.497	0.07395	0.573823	Sash1	Sash1.260
tr|F8VQK5|F8VQK5_MOUSE	829	0.139706	747.855	818.58	0.130367	0.261089	Sash1	Sash1.829
tr|F8VQK5|F8VQK5_MOUSE	279	0.173115	414.656	369.002	-0.16829	0.306134	Sash1	Sash1.279
sp|Q921G6|LRCH4_MOUSE	313	0.000703	1167.39	1623.6	0.475899	0.005054	Lrch4	Lrch4.313
sp|Q921G6|LRCH4_MOUSE	506	0.14606	2133.34	1960.46	-0.12192	0.268468	Lrch4	Lrch4.506
sp|Q921G6|LRCH4_MOUSE	281	0.13331	852.796	803.854	-0.08527	0.252539	Lrch4	Lrch4.281
sp|Q921G6|LRCH4_MOUSE	513	2.86e-05	593.43	928.838	0.646349	0.000556	Lrch4	Lrch4.513
sp|Q921G6|LRCH4_MOUSE	275	0.966871	144.28	143.589	-0.00693	0.979413	Lrch4	Lrch4.275
sp|Q04690|NF1_MOUSE	2545	0.153543	2673.23	2563.23	-0.06062	0.278861	Nf1	Nf1.2545
sp|Q04690|NF1_MOUSE	866	0.000105	1333.03	1115.21	-0.2574	0.001327	Nf1	Nf1.866
sp|Q04690|NF1_MOUSE	2819	0.074205	610.458	545.98	-0.16104	0.164774	Nf1	Nf1.2819
sp|Q04690|NF1_MOUSE	2599	0.37403	1216.81	1177.79	-0.04701	0.528871	Nf1	Nf1.2599
sp|Q04690|NF1_MOUSE	2567	0.001405	1870.08	1619.57	-0.20749	0.008401	Nf1	Nf1.2567
sp|Q04690|NF1_MOUSE	2517	0.027977	1508.18	1384.02	-0.12395	0.079325	Nf1	Nf1.2517
sp|Q04690|NF1_MOUSE	2525	0.005835	530.591	662.085	0.319416	0.02439	Nf1	Nf1.2525
sp|Q04690|NF1_MOUSE	2498	0.128433	196.32	160.288	-0.29254	0.245627	Nf1	Nf1.2498
sp|Q04690|NF1_MOUSE	2566	0.003018	736.663	608.566	-0.27559	0.014949	Nf1	Nf1.2566
tr|D3Z5J3|D3Z5J3_MOUSE	516	8.54e-05	5101.23	4465.42	-0.19205	0.001148	Sorbs1	Sorbs1.516
tr|D3Z5J3|D3Z5J3_MOUSE	58	0.01759	700.569	567.192	-0.30469	0.056024	Sorbs1	Sorbs1.58
tr|D3Z5J3|D3Z5J3_MOUSE	457	0.000209	1341.01	996.499	-0.42838	0.002148	Sorbs1	Sorbs1.457
tr|D3Z5J3|D3Z5J3_MOUSE	857	5.89e-05	763.702	540.843	-0.4978	0.000914	Sorbs1	Sorbs1.857
tr|D3Z5J3|D3Z5J3_MOUSE	470	0.000282	2769.68	2239	-0.30686	0.002626	Sorbs1	Sorbs1.470
tr|D3Z5J3|D3Z5J3_MOUSE	441	0.009468	1516.65	1144.22	-0.40653	0.035245	Sorbs1	Sorbs1.441
tr|D3Z5J3|D3Z5J3_MOUSE	432	0.013514	721.218	611.741	-0.23751	0.045858	Sorbs1	Sorbs1.432
tr|D3Z5J3|D3Z5J3_MOUSE	285	0.031456	150.104	113.244	-0.40652	0.086913	Sorbs1	Sorbs1.285
tr|D3Z5J3|D3Z5J3_MOUSE	310	0.887583	1204.88	1198.95	-0.00712	0.929403	Sorbs1	Sorbs1.310
tr|D3Z5J3|D3Z5J3_MOUSE	286	0.005946	783.529	658.403	-0.25102	0.02466	Sorbs1	Sorbs1.286
tr|D3Z5J3|D3Z5J3_MOUSE	849	0.000891	1951.82	1676.07	-0.21974	0.006015	Sorbs1	Sorbs1.849
tr|D3Z5J3|D3Z5J3_MOUSE	425	0.151665	303.563	269.574	-0.17131	0.276594	Sorbs1	Sorbs1.425
tr|D3Z5J3|D3Z5J3_MOUSE	427	0.040367	629.535	531.828	-0.24333	0.105691	Sorbs1	Sorbs1.427
tr|D3Z5J3|D3Z5J3_MOUSE	55	0.038302	450.267	382.133	-0.23671	0.101338	Sorbs1	Sorbs1.55
tr|D3Z5J3|D3Z5J3_MOUSE	664	0.008882	301.307	251.19	-0.26245	0.033784	Sorbs1	Sorbs1.664
sp|Q61136|PRP4K_MOUSE	258	0.733575	2392.76	2366	-0.01622	0.82415	Prp4k	Prp4k.258
sp|Q61136|PRP4K_MOUSE	431	0.01607	517.565	461.297	-0.16604	0.05259	Prp4k	Prp4k.431
sp|Q61136|PRP4K_MOUSE	21	0.75359	183.7	189.041	0.041349	0.836679	Prp4k	Prp4k.21
sp|Q61136|PRP4K_MOUSE	278	0.139977	2127.53	1992.39	-0.09468	0.261379	Prp4k	Prp4k.278
sp|Q61136|PRP4K_MOUSE	88	0.435734	96.9744	103.634	0.095819	0.584967	Prp4k	Prp4k.88
sp|Q61136|PRP4K_MOUSE	349	0.353882	323.6	295.916	-0.12903	0.508205	Prp4k	Prp4k.349
sp|Q61136|PRP4K_MOUSE	94	0.131917	865.057	791.495	-0.12822	0.250458	Prp4k	Prp4k.94
sp|Q61136|PRP4K_MOUSE	242	0.004488	558.235	485.617	-0.20105	0.020268	Prp4k	Prp4k.242
sp|Q61136|PRP4K_MOUSE	387	0.025894	595.01	546.087	-0.12378	0.074545	Prp4k	Prp4k.387
sp|Q61136|PRP4K_MOUSE	847	0.358831	682.415	658.722	-0.05098	0.513792	Prp4k	Prp4k.847
sp|Q61136|PRP4K_MOUSE	849	0.56247	1812.24	1847.23	0.027587	0.694423	Prp4k	Prp4k.849
sp|Q9D6W8|BORC6_MOUSE	173	0.127471	153.162	176.109	0.20141	0.244407	Borcs6	Borcs6.173
sp|Q9D6W8|BORC6_MOUSE	201	0.081145	570.502	630.443	0.144133	0.175538	Borcs6	Borcs6.201
sp|Q9D6W8|BORC6_MOUSE	43	0.018092	508.558	417.455	-0.28479	0.057249	Borcs6	Borcs6.43
sp|Q60710|SAMH1_MOUSE	310	5.48e-08	14446.4	11690.1	-0.30541	1.12e-05	Samhd1	Samhd1.310
sp|Q60710|SAMH1_MOUSE	634	1.73e-05	9510.09	5707.59	-0.73658	0.000414	Samhd1	Samhd1.634
sp|Q60710|SAMH1_MOUSE	52	2.04e-05	1790.06	2109.91	0.237172	0.000464	Samhd1	Samhd1.52
sp|Q9JIS8|S12A4_MOUSE	983	0.007956	2579.44	2216.86	-0.21854	0.030989	Slc12a4	Slc12a4.983
sp|Q9JIS8|S12A4_MOUSE	967	0.29705	87.289	97.857	0.164876	0.449778	Slc12a4	Slc12a4.967
sp|Q61124|CLN3_MOUSE	14	0.005626	1815.53	2054	0.178043	0.023693	Cln3	Cln3.14
tr|E9PUF7|E9PUF7_MOUSE	429	0.017729	592.288	507.183	-0.22379	0.056285	Arhgef1	Arhgef1.429
tr|E9PUF7|E9PUF7_MOUSE	961	0.431202	165.054	176.07	0.093214	0.580717	Arhgef1	Arhgef1.961
tr|E9PUF7|E9PUF7_MOUSE	409	0.986708	2294.84	2295.46	0.000389	0.991962	Arhgef1	Arhgef1.409
tr|E9PUF7|E9PUF7_MOUSE	841	0.020254	637.088	569.34	-0.1622	0.062012	Arhgef1	Arhgef1.841
tr|E9PUF7|E9PUF7_MOUSE	407	0.970795	866.694	867.819	0.001873	0.981773	Arhgef1	Arhgef1.407
sp|Q9QYC0|ADDA_MOUSE	586	0.047864	1013.37	893.473	-0.18166	0.119606	Add1	Add1.586
sp|Q9QYC0|ADDA_MOUSE	610	0.006998	3152.59	2858.73	-0.14116	0.028144	Add1	Add1.610
sp|Q9QYC0|ADDA_MOUSE	722	0.001021	464.588	311.383	-0.57726	0.006675	Add1	Add1.722
sp|Q9QYC0|ADDA_MOUSE	358	0.126398	912.092	803.217	-0.18339	0.242851	Add1	Add1.358
sp|Q9QYC0|ADDA_MOUSE	724	0.136649	2984.14	2321.43	-0.3623	0.256849	Add1	Add1.724
sp|Q9QYC0|ADDA_MOUSE	12	0.000416	4846.23	3966.78	-0.28889	0.003447	Add1	Add1.12
sp|Q9QYC0|ADDA_MOUSE	465	0.315678	1043.04	905.486	-0.20403	0.4691	Add1	Add1.465
sp|Q61337|BAD_MOUSE	136	0.803118	605.411	613.005	0.017982	0.872987	Bad	Bad.136
sp|Q61337|BAD_MOUSE	112	0.843884	297.334	301.425	0.019715	0.901868	Bad	Bad.112
sp|O35379|MRP1_MOUSE	290	5.9e-07	4759.98	6708.68	0.495075	5.35e-05	Abcc1	Abcc1.290
sp|O35379|MRP1_MOUSE	289	0.047782	122.719	159.618	0.379273	0.119491	Abcc1	Abcc1.289
tr|E9Q616|E9Q616_MOUSE	1283	0.006541	1105.57	976.942	-0.17845	0.026687	Ahnak	Ahnak.1283
tr|E9Q616|E9Q616_MOUSE	3094	0.02023	150.536	113.579	-0.40641	0.061993	Ahnak	Ahnak.3094
tr|E9Q616|E9Q616_MOUSE	4890	0.001805	11101.5	9500.9	-0.22462	0.010153	Ahnak	Ahnak.4890
tr|E9Q616|E9Q616_MOUSE	496	0.000377	10828	8838.65	-0.29286	0.003208	Ahnak	Ahnak.496
tr|E9Q616|E9Q616_MOUSE	893	0.082978	1551.22	1398.63	-0.14938	0.178075	Ahnak	Ahnak.893
tr|E9Q616|E9Q616_MOUSE	1321	0.008231	824.107	592.257	-0.47661	0.031825	Ahnak	Ahnak.1321
tr|E9Q616|E9Q616_MOUSE	5059	0.000757	3059.61	2391.3	-0.35555	0.005334	Ahnak	Ahnak.5059
tr|E9Q616|E9Q616_MOUSE	5393	0.00301	538.857	345.014	-0.64325	0.014925	Ahnak	Ahnak.5393
tr|E9Q616|E9Q616_MOUSE	4342	0.97897	91.5556	91.8697	0.00494	0.987396	Ahnak	Ahnak.4342
tr|E9Q616|E9Q616_MOUSE	2000	0.317429	1049.32	1088.37	0.052703	0.470982	Ahnak	Ahnak.2000
tr|E9Q616|E9Q616_MOUSE	4811	0.064543	525.508	468.925	-0.16436	0.14771	Ahnak	Ahnak.4811
tr|E9Q616|E9Q616_MOUSE	5303	0.033921	268.438	212.12	-0.33971	0.092262	Ahnak	Ahnak.5303
tr|E9Q616|E9Q616_MOUSE	136	0.539322	4632.05	4484.96	-0.04655	0.675878	Ahnak	Ahnak.136
tr|E9Q616|E9Q616_MOUSE	5596	0.011377	790.327	682.449	-0.21173	0.040443	Ahnak	Ahnak.5596
tr|E9Q616|E9Q616_MOUSE	94	0.052903	6072.39	5074.07	-0.25912	0.128101	Ahnak	Ahnak.94
tr|E9Q616|E9Q616_MOUSE	5590	0.33494	825.18	774.81	-0.09087	0.489378	Ahnak	Ahnak.5590
tr|E9Q616|E9Q616_MOUSE	116	0.412021	1536.82	1479.58	-0.05476	0.562447	Ahnak	Ahnak.116
tr|E9Q616|E9Q616_MOUSE	5623	0.014022	2360.45	2124.23	-0.15212	0.04723	Ahnak	Ahnak.5623
tr|E9Q616|E9Q616_MOUSE	5617	0.612337	198.571	188.91	-0.07196	0.736386	Ahnak	Ahnak.5617
tr|E9Q616|E9Q616_MOUSE	159	0.644364	1004.47	1038.81	0.048497	0.761165	Ahnak	Ahnak.159
tr|E9Q616|E9Q616_MOUSE	5512	2.77e-05	1322.01	973.795	-0.44105	0.000548	Ahnak	Ahnak.5512
tr|E9Q616|E9Q616_MOUSE	719	0.000565	358.831	224.486	-0.67668	0.004334	Ahnak	Ahnak.719
tr|E9Q616|E9Q616_MOUSE	5607	0.02418	9222.54	8343.48	-0.14452	0.070801	Ahnak	Ahnak.5607
tr|E9Q616|E9Q616_MOUSE	5536	4.64e-05	8406.21	6979.5	-0.26833	0.00079	Ahnak	Ahnak.5536
tr|E9Q616|E9Q616_MOUSE	217	0.045475	1862.79	1726.99	-0.1092	0.115407	Ahnak	Ahnak.217
tr|E9Q616|E9Q616_MOUSE	5525	0.254272	3133.71	3030.64	-0.04825	0.403994	Ahnak	Ahnak.5525
tr|E9Q616|E9Q616_MOUSE	211	0.017316	1703.21	1529.75	-0.15496	0.055385	Ahnak	Ahnak.211
tr|E9Q616|E9Q616_MOUSE	3140	0.043709	1646.2	1559.05	-0.07847	0.111856	Ahnak	Ahnak.3140
tr|E9Q616|E9Q616_MOUSE	5563	0.0021	3256.35	2884.35	-0.17501	0.011347	Ahnak	Ahnak.5563
tr|E9Q616|E9Q616_MOUSE	5099	7.82e-06	19700.8	14732.2	-0.41928	0.000268	Ahnak	Ahnak.5099
tr|E9Q616|E9Q616_MOUSE	5504	3.32e-05	6292.93	4960.22	-0.34333	0.000615	Ahnak	Ahnak.5504
tr|E9Q616|E9Q616_MOUSE	213	0.020881	449.553	394.856	-0.18716	0.063332	Ahnak	Ahnak.213
tr|E9Q616|E9Q616_MOUSE	5101	0.00019	1069.78	696.075	-0.61999	0.001989	Ahnak	Ahnak.5101
tr|E9Q616|E9Q616_MOUSE	5567	0.004336	2653.05	2246.57	-0.23993	0.01978	Ahnak	Ahnak.5567
tr|E9Q616|E9Q616_MOUSE	5605	0.130398	1055.15	972.89	-0.1171	0.248337	Ahnak	Ahnak.5605
tr|E9Q616|E9Q616_MOUSE	5555	0.840837	1305.54	1324	0.020261	0.899177	Ahnak	Ahnak.5555
tr|E9Q616|E9Q616_MOUSE	219	0.060565	295.031	228.94	-0.3659	0.14069	Ahnak	Ahnak.219
tr|E9Q616|E9Q616_MOUSE	5508	0.031587	107.396	81.1268	-0.40468	0.087168	Ahnak	Ahnak.5508
tr|E9Q616|E9Q616_MOUSE	565	0.012784	1900.06	1661.99	-0.19314	0.044041	Ahnak	Ahnak.565
tr|E9Q616|E9Q616_MOUSE	564	0.060168	2013.47	1766.99	-0.18839	0.13996	Ahnak	Ahnak.564
tr|E9Q616|E9Q616_MOUSE	5553	0.057658	676.082	745.137	0.140307	0.135605	Ahnak	Ahnak.5553
tr|E9Q616|E9Q616_MOUSE	5566	0.008108	616.907	481.004	-0.359	0.031475	Ahnak	Ahnak.5566
tr|E9Q616|E9Q616_MOUSE	5378	0.745747	121.147	117.747	-0.04108	0.831367	Ahnak	Ahnak.5378
sp|O09047|C3AR_MOUSE	456	1.92e-06	1504.12	2496.59	0.731045	0.000109	C3ar1	C3ar1.456
sp|O09047|C3AR_MOUSE	452	5.34e-06	210.192	310.521	0.562983	0.000207	C3ar1	C3ar1.452
sp|O09047|C3AR_MOUSE	458	0.102458	231.616	273.526	0.23994	0.207325	C3ar1	C3ar1.458
tr|A0A0U1RPL0|A0A0U1RPL0_MOUSE	166	0.546277	319.385	334.647	0.067343	0.681542	Atxn2l	Atxn2l.166
tr|A0A0U1RPL0|A0A0U1RPL0_MOUSE	109	1.79e-08	1877.26	2404.91	0.357362	6.66e-06	Atxn2l	Atxn2l.109
tr|A0A0U1RPL0|A0A0U1RPL0_MOUSE	447	0.146417	2333.5	2523.81	0.113107	0.268826	Atxn2l	Atxn2l.447
tr|A0A0U1RPL0|A0A0U1RPL0_MOUSE	591	0.050686	3921.6	4091.28	0.061107	0.124598	Atxn2l	Atxn2l.591
tr|A0A0U1RPL0|A0A0U1RPL0_MOUSE	337	0.055612	1498.45	1388.23	-0.11022	0.132283	Atxn2l	Atxn2l.337
tr|A0A0U1RPL0|A0A0U1RPL0_MOUSE	681	0.026082	1821.11	1583.76	-0.20147	0.07493	Atxn2l	Atxn2l.681
tr|A0A0U1RPL0|A0A0U1RPL0_MOUSE	631	0.530517	491.393	513.671	0.063968	0.669607	Atxn2l	Atxn2l.631
tr|A0A0U1RPL0|A0A0U1RPL0_MOUSE	499	4.21e-08	2871.12	4387.01	0.611622	9.68e-06	Atxn2l	Atxn2l.499
tr|A0A0U1RPL0|A0A0U1RPL0_MOUSE	497	0.000255	351.654	582.635	0.728435	0.002453	Atxn2l	Atxn2l.497
tr|A0A0U1RPL0|A0A0U1RPL0_MOUSE	304	0.160927	758.418	798.036	0.073461	0.289557	Atxn2l	Atxn2l.304
tr|A0A0U1RPL0|A0A0U1RPL0_MOUSE	421	0.006432	156.172	115.908	-0.43015	0.026351	Atxn2l	Atxn2l.421
tr|A0A0U1RPL0|A0A0U1RPL0_MOUSE	556	0.658726	1177.11	1194.5	0.021151	0.769438	Atxn2l	Atxn2l.556
tr|A0A0U1RPL0|A0A0U1RPL0_MOUSE	555	0.862805	661.757	656.005	-0.0126	0.913088	Atxn2l	Atxn2l.555
sp|D3Z6Q9|BIN2_MOUSE	443	0.009377	1925.83	2190.54	0.185807	0.035056	Bin2	Bin2.443
sp|D3Z6Q9|BIN2_MOUSE	430	0.205045	636.911	586.188	-0.11973	0.346086	Bin2	Bin2.430
sp|D3Z6Q9|BIN2_MOUSE	392	0.189897	4639.92	4873.04	0.070722	0.327346	Bin2	Bin2.392
sp|D3Z6Q9|BIN2_MOUSE	408	0.200584	857.931	893.436	0.058504	0.339822	Bin2	Bin2.408
sp|D3Z6Q9|BIN2_MOUSE	464	0.372613	162.389	177.886	0.131498	0.527416	Bin2	Bin2.464
sp|P42567|EPS15_MOUSE	816	0.20994	5215.43	5402.34	0.050799	0.352511	Eps15	Eps15.816
sp|P42567|EPS15_MOUSE	798	0.000621	3145.08	2592.97	-0.27849	0.004596	Eps15	Eps15.798
sp|P42567|EPS15_MOUSE	799	0.02103	685.092	568.491	-0.26916	0.063642	Eps15	Eps15.799
sp|P42567|EPS15_MOUSE	562	0.49749	414.671	434.045	0.065875	0.641578	Eps15	Eps15.562
sp|P42567|EPS15_MOUSE	107	0.154591	253.459	234.515	-0.11207	0.28035	Eps15	Eps15.107
sp|P42567|EPS15_MOUSE	324	0.887808	126.885	124.951	-0.02216	0.929403	Eps15	Eps15.324
sp|Q505F5|LRC47_MOUSE	293	0.430974	208.96	193.23	-0.1129	0.580525	Lrrc47	Lrrc47.293
sp|Q505F5|LRC47_MOUSE	430	0.194926	634.696	679.495	0.098397	0.332977	Lrrc47	Lrrc47.430
sp|Q62394|ZN185_MOUSE	18	0.113081	1238.21	1116.52	-0.14924	0.223962	Znf185	Znf185.18
sp|Q62394|ZN185_MOUSE	66	0.36561	857.271	815.162	-0.07266	0.520865	Znf185	Znf185.66
sp|Q9DC11|PXDC2_MOUSE	507	0.215821	3672.3	3483.55	-0.07613	0.359543	Plxdc2	Plxdc2.507
sp|Q8R138|TM119_MOUSE	180	3.24e-05	743.714	521.053	-0.51332	0.000603	Tmem119	Tmem119.180
sp|Q9JL26|FMNL1_MOUSE	184	0.094132	21245.5	19255.4	-0.14189	0.195422	Fmnl1	Fmnl1.184
sp|Q9JL26|FMNL1_MOUSE	1021	0.130313	818.783	730.646	-0.16431	0.248337	Fmnl1	Fmnl1.1021
sp|P54227|STMN1_MOUSE	63	0.573599	292.972	277.385	-0.07888	0.704165	Stmn1	Stmn1.63
sp|P54227|STMN1_MOUSE	16	0.361061	497.274	459.14	-0.11511	0.516224	Stmn1	Stmn1.16
sp|P54227|STMN1_MOUSE	38	0.008548	323.788	258.327	-0.32585	0.032795	Stmn1	Stmn1.38
sp|Q9ET54|PALLD_MOUSE	1204	0.02452	499.542	397.477	-0.32973	0.071346	Palld	Palld.1204
sp|Q9ET54|PALLD_MOUSE	901	0.001759	29920.6	24176.8	-0.30752	0.009957	Palld	Palld.901
sp|Q9ET54|PALLD_MOUSE	1146	0.002611	614.575	441.969	-0.47564	0.013386	Palld	Palld.1146
sp|Q9ET54|PALLD_MOUSE	1129	0.828112	119.388	122.688	0.039337	0.89146	Palld	Palld.1129
sp|Q9ET54|PALLD_MOUSE	639	0.00022	1304.47	1046.21	-0.3183	0.002232	Palld	Palld.639
sp|Q9ET54|PALLD_MOUSE	744	0.015049	930.559	768.856	-0.27538	0.050069	Palld	Palld.744
sp|Q9ET54|PALLD_MOUSE	782	0.823166	136.564	133.282	-0.03509	0.887682	Palld	Palld.782
sp|Q9ET54|PALLD_MOUSE	648	0.568585	246.772	236.696	-0.06014	0.700074	Palld	Palld.648
sp|Q8K0L9|ZBT20_MOUSE	305	2.12e-05	387.209	295.542	-0.38975	0.000469	Zbtb20	Zbtb20.305
sp|Q8K0L9|ZBT20_MOUSE	432	0.056555	453.346	385.729	-0.23303	0.13402	Zbtb20	Zbtb20.432
sp|Q8BVK9|SP110_MOUSE	277	0.50183	368.727	383.778	0.057719	0.645644	Sp110	Sp110.277
sp|Q8BVK9|SP110_MOUSE	214	0.000511	5162.48	6252.83	0.276445	0.003994	Sp110	Sp110.214
sp|Q8BVK9|SP110_MOUSE	175	0.450395	632.936	600.605	-0.07564	0.597566	Sp110	Sp110.175
sp|Q3TN34|MILK2_MOUSE	150	0.092017	868.073	773.916	-0.16564	0.191912	Micall2	Micall2.150
sp|Q3TN34|MILK2_MOUSE	143	0.565592	1047.91	1016.88	-0.04337	0.697321	Micall2	Micall2.143
sp|Q3TN34|MILK2_MOUSE	655	0.702191	839.643	856.071	0.027954	0.801208	Micall2	Micall2.655
sp|P81122|IRS2_MOUSE	556	0.39804	1110.44	1160.48	0.063591	0.551801	Irs2	Irs2.556
sp|P81122|IRS2_MOUSE	347	0.042591	351.419	280.111	-0.32719	0.109698	Irs2	Irs2.347
sp|P81122|IRS2_MOUSE	401	0.820006	220.014	224.911	0.031752	0.886102	Irs2	Irs2.401
sp|P81122|IRS2_MOUSE	1089	0.023638	6223	6917.54	0.152648	0.069709	Irs2	Irs2.1089
sp|P81122|IRS2_MOUSE	1163	0.982427	302.969	303.529	0.002665	0.988935	Irs2	Irs2.1163
sp|P81122|IRS2_MOUSE	1165	0.140261	1059.63	1126.38	0.088127	0.261571	Irs2	Irs2.1165
sp|P81122|IRS2_MOUSE	965	0.646162	228.68	244.16	0.094493	0.761879	Irs2	Irs2.965
sp|P81122|IRS2_MOUSE	616	0.119359	598.761	547.372	-0.12946	0.232659	Irs2	Irs2.616
sp|P81122|IRS2_MOUSE	573	0.761334	1456.16	1487.42	0.030644	0.841722	Irs2	Irs2.573
sp|P81122|IRS2_MOUSE	675	0.718563	780.512	759.886	-0.03864	0.812727	Irs2	Irs2.675
sp|E9Q0S6|TENS1_MOUSE	1346	0.005393	1702.68	1466.83	-0.2151	0.022998	Tns1	Tns1.1346
sp|E9Q0S6|TENS1_MOUSE	792	0.71193	602.093	596.307	-0.01393	0.807844	Tns1	Tns1.792
sp|E9Q0S6|TENS1_MOUSE	545	0.031107	231.518	164.985	-0.4888	0.08616	Tns1	Tns1.545
sp|E9Q0S6|TENS1_MOUSE	836	0.399959	401.149	377.638	-0.08713	0.55277	Tns1	Tns1.836
sp|E9Q0S6|TENS1_MOUSE	154	0.551666	137.333	129.76	-0.08184	0.686377	Tns1	Tns1.154
sp|E9Q0S6|TENS1_MOUSE	1468	0.339404	905.93	865.361	-0.0661	0.493752	Tns1	Tns1.1468
sp|E9Q0S6|TENS1_MOUSE	1363	0.336538	730.438	768.344	0.07299	0.491019	Tns1	Tns1.1363
sp|Q8K1A6|C2D1A_MOUSE	435	0.757907	626.188	641.268	0.034332	0.839909	Cc2d1a	Cc2d1a.435
sp|Q8VHG2|AMOT_MOUSE	693	0.255928	376.772	335.865	-0.16581	0.405298	Amot	Amot.693
sp|Q8JZQ9|EIF3B_MOUSE	111	0.375131	110.894	121.915	0.136699	0.530001	Eif3b	Eif3b.111
sp|Q8JZQ9|EIF3B_MOUSE	88	0.529404	723.056	749.612	0.052037	0.669213	Eif3b	Eif3b.88
sp|Q8JZQ9|EIF3B_MOUSE	90	0.98559	2081.95	2080.77	-0.00081	0.990984	Eif3b	Eif3b.90
sp|Q8JZQ9|EIF3B_MOUSE	75	0.767841	506.056	514.274	0.023238	0.846693	Eif3b	Eif3b.75
sp|Q9QZQ1|AFAD_MOUSE	1275	0.00224	2480.99	2123	-0.22481	0.011941	Afdn	Afdn.1275
sp|Q9QZQ1|AFAD_MOUSE	1182	0.038162	1188.72	1303.46	0.132938	0.101086	Afdn	Afdn.1182
sp|Q9QZQ1|AFAD_MOUSE	1795	0.578341	1250.63	1219.38	-0.0365	0.70803	Afdn	Afdn.1795
sp|Q9QZQ1|AFAD_MOUSE	1107	0.77568	630.929	620.286	-0.02455	0.852433	Afdn	Afdn.1107
sp|Q9QZQ1|AFAD_MOUSE	1232	0.001471	505.872	361.685	-0.48404	0.008682	Afdn	Afdn.1232
sp|Q9QZQ1|AFAD_MOUSE	424	0.007572	1434.66	1661.96	0.212173	0.029906	Afdn	Afdn.424
sp|Q9QZQ1|AFAD_MOUSE	1328	0.60584	385.453	396.998	0.042576	0.730641	Afdn	Afdn.1328
sp|Q9QZQ1|AFAD_MOUSE	1330	0.005325	1412.87	1208.78	-0.22507	0.022791	Afdn	Afdn.1330
sp|Q9QZQ1|AFAD_MOUSE	1101	0.379961	133.944	120.173	-0.15651	0.534256	Afdn	Afdn.1101
sp|Q9QZQ1|AFAD_MOUSE	216	0.000769	701.046	599.016	-0.22691	0.005399	Afdn	Afdn.216
sp|Q9QZQ1|AFAD_MOUSE	1083	0.802127	1586.04	1601.14	0.013672	0.872726	Afdn	Afdn.1083
sp|P23242|CXA1_MOUSE	306	0.22599	202.942	177.464	-0.19354	0.370669	Gja1	Gja1.306
sp|P23242|CXA1_MOUSE	373	0.002745	179.795	86.9733	-1.04771	0.013935	Gja1	Gja1.373
sp|P23242|CXA1_MOUSE	365	0.000104	994.006	766.411	-0.37514	0.001318	Gja1	Gja1.365
sp|P23242|CXA1_MOUSE	364	0.00216	744.556	606.412	-0.29608	0.011541	Gja1	Gja1.364
sp|P14901|HMOX1_MOUSE	242	0.000516	2507.23	4164.54	0.732062	0.004027	Hmox1	Hmox1.242
sp|P14901|HMOX1_MOUSE	235	0.056072	424.828	538.804	0.342881	0.13312	Hmox1	Hmox1.235
sp|P14901|HMOX1_MOUSE	229	0.724343	355.769	347.94	-0.0321	0.816884	Hmox1	Hmox1.229
sp|Q8CIB6|TM230_MOUSE	24	2.66e-06	8891.78	10422.9	0.229205	0.00013	Tmem230	Tmem230.24
sp|Q8K019|BCLF1_MOUSE	161	0.114132	642.028	697.951	0.12049	0.225183	Bclaf1	Bclaf1.161
sp|Q8K019|BCLF1_MOUSE	646	0.098659	900.371	814.486	-0.14463	0.202045	Bclaf1	Bclaf1.646
sp|Q8K019|BCLF1_MOUSE	494	0.018395	15596.4	15174.7	-0.03954	0.057913	Bclaf1	Bclaf1.494
sp|Q8K019|BCLF1_MOUSE	177	0.850645	15409	15514.8	0.009872	0.905592	Bclaf1	Bclaf1.177
sp|Q8K019|BCLF1_MOUSE	510	0.619334	21782.9	22024.4	0.015909	0.742044	Bclaf1	Bclaf1.510
sp|Q8K019|BCLF1_MOUSE	395	0.887835	2579.37	2593.25	0.007742	0.929403	Bclaf1	Bclaf1.395
sp|Q8K019|BCLF1_MOUSE	529	0.385579	11362	11114.2	-0.03181	0.540701	Bclaf1	Bclaf1.529
sp|Q8K019|BCLF1_MOUSE	383	0.657599	1329.8	1303.48	-0.02884	0.768522	Bclaf1	Bclaf1.383
sp|Q8K019|BCLF1_MOUSE	221	0.209718	1219.97	1301.37	0.093188	0.352225	Bclaf1	Bclaf1.221
sp|Q8K019|BCLF1_MOUSE	289	0.455079	263.761	283.803	0.105658	0.6012	Bclaf1	Bclaf1.289
sp|Q8K019|BCLF1_MOUSE	267	0.144918	163.976	195.565	0.254167	0.267121	Bclaf1	Bclaf1.267
sp|Q8K019|BCLF1_MOUSE	656	1.45e-05	16782.1	19029.1	0.181287	0.000371	Bclaf1	Bclaf1.656
sp|Q8K019|BCLF1_MOUSE	183	0.001161	1175.44	943.771	-0.31669	0.007357	Bclaf1	Bclaf1.183
sp|Q8K019|BCLF1_MOUSE	759	0.015411	1174.56	1048.11	-0.16434	0.051046	Bclaf1	Bclaf1.759
sp|Q8K019|BCLF1_MOUSE	658	0.898567	645.835	641.509	-0.0097	0.936168	Bclaf1	Bclaf1.658
sp|Q8K019|BCLF1_MOUSE	198	0.86029	330.431	327.003	-0.01505	0.911628	Bclaf1	Bclaf1.198
sp|Q8VDZ4|ZDHC5_MOUSE	554	0.001142	984.875	857.701	-0.19947	0.007267	Zdhhc5	Zdhhc5.554
sp|Q8VDZ4|ZDHC5_MOUSE	432	0.394268	230.483	240.634	0.06218	0.54836	Zdhhc5	Zdhhc5.432
sp|Q8VDZ4|ZDHC5_MOUSE	529	0.012993	1766.57	1919.65	0.119894	0.04458	Zdhhc5	Zdhhc5.529
sp|Q8VDZ4|ZDHC5_MOUSE	380	1.82e-05	3625.07	4592.84	0.341375	0.000431	Zdhhc5	Zdhhc5.380
sp|Q8VDZ4|ZDHC5_MOUSE	621	0.848777	1161.17	1151.97	-0.01148	0.904763	Zdhhc5	Zdhhc5.621
sp|Q8VDZ4|ZDHC5_MOUSE	348	0.016592	382.753	343.466	-0.15624	0.053678	Zdhhc5	Zdhhc5.348
sp|Q8VDZ4|ZDHC5_MOUSE	409	0.023829	1487.99	1684.22	0.178718	0.070073	Zdhhc5	Zdhhc5.409
sp|Q8VDZ4|ZDHC5_MOUSE	425	0.303146	564.457	518.841	-0.12157	0.455658	Zdhhc5	Zdhhc5.425
sp|Q8VDZ4|ZDHC5_MOUSE	694	0.27235	909.664	842.48	-0.11069	0.422776	Zdhhc5	Zdhhc5.694
sp|Q8VDZ4|ZDHC5_MOUSE	636	0.007713	389.653	505.896	0.376649	0.030392	Zdhhc5	Zdhhc5.636
sp|B2RQC6|PYR1_MOUSE	1859	0.003207	7491.55	8037.22	0.101432	0.015647	Cad	Cad.1859
sp|B2RQC6|PYR1_MOUSE	1406	2.25e-08	3596.57	7263.4	1.01402	6.66e-06	Cad	Cad.1406
sp|B2RQC6|PYR1_MOUSE	1833	0.764329	215.455	223.963	0.055874	0.843916	Cad	Cad.1833
sp|B2RQC6|PYR1_MOUSE	1832	0.727753	442.591	431.658	-0.03609	0.819589	Cad	Cad.1832
sp|Q61033|LAP2A_MOUSE	74	0.027172	1583.62	1418.16	-0.15921	0.077502	Tmpo	Tmpo.74
sp|Q61033|LAP2A_MOUSE	422	0.037116	1062.19	967.545	-0.13464	0.098817	Tmpo	Tmpo.422
sp|Q61033|LAP2A_MOUSE	308	0.013117	271.534	343.24	0.338089	0.044893	Tmpo	Tmpo.308
sp|Q61033|LAP2A_MOUSE	159	0.256473	3015.57	2876.19	-0.06827	0.405816	Tmpo	Tmpo.159
sp|Q61033|LAP2A_MOUSE	183	0.001004	533.831	444.72	-0.26348	0.00661	Tmpo	Tmpo.183
sp|Q8K284|TF3C1_MOUSE	1890	0.576861	215.816	205.167	-0.07301	0.706855	Gtf3c1	Gtf3c1.1890
sp|Q6PGG2|GMIP_MOUSE	389	1.08e-06	4101.55	10159.7	1.30862	7.74e-05	Gmip	Gmip.389
sp|Q6PGG2|GMIP_MOUSE	75	0.119773	1358.06	1464.2	0.108567	0.2334	Gmip	Gmip.75
sp|Q6PGG2|GMIP_MOUSE	247	0.56707	112.725	103.718	-0.12014	0.698889	Gmip	Gmip.247
sp|Q6PGG2|GMIP_MOUSE	436	8.24e-07	2046.78	2861.49	0.483408	6.42e-05	Gmip	Gmip.436
sp|Q6PGG2|GMIP_MOUSE	238	0.017291	253.772	311.564	0.295997	0.05536	Gmip	Gmip.238
sp|Q91YD3|DCP1A_MOUSE	420	0.358956	311.37	329.498	0.08164	0.513863	Dcp1a	Dcp1a.420
sp|Q91YD3|DCP1A_MOUSE	372	0.083427	1108.69	1191.88	0.104382	0.178487	Dcp1a	Dcp1a.372
sp|Q91YD3|DCP1A_MOUSE	559	7.12e-07	145.506	487.505	1.74434	5.9e-05	Dcp1a	Dcp1a.559
sp|Q91YD3|DCP1A_MOUSE	545	0.481305	420.612	396.481	-0.08524	0.627312	Dcp1a	Dcp1a.545
sp|Q91YD3|DCP1A_MOUSE	542	0.000336	1226.04	2070.67	0.756086	0.002986	Dcp1a	Dcp1a.542
sp|Q91YD3|DCP1A_MOUSE	82	0.444837	345.555	330.924	-0.06242	0.593553	Dcp1a	Dcp1a.82
sp|Q9ERG0|LIMA1_MOUSE	360	0.39795	2227.51	2166.06	-0.04036	0.551788	Lima1	Lima1.360
sp|Q9ERG0|LIMA1_MOUSE	735	0.129933	6331.32	6924.02	0.129103	0.247937	Lima1	Lima1.735
sp|Q9ERG0|LIMA1_MOUSE	488	0.325022	6626.12	6478.62	-0.03248	0.47828	Lima1	Lima1.488
sp|Q9ERG0|LIMA1_MOUSE	225	0.945786	369.216	367.325	-0.00741	0.965386	Lima1	Lima1.225
sp|Q9ERG0|LIMA1_MOUSE	15	0.851107	1054.86	1065.74	0.014798	0.905742	Lima1	Lima1.15
sp|Q9ERG0|LIMA1_MOUSE	615	0.607218	517.692	531.225	0.03723	0.731784	Lima1	Lima1.615
sp|Q9ERG0|LIMA1_MOUSE	367	2.34e-05	3756.18	2722.39	-0.4644	0.000495	Lima1	Lima1.367
sp|Q9ERG0|LIMA1_MOUSE	372	0.017711	1488.63	1313.83	-0.18021	0.056252	Lima1	Lima1.372
sp|Q9ERG0|LIMA1_MOUSE	607	0.001797	782.678	607.597	-0.36531	0.01012	Lima1	Lima1.607
sp|O54885|TYOBP_MOUSE	90	0.044948	719.695	568.809	-0.33944	0.114252	Tyrobp	Tyrobp.90
tr|A0A2U3TZ82|A0A2U3TZ82_MOUSE	217	0.012439	2881	2682.68	-0.10289	0.043135	Triobp	Triobp.217
tr|A0A2U3TZ82|A0A2U3TZ82_MOUSE	263	0.198639	260.169	289.81	0.155657	0.337452	Triobp	Triobp.263
sp|O35601|FYB1_MOUSE	568	1.16e-06	2496.95	5165.24	1.04867	8.01e-05	Fyb1	Fyb1.568
sp|O35601|FYB1_MOUSE	222	0.000344	5375.98	3783.05	-0.50698	0.003033	Fyb1	Fyb1.222
sp|O35601|FYB1_MOUSE	114	0.034913	4238.81	5185.59	0.290849	0.094319	Fyb1	Fyb1.114
sp|O35601|FYB1_MOUSE	561	0.640336	10751	10925.8	0.023278	0.758912	Fyb1	Fyb1.561
sp|O35601|FYB1_MOUSE	546	0.000127	5402.73	7320.49	0.438253	0.001536	Fyb1	Fyb1.546
sp|O35601|FYB1_MOUSE	46	0.199253	789.894	739.626	-0.09486	0.338242	Fyb1	Fyb1.46
sp|O35601|FYB1_MOUSE	445	0.621956	147.454	156.072	0.081949	0.743403	Fyb1	Fyb1.445
sp|O35601|FYB1_MOUSE	252	0.005175	611.669	478.965	-0.35283	0.02234	Fyb1	Fyb1.252
sp|O35601|FYB1_MOUSE	203	0.23912	3786.04	4083.26	0.109032	0.385965	Fyb1	Fyb1.203
sp|O35601|FYB1_MOUSE	559	0.001201	515.645	867.1	0.74982	0.007537	Fyb1	Fyb1.559
sp|O35601|FYB1_MOUSE	89	0.05052	3497.73	3046.62	-0.19921	0.124275	Fyb1	Fyb1.89
sp|O35601|FYB1_MOUSE	251	0.005464	460.636	356.554	-0.36951	0.023156	Fyb1	Fyb1.251
sp|O35601|FYB1_MOUSE	28	0.009885	1424.96	1214.93	-0.23006	0.036338	Fyb1	Fyb1.28
sp|O35601|FYB1_MOUSE	30	0.035705	1487.01	1268.5	-0.22929	0.095848	Fyb1	Fyb1.30
sp|Q8K4I3|ARHG6_MOUSE	679	4.92e-06	6159.94	13224.1	1.10218	0.000193	Arhgef6	Arhgef6.679
sp|Q8K4I3|ARHG6_MOUSE	487	0.000412	12808.7	14926.9	0.220793	0.003431	Arhgef6	Arhgef6.487
sp|Q8K4I3|ARHG6_MOUSE	639	3.49e-06	5213.78	9050.8	0.795714	0.000151	Arhgef6	Arhgef6.639
sp|Q8K4I3|ARHG6_MOUSE	224	0.014107	6470.93	7657.63	0.242926	0.047469	Arhgef6	Arhgef6.224
sp|Q8BWG8|ARRB1_MOUSE	412	2.07e-05	1425.14	1093.6	-0.38201	0.000468	Arrb1	Arrb1.412
sp|P20357|MTAP2_MOUSE	1650	0.000577	6530.57	4911.13	-0.41115	0.00439	Map2	Map2.1650
sp|P20357|MTAP2_MOUSE	1635	0.022254	299.606	243.844	-0.29711	0.066635	Map2	Map2.1635
sp|P20357|MTAP2_MOUSE	1560	0.001113	1301.16	944.582	-0.46205	0.007129	Map2	Map2.1560
sp|P20357|MTAP2_MOUSE	1791	0.031083	1053.72	799.908	-0.39758	0.086127	Map2	Map2.1791
sp|P20357|MTAP2_MOUSE	1623	2.14e-05	1451.56	1151.13	-0.33455	0.000469	Map2	Map2.1623
sp|P20357|MTAP2_MOUSE	1617	0.904964	485.051	481.826	-0.00962	0.939983	Map2	Map2.1617
sp|P20357|MTAP2_MOUSE	1783	0.00118	2466.62	2073.96	-0.25015	0.007462	Map2	Map2.1783
sp|A2AJI0|MA7D1_MOUSE	401	0.000165	6200.1	4612.72	-0.42667	0.001814	Map7d1	Map7d1.401
sp|A2AJI0|MA7D1_MOUSE	344	0.269443	397.668	369.094	-0.10757	0.419086	Map7d1	Map7d1.344
sp|A2AJI0|MA7D1_MOUSE	444	7.81e-07	641.53	972.214	0.599757	6.2e-05	Map7d1	Map7d1.444
sp|A2AJI0|MA7D1_MOUSE	78	1.92e-05	378.09	482.748	0.35254	0.000442	Map7d1	Map7d1.78
sp|A2AJI0|MA7D1_MOUSE	118	0.271284	533.698	579.672	0.119213	0.42137	Map7d1	Map7d1.118
sp|A2AJI0|MA7D1_MOUSE	454	0.355826	1191.22	1246.02	0.064885	0.510458	Map7d1	Map7d1.454
sp|A2AJI0|MA7D1_MOUSE	115	0.000258	1922.6	2376.38	0.305704	0.002476	Map7d1	Map7d1.115
sp|A2AJI0|MA7D1_MOUSE	256	0.266586	183.625	161.943	-0.18128	0.416261	Map7d1	Map7d1.256
sp|A2AJI0|MA7D1_MOUSE	368	0.141173	288.759	333.598	0.208243	0.262529	Map7d1	Map7d1.368
sp|Q8R310|TMCC3_MOUSE	216	0.036507	9839.3	11175.3	0.183687	0.097616	Tmcc3	Tmcc3.216
sp|Q8R310|TMCC3_MOUSE	242	0.128668	2379.81	2191.82	-0.11872	0.246008	Tmcc3	Tmcc3.242
sp|Q8R5F7|IFIH1_MOUSE	302	1.65e-07	5763.92	7557.48	0.390856	2.5e-05	Ifih1	Ifih1.302
sp|Q8R5F7|IFIH1_MOUSE	289	1.84e-07	6520.2	8366.03	0.359626	2.61e-05	Ifih1	Ifih1.289
sp|Q8R5F7|IFIH1_MOUSE	286	0.001014	253.666	352.523	0.474786	0.006659	Ifih1	Ifih1.286
sp|Q91VJ4|STK38_MOUSE	452	0.051897	583.789	420.367	-0.4738	0.126633	Stk38	Stk38.452
sp|Q91VJ4|STK38_MOUSE	281	0.071416	420.13	389.488	-0.10926	0.160043	Stk38	Stk38.281
sp|Q80V94|AP4E1_MOUSE	675	0.479511	121.808	127.956	0.071046	0.625213	Ap4e1	Ap4e1.675
sp|Q91X84|CRTC3_MOUSE	62	0.17476	2212.91	1905.42	-0.21583	0.30803	Crtc3	Crtc3.62
sp|Q91X84|CRTC3_MOUSE	329	2.69e-06	3810.72	2884.98	-0.4015	0.00013	Crtc3	Crtc3.329
sp|Q91X84|CRTC3_MOUSE	370	0.280209	416.466	382.89	-0.12127	0.432256	Crtc3	Crtc3.370
sp|Q80VP1|EPN1_MOUSE	419	0.219742	207.34	188.053	-0.14086	0.363278	Epn1	Epn1.419
sp|Q80VP1|EPN1_MOUSE	418	0.241017	115.291	97.7621	-0.23793	0.388105	Epn1	Epn1.418
sp|Q80VP1|EPN1_MOUSE	416	0.029112	192.139	155.679	-0.30358	0.081903	Epn1	Epn1.416
sp|O35954|PITM1_MOUSE	593	0.010741	830.77	922.933	0.151776	0.038647	Pitpnm1	Pitpnm1.593
sp|O35954|PITM1_MOUSE	621	0.000601	2955.14	3482.3	0.236811	0.004493	Pitpnm1	Pitpnm1.621
sp|O35954|PITM1_MOUSE	664	0.008406	257.618	323.624	0.329085	0.032351	Pitpnm1	Pitpnm1.664
sp|Q99K01|PDXD1_MOUSE	687	0.004417	2947.69	3201.09	0.118981	0.020044	Pdxdc1	Pdxdc1.687
sp|Q99K01|PDXD1_MOUSE	691	0.352986	113.181	128.953	0.188216	0.507348	Pdxdc1	Pdxdc1.691
sp|Q99K01|PDXD1_MOUSE	718	0.416066	145.406	132.668	-0.13227	0.566167	Pdxdc1	Pdxdc1.718
sp|Q99K01|PDXD1_MOUSE	736	0.891403	761.69	767.004	0.01003	0.931847	Pdxdc1	Pdxdc1.736
sp|Q99K01|PDXD1_MOUSE	722	0.236223	275.447	311.785	0.178779	0.382651	Pdxdc1	Pdxdc1.722
sp|Q8K4Q0|RPTOR_MOUSE	863	0.234904	2423.19	2507.46	0.049316	0.38097	Rptor	Rptor.863
sp|Q8K4Q0|RPTOR_MOUSE	722	0.323598	515.027	546.16	0.084676	0.476804	Rptor	Rptor.722
sp|Q8BVU0|LRCH3_MOUSE	625	0.113557	1774	1679.48	-0.07899	0.224505	Lrch3	Lrch3.625
sp|Q8BVU0|LRCH3_MOUSE	324	0.016557	1147.91	1043.75	-0.13724	0.053614	Lrch3	Lrch3.324
sp|Q80WQ6|RHDF2_MOUSE	298	0.021337	778.495	677.553	-0.20036	0.064452	Rhbdf2	Rhbdf2.298
sp|Q80WQ6|RHDF2_MOUSE	197	0.119943	125.191	161.258	0.365239	0.233663	Rhbdf2	Rhbdf2.197
sp|Q80WQ6|RHDF2_MOUSE	147	0.843063	242.261	246.398	0.02443	0.901274	Rhbdf2	Rhbdf2.147
sp|Q80WQ6|RHDF2_MOUSE	357	0.34067	2448.19	2306.52	-0.086	0.494983	Rhbdf2	Rhbdf2.357
sp|Q80WQ6|RHDF2_MOUSE	283	0.260073	343.643	314.158	-0.12942	0.408909	Rhbdf2	Rhbdf2.283
sp|Q80WQ6|RHDF2_MOUSE	279	0.110578	312.376	279.996	-0.15788	0.219895	Rhbdf2	Rhbdf2.279
sp|Q80WQ6|RHDF2_MOUSE	83	0.042981	1045.58	1169.02	0.160987	0.11045	Rhbdf2	Rhbdf2.83
sp|P49769|PSN1_MOUSE	367	0.135177	337.162	368.465	0.128085	0.255009	Psen1	Psen1.367
sp|P49769|PSN1_MOUSE	365	0.054236	134.733	159.601	0.24437	0.130216	Psen1	Psen1.365
sp|P49769|PSN1_MOUSE	329	0.222091	523.982	556.62	0.087176	0.365686	Psen1	Psen1.329
sp|P49769|PSN1_MOUSE	57	0.016878	472.969	422.776	-0.16185	0.054433	Psen1	Psen1.57
sp|Q8BGT8|PHIPL_MOUSE	15	0.30948	1165.76	1084.78	-0.10386	0.462417	Phyhipl	Phyhipl.15
sp|Q8BGT8|PHIPL_MOUSE	11	0.649105	220.867	210.374	-0.07022	0.763343	Phyhipl	Phyhipl.11
tr|A7YY80|A7YY80_MOUSE	428	0.000459	713.163	878.014	0.300013	0.003711	Epb41l3	Epb41l3.428
tr|A7YY80|A7YY80_MOUSE	96	0.022498	6859.86	6471.61	-0.08405	0.067129	Epb41l3	Epb41l3.96
tr|A7YY80|A7YY80_MOUSE	495	0.009943	560.945	432.701	-0.37449	0.036453	Epb41l3	Epb41l3.495
tr|A7YY80|A7YY80_MOUSE	456	0.005223	2007.26	1678.74	-0.25785	0.022468	Epb41l3	Epb41l3.456
tr|A7YY80|A7YY80_MOUSE	751	0.735548	706.408	775.579	0.134772	0.825276	Epb41l3	Epb41l3.751
tr|A7YY80|A7YY80_MOUSE	486	0.319352	2642.31	2573.32	-0.03817	0.472906	Epb41l3	Epb41l3.486
tr|A7YY80|A7YY80_MOUSE	543	0.440432	848.161	881.066	0.054912	0.589174	Epb41l3	Epb41l3.543
tr|A7YY80|A7YY80_MOUSE	470	0.889462	405.848	402.825	-0.01079	0.930169	Epb41l3	Epb41l3.470
tr|A7YY80|A7YY80_MOUSE	64	6.2e-05	799.511	611.664	-0.38638	0.00093	Epb41l3	Epb41l3.64
tr|A7YY80|A7YY80_MOUSE	518	0.000541	676.088	520.279	-0.37793	0.004175	Epb41l3	Epb41l3.518
sp|Q8BHL8|PSMF1_MOUSE	153	0.013172	971.002	920.765	-0.07664	0.04503	Psmf1	Psmf1.153
sp|Q80UG5|SEPT9_MOUSE	143	0.00084	748.225	571.543	-0.38861	0.005749	Septin9	Septin9.143
sp|Q80UG5|SEPT9_MOUSE	49	0.00446	1324.79	982.025	-0.43194	0.020171	Septin9	Septin9.49
sp|Q80UG5|SEPT9_MOUSE	30	0.096916	2240.48	2133.6	-0.07052	0.199559	Septin9	Septin9.30
sp|Q80UG5|SEPT9_MOUSE	228	0.042823	472.258	557.801	0.240176	0.110127	Septin9	Septin9.228
sp|Q80UG5|SEPT9_MOUSE	85	0.011552	6510.2	5038.34	-0.36975	0.040822	Septin9	Septin9.85
sp|Q80UG5|SEPT9_MOUSE	60	0.026606	335.16	281.433	-0.25206	0.076207	Septin9	Septin9.60
sp|Q80UG5|SEPT9_MOUSE	42	0.503357	345.704	325.482	-0.08696	0.646874	Septin9	Septin9.42
sp|Q0KL02|TRIO_MOUSE	2458	0.078217	376.36	428.347	0.186668	0.171221	Trio	Trio.2458
sp|Q0KL02|TRIO_MOUSE	1724	0.181116	375.912	340.249	-0.1438	0.316383	Trio	Trio.1724
sp|Q0KL02|TRIO_MOUSE	2634	0.260187	147.905	130.464	-0.18101	0.408995	Trio	Trio.2634
sp|Q0KL02|TRIO_MOUSE	1723	0.287223	249.288	228.757	-0.124	0.439896	Trio	Trio.1723
sp|Q0KL02|TRIO_MOUSE	1779	0.01307	302.966	238.488	-0.34524	0.044778	Trio	Trio.1779
sp|Q6ZQ58|LARP1_MOUSE	81	5.79e-06	1328.9	1732.63	0.382725	0.000216	Larp1	Larp1.81
sp|Q6ZQ58|LARP1_MOUSE	68	0.030214	111.355	147.226	0.40287	0.084373	Larp1	Larp1.68
sp|Q6ZQ58|LARP1_MOUSE	503	2.24e-06	2180.16	2787.55	0.354559	0.000118	Larp1	Larp1.503
sp|Q6ZQ58|LARP1_MOUSE	498	2.09e-06	814.132	1218.54	0.581817	0.000115	Larp1	Larp1.498
sp|Q6ZQ58|LARP1_MOUSE	751	0.069128	2277.5	2435.46	0.096743	0.155894	Larp1	Larp1.751
sp|Q6ZQ58|LARP1_MOUSE	626	0.007505	7746.64	7262.29	-0.09315	0.029729	Larp1	Larp1.626
sp|Q6ZQ58|LARP1_MOUSE	743	1.7e-08	2988.32	4334.75	0.536615	6.66e-06	Larp1	Larp1.743
sp|Q6ZQ58|LARP1_MOUSE	198	0.454505	562.105	589.144	0.067781	0.600674	Larp1	Larp1.198
sp|Q6ZQ58|LARP1_MOUSE	525	2.15e-05	7309.33	9147.97	0.323713	0.000469	Larp1	Larp1.525
sp|Q6ZQ58|LARP1_MOUSE	1048	0.063161	749.02	679.189	-0.14119	0.14538	Larp1	Larp1.1048
sp|Q6ZQ58|LARP1_MOUSE	824	0.030694	385.498	422.265	0.131424	0.085362	Larp1	Larp1.824
sp|Q6ZQ58|LARP1_MOUSE	801	0.742067	116.291	120.41	0.050227	0.829445	Larp1	Larp1.801
sp|Q6ZQ58|LARP1_MOUSE	299	0.643769	296.911	307.555	0.050815	0.760746	Larp1	Larp1.299
sp|P70398|USP9X_MOUSE	593	0.052344	123.578	93.1835	-0.40728	0.127292	Usp9x	Usp9x.593
sp|P70398|USP9X_MOUSE	2547	0.010507	350.786	448.831	0.355581	0.03811	Usp9x	Usp9x.2547
sp|P70398|USP9X_MOUSE	590	0.974718	149.471	149.811	0.003279	0.985154	Usp9x	Usp9x.590
sp|Q9Z0P4|PALM_MOUSE	345	0.010235	1277.11	1119.24	-0.19036	0.03732	Palm	Palm.345
sp|Q9Z0P4|PALM_MOUSE	145	0.018653	5753.31	5240.41	-0.13471	0.058506	Palm	Palm.145
sp|Q9Z0P4|PALM_MOUSE	116	0.001226	1227.61	929.859	-0.40077	0.007652	Palm	Palm.116
sp|Q9Z0P4|PALM_MOUSE	124	0.000126	396.534	271.933	-0.54419	0.001521	Palm	Palm.124
sp|Q9Z0P4|PALM_MOUSE	157	0.613288	328.747	310.76	-0.08118	0.737008	Palm	Palm.157
sp|P51125|ICAL_MOUSE	219	0.3482	1782.98	1530.03	-0.22073	0.502168	Cast	Cast.219
sp|P51125|ICAL_MOUSE	81	0.013024	1356.9	1232.69	-0.13849	0.044642	Cast	Cast.81
sp|P51125|ICAL_MOUSE	467	0.007039	1115.63	891.24	-0.32397	0.02826	Cast	Cast.467
sp|P51125|ICAL_MOUSE	479	0.01771	297.602	251.873	-0.24069	0.056252	Cast	Cast.479
sp|Q8R3Y8|I2BP1_MOUSE	436	0.753304	2167.88	2146.03	-0.01461	0.836499	Irf2bp1	Irf2bp1.436
sp|Q8R3Y8|I2BP1_MOUSE	66	0.979737	926.604	927.75	0.001782	0.987876	Irf2bp1	Irf2bp1.66
sp|Q8R3Y8|I2BP1_MOUSE	453	0.277302	196.27	180.093	-0.1241	0.428684	Irf2bp1	Irf2bp1.453
sp|Q8R3Y8|I2BP1_MOUSE	384	0.037822	3205.1	2979.71	-0.1052	0.100382	Irf2bp1	Irf2bp1.384
sp|O35609|SCAM3_MOUSE	87	0.000371	589.498	884.118	0.584753	0.003179	Scamp3	Scamp3.87
sp|O35609|SCAM3_MOUSE	78	0.000154	7880.76	8720.64	0.146098	0.001729	Scamp3	Scamp3.78
sp|O35609|SCAM3_MOUSE	93	0.035354	213.837	167.375	-0.35342	0.095093	Scamp3	Scamp3.93
sp|O35609|SCAM3_MOUSE	32	0.049237	95.9734	120.466	0.327915	0.121962	Scamp3	Scamp3.32
sp|O35609|SCAM3_MOUSE	89	0.666531	108.791	101.821	-0.09553	0.774694	Scamp3	Scamp3.89
sp|Q80X50|UBP2L_MOUSE	487	0.637109	911.112	888.31	-0.03657	0.756157	Ubap2l	Ubap2l.487
sp|Q80X50|UBP2L_MOUSE	629	0.009165	1679.95	1529.31	-0.13554	0.03454	Ubap2l	Ubap2l.629
sp|Q80X50|UBP2L_MOUSE	436	0.002892	357.694	262.514	-0.44633	0.014465	Ubap2l	Ubap2l.436
sp|Q80X50|UBP2L_MOUSE	513	2.94e-08	3213.91	5886.63	0.873115	8e-06	Ubap2l	Ubap2l.513
sp|Q80X50|UBP2L_MOUSE	624	0.931164	598.74	602.009	0.007856	0.957652	Ubap2l	Ubap2l.624
sp|A2AB59|RHG27_MOUSE	241	0.069	554.733	516.645	-0.10262	0.155709	Arhgap27	Arhgap27.241
sp|A2AB59|RHG27_MOUSE	227	0.007833	268.872	351.125	0.385063	0.030668	Arhgap27	Arhgap27.227
sp|A2AB59|RHG27_MOUSE	620	0.861064	2100.4	2067.98	-0.02244	0.911628	Arhgap27	Arhgap27.620
sp|A2AB59|RHG27_MOUSE	155	8.71e-08	635.95	1219.65	0.939485	1.56e-05	Arhgap27	Arhgap27.155
sp|A2AB59|RHG27_MOUSE	632	0.0017	508.53	615.279	0.274908	0.009734	Arhgap27	Arhgap27.632
sp|A2AB59|RHG27_MOUSE	636	0.596424	330.028	318.481	-0.05138	0.722362	Arhgap27	Arhgap27.636
sp|A2AB59|RHG27_MOUSE	118	2.89e-08	732.482	1637.98	1.16105	8e-06	Arhgap27	Arhgap27.118
sp|A2AB59|RHG27_MOUSE	458	0.007856	394.987	468.941	0.2476	0.030739	Arhgap27	Arhgap27.458
sp|A2AB59|RHG27_MOUSE	181	0.255738	209.731	238.629	0.186231	0.405187	Arhgap27	Arhgap27.181
sp|Q99N57|RAF1_MOUSE	43	0.029449	1262.57	1460.51	0.210114	0.082645	Raf1	Raf1.43
sp|Q99N57|RAF1_MOUSE	621	0.555855	1714.9	1669.55	-0.03867	0.688854	Raf1	Raf1.621
sp|Q99N57|RAF1_MOUSE	259	0.08213	1784.2	1878.93	0.074633	0.177049	Raf1	Raf1.259
sp|Q99N57|RAF1_MOUSE	233	0.002086	108.376	178.396	0.719038	0.011309	Raf1	Raf1.233
sp|Q5ND34|WDR81_MOUSE	1132	0.661887	345.612	357.961	0.050649	0.771672	Wdr81	Wdr81.1132
sp|Q5ND34|WDR81_MOUSE	1570	0.863035	716.43	722.286	0.011744	0.913145	Wdr81	Wdr81.1570
sp|Q8VBT6|APOBR_MOUSE	520	0.002864	852.619	1145.35	0.425812	0.014396	Apobr	Apobr.520
sp|Q8VBT6|APOBR_MOUSE	398	0.051943	2985.93	3410.39	0.191756	0.126681	Apobr	Apobr.398
sp|Q8VBT6|APOBR_MOUSE	484	0.000267	759.817	929.909	0.291438	0.002533	Apobr	Apobr.484
sp|Q8VBT6|APOBR_MOUSE	144	0.010682	107.362	84.2637	-0.3495	0.038519	Apobr	Apobr.144
tr|A0A0R4J0P5|A0A0R4J0P5_MOUSE	318	2.81e-05	818.159	552.981	-0.56515	0.000551	Pstpip1	Pstpip1.318
tr|A0A0R4J0P5|A0A0R4J0P5_MOUSE	298	0.004642	2220.29	1984.4	-0.16205	0.020751	Pstpip1	Pstpip1.298
tr|A0A0R4J0P5|A0A0R4J0P5_MOUSE	334	0.850699	262.227	267.901	0.030889	0.905592	Pstpip1	Pstpip1.334
sp|Q6R891|NEB2_MOUSE	94	0.019127	261.191	359.101	0.459281	0.059719	Ppp1r9b	Ppp1r9b.94
sp|Q6R891|NEB2_MOUSE	192	0.169934	2855.64	2694.55	-0.08377	0.301748	Ppp1r9b	Ppp1r9b.192
sp|Q6R891|NEB2_MOUSE	100	0.552337	6429.53	6336.48	-0.02103	0.686812	Ppp1r9b	Ppp1r9b.100
sp|Q6R891|NEB2_MOUSE	99	0.50087	1609.55	1557.32	-0.04759	0.644654	Ppp1r9b	Ppp1r9b.99
sp|E9Q394|AKP13_MOUSE	1532	0.398456	198.726	219.464	0.143205	0.55204	Akap13	Akap13.1532
sp|E9Q394|AKP13_MOUSE	1839	0.616671	2750.89	2721.16	-0.01567	0.739765	Akap13	Akap13.1839
sp|E9Q394|AKP13_MOUSE	2431	0.028991	663.968	789.458	0.249748	0.081662	Akap13	Akap13.2431
sp|E9Q394|AKP13_MOUSE	2663	0.741263	646.482	654.782	0.018403	0.829361	Akap13	Akap13.2663
sp|E9Q394|AKP13_MOUSE	2692	0.133629	2475.41	2565.41	0.051519	0.253002	Akap13	Akap13.2692
sp|E9Q394|AKP13_MOUSE	1895	0.553187	125.122	116.295	-0.10555	0.687262	Akap13	Akap13.1895
sp|E9Q394|AKP13_MOUSE	2374	0.137779	1079.93	995.396	-0.11759	0.25834	Akap13	Akap13.2374
sp|E9Q394|AKP13_MOUSE	2462	0.40057	745.256	725.485	-0.03879	0.553164	Akap13	Akap13.2462
sp|E9Q394|AKP13_MOUSE	1892	0.043736	4176.6	4486.88	0.103383	0.111883	Akap13	Akap13.1892
sp|E9Q394|AKP13_MOUSE	1613	0.008143	663.187	762.416	0.201162	0.031554	Akap13	Akap13.1613
sp|E9Q394|AKP13_MOUSE	1526	0.10656	413.291	465.202	0.170699	0.214034	Akap13	Akap13.1526
sp|E9Q394|AKP13_MOUSE	1869	0.187425	435.836	474.694	0.123214	0.324155	Akap13	Akap13.1869
sp|E9Q394|AKP13_MOUSE	2527	0.344174	2411.04	2522.64	0.06528	0.498158	Akap13	Akap13.2527
sp|E9Q394|AKP13_MOUSE	1569	0.321611	189.812	211.332	0.154942	0.47531	Akap13	Akap13.1569
sp|Q8K1M6|DNM1L_MOUSE	616	0.000183	9420.99	8248.12	-0.19181	0.001936	Dnm1l	Dnm1l.616
sp|P27546|MAP4_MOUSE	667	5.22e-05	5219.1	4568.15	-0.19219	0.000847	Map4	Map4.667
sp|P27546|MAP4_MOUSE	1046	0.142977	2518.65	2361.99	-0.09265	0.264728	Map4	Map4.1046
sp|P27546|MAP4_MOUSE	475	0.058664	664.051	749.625	0.174875	0.137497	Map4	Map4.475
sp|P27546|MAP4_MOUSE	798	7.22e-05	436.804	305.349	-0.51653	0.001038	Map4	Map4.798
sp|P27546|MAP4_MOUSE	517	0.000243	9239.7	10574.4	0.194656	0.002386	Map4	Map4.517
sp|P27546|MAP4_MOUSE	658	0.003926	1687.18	1364.3	-0.30646	0.018376	Map4	Map4.658
sp|P27546|MAP4_MOUSE	598	0.451244	1816.48	1876.01	0.046523	0.598242	Map4	Map4.598
sp|P27546|MAP4_MOUSE	506	0.00342	1194.92	1309.86	0.132503	0.016384	Map4	Map4.506
sp|P27546|MAP4_MOUSE	828	0.013429	331.514	272.682	-0.28185	0.045702	Map4	Map4.828
sp|P27546|MAP4_MOUSE	841	0.00289	2567.54	3232.88	0.332434	0.014465	Map4	Map4.841
sp|P27546|MAP4_MOUSE	914	0.188468	4193.75	3774.71	-0.15188	0.325468	Map4	Map4.914
sp|P27546|MAP4_MOUSE	901	0.00077	1092.68	890.646	-0.29495	0.005401	Map4	Map4.901
sp|P27546|MAP4_MOUSE	254	0.528746	659.525	692.998	0.071424	0.668754	Map4	Map4.254
sp|P27546|MAP4_MOUSE	840	0.012697	370.859	492.242	0.408496	0.043829	Map4	Map4.840
sp|P27546|MAP4_MOUSE	503	0.737208	526.401	518.234	-0.02256	0.826686	Map4	Map4.503
sp|P27546|MAP4_MOUSE	345	0.164744	462.91	422.962	-0.1302	0.294288	Map4	Map4.345
sp|P27546|MAP4_MOUSE	785	0.008865	1914.59	1637.52	-0.22553	0.033758	Map4	Map4.785
sp|P27546|MAP4_MOUSE	898	0.050742	345.606	294.217	-0.23224	0.124644	Map4	Map4.898
sp|P27546|MAP4_MOUSE	512	0.079994	172.257	203.492	0.240402	0.173847	Map4	Map4.512
sp|P27546|MAP4_MOUSE	849	0.009604	851.803	718.698	-0.24513	0.035614	Map4	Map4.849
sp|P27546|MAP4_MOUSE	344	0.339169	122.723	111.236	-0.14179	0.49357	Map4	Map4.344
sp|Q8BTW9|PAK4_MOUSE	104	0.793495	266.927	273.866	0.037029	0.866129	Pak4	Pak4.104
sp|Q8BTW9|PAK4_MOUSE	257	0.041983	974.475	885.324	-0.13842	0.108499	Pak4	Pak4.257
sp|Q8BTW9|PAK4_MOUSE	207	0.174902	2150.8	2042.18	-0.07476	0.308142	Pak4	Pak4.207
sp|Q8BTW9|PAK4_MOUSE	181	0.847706	2845.07	2864.34	0.009738	0.904105	Pak4	Pak4.181
sp|Q8BTW9|PAK4_MOUSE	476	0.245241	1316.3	1403.18	0.09221	0.393137	Pak4	Pak4.476
sp|Q923Q2|STA13_MOUSE	411	0.012285	976.434	891.883	-0.13067	0.042754	Stard13	Stard13.411
sp|Q923Q2|STA13_MOUSE	642	0.046077	109.36	86.3946	-0.34007	0.116296	Stard13	Stard13.642
sp|Q3UIL6|PKHA7_MOUSE	586	0.041491	448.594	384.818	-0.22123	0.107717	Plekha7	Plekha7.586
sp|Q3UIL6|PKHA7_MOUSE	451	0.012314	831.322	708.721	-0.23019	0.042834	Plekha7	Plekha7.451
sp|Q3UIL6|PKHA7_MOUSE	900	4.38e-05	2712.42	3317.17	0.29037	0.000763	Plekha7	Plekha7.900
sp|Q3UIL6|PKHA7_MOUSE	362	0.29713	687.639	656.517	-0.06682	0.449797	Plekha7	Plekha7.362
sp|Q3UIL6|PKHA7_MOUSE	1060	0.036937	604.686	663.171	0.133194	0.098456	Plekha7	Plekha7.1060
sp|Q3UIL6|PKHA7_MOUSE	1010	0.001782	1644.62	1306.12	-0.33247	0.010061	Plekha7	Plekha7.1010
sp|Q3UIL6|PKHA7_MOUSE	601	0.074422	297.343	264.335	-0.16976	0.164879	Plekha7	Plekha7.601
sp|Q3UIL6|PKHA7_MOUSE	609	0.000432	464.89	380.262	-0.28989	0.003548	Plekha7	Plekha7.609
sp|Q3UIL6|PKHA7_MOUSE	533	0.001901	934.909	775.785	-0.26917	0.010564	Plekha7	Plekha7.533
sp|Q3UIL6|PKHA7_MOUSE	542	0.801128	582.307	572.961	-0.02334	0.872195	Plekha7	Plekha7.542
sp|Q3UIL6|PKHA7_MOUSE	864	0.01534	1525.67	1348.83	-0.17774	0.050888	Plekha7	Plekha7.864
sp|Q3UIL6|PKHA7_MOUSE	469	0.054495	338.803	279.306	-0.2786	0.130609	Plekha7	Plekha7.469
sp|Q3UIL6|PKHA7_MOUSE	983	0.301596	630.578	673.99	0.096052	0.454534	Plekha7	Plekha7.983
sp|Q3UIL6|PKHA7_MOUSE	904	0.077353	574.89	642.75	0.160973	0.170207	Plekha7	Plekha7.904
sp|Q3UIL6|PKHA7_MOUSE	853	0.072699	1263.33	1162.39	-0.12013	0.16201	Plekha7	Plekha7.853
sp|Q3UIL6|PKHA7_MOUSE	1093	0.134703	399.364	364.594	-0.13141	0.254468	Plekha7	Plekha7.1093
sp|Q3UIL6|PKHA7_MOUSE	478	0.108412	826.199	778.948	-0.08496	0.216632	Plekha7	Plekha7.478
sp|Q3UIL6|PKHA7_MOUSE	482	0.083276	274.67	325.632	0.245543	0.178388	Plekha7	Plekha7.482
sp|Q8R464|CADM4_MOUSE	361	0.024071	1082.27	982.588	-0.1394	0.070643	Cadm4	Cadm4.361
sp|P20152|VIME_MOUSE	214	0.000469	1626.06	1113.78	-0.54592	0.003776	Vim	Vim.214
sp|P20152|VIME_MOUSE	430	0.548379	10153.8	9774.18	-0.05497	0.683789	Vim	Vim.430
sp|P20152|VIME_MOUSE	325	0.012351	2126.36	1808.21	-0.23382	0.042907	Vim	Vim.325
sp|P20152|VIME_MOUSE	412	0.003328	1803.28	1409.18	-0.35577	0.016	Vim	Vim.412
sp|P20152|VIME_MOUSE	144	0.054125	98.3625	82.8161	-0.2482	0.130094	Vim	Vim.144
sp|P20152|VIME_MOUSE	29	0.000601	1608.21	955.37	-0.75132	0.004493	Vim	Vim.29
sp|P20152|VIME_MOUSE	42	0.001933	2906.65	1819.4	-0.6759	0.010658	Vim	Vim.42
sp|P20152|VIME_MOUSE	339	0.004798	620.798	477.747	-0.37788	0.021218	Vim	Vim.339
sp|P20152|VIME_MOUSE	39	0.224132	12148.4	11229.8	-0.11344	0.368422	Vim	Vim.39
sp|P20152|VIME_MOUSE	72	0.882567	3218.65	3195.51	-0.01041	0.926462	Vim	Vim.72
sp|P20152|VIME_MOUSE	205	0.78909	547.726	538.329	-0.02496	0.86319	Vim	Vim.205
sp|P20152|VIME_MOUSE	420	0.719513	1296.44	1323.96	0.030305	0.813462	Vim	Vim.420
sp|P20152|VIME_MOUSE	47	0.125294	1808.18	1630.8	-0.14896	0.241185	Vim	Vim.47
sp|P20152|VIME_MOUSE	201	0.014181	3224.67	2913.27	-0.14651	0.047671	Vim	Vim.201
sp|P20152|VIME_MOUSE	459	0.000719	1341.37	1048.58	-0.35526	0.005116	Vim	Vim.459
sp|P20152|VIME_MOUSE	56	1.23e-05	6814.55	3796.96	-0.84377	0.000352	Vim	Vim.56
sp|P20152|VIME_MOUSE	438	0.031063	1192.31	1077.07	-0.14665	0.086106	Vim	Vim.438
sp|P20152|VIME_MOUSE	73	2.23e-07	4015.11	6007.35	0.581288	2.91e-05	Vim	Vim.73
sp|P20152|VIME_MOUSE	54	0.000171	1315.79	949.038	-0.47139	0.001867	Vim	Vim.54
sp|P20152|VIME_MOUSE	49	0.080437	2257.21	1941.58	-0.21731	0.174339	Vim	Vim.49
sp|P20152|VIME_MOUSE	7	0.003284	1506.46	1227.45	-0.29549	0.015853	Vim	Vim.7
sp|P20152|VIME_MOUSE	419	0.008514	1233.94	1040.64	-0.2458	0.032713	Vim	Vim.419
sp|P20152|VIME_MOUSE	51	0.0021	122.952	64.3307	-0.93452	0.011347	Vim	Vim.51
sp|P20152|VIME_MOUSE	32	0.0719	492.651	425.243	-0.21228	0.160758	Vim	Vim.32
sp|P20152|VIME_MOUSE	436	0.11452	666.347	608.369	-0.13133	0.22564	Vim	Vim.436
sp|P20152|VIME_MOUSE	55	0.000521	2293.88	1472.75	-0.63928	0.004054	Vim	Vim.55
sp|P20152|VIME_MOUSE	10	0.015823	822.45	677.11	-0.28054	0.052006	Vim	Vim.10
sp|P20152|VIME_MOUSE	34	0.005832	805.435	628.746	-0.35729	0.02439	Vim	Vim.34
sp|P20152|VIME_MOUSE	20	0.066815	916.072	823.25	-0.15413	0.151632	Vim	Vim.20
tr|B2RXC2|B2RXC2_MOUSE	125	0.302233	445.482	419.322	-0.08731	0.45499	Itpkb	Itpkb.125
tr|B2RXC2|B2RXC2_MOUSE	42	0.000358	1662.56	1973.5	0.24735	0.003105	Itpkb	Itpkb.42
tr|B2RXC2|B2RXC2_MOUSE	200	0.077675	1400.63	1310.89	-0.09553	0.170528	Itpkb	Itpkb.200
tr|B2RXC2|B2RXC2_MOUSE	247	0.09782	1817.56	1896.61	0.061423	0.200931	Itpkb	Itpkb.247
tr|A0A0N4SW73|A0A0N4SW73_MOUSE	474	0.000959	2044.23	1725.8	-0.2443	0.006368	Rab11fip5	Rab11fip5.474
tr|A0A0N4SW73|A0A0N4SW73_MOUSE	693	0.775886	2427.38	2470.36	0.025322	0.852521	Rab11fip5	Rab11fip5.693
tr|A0A0N4SW73|A0A0N4SW73_MOUSE	626	0.170624	621.793	561.684	-0.14668	0.302723	Rab11fip5	Rab11fip5.626
tr|A0A0N4SW73|A0A0N4SW73_MOUSE	1203	0.021539	434.091	344.157	-0.33493	0.064895	Rab11fip5	Rab11fip5.1203
tr|A0A0N4SW73|A0A0N4SW73_MOUSE	188	1.11e-05	7109.09	3627.58	-0.97066	0.000329	Rab11fip5	Rab11fip5.188
tr|A0A0N4SW73|A0A0N4SW73_MOUSE	296	7.84e-07	2886.06	2084.9	-0.46913	6.2e-05	Rab11fip5	Rab11fip5.296
tr|A0A0N4SW73|A0A0N4SW73_MOUSE	307	0.000178	2729.18	2335.2	-0.22492	0.001898	Rab11fip5	Rab11fip5.307
tr|A0A0N4SW73|A0A0N4SW73_MOUSE	209	0.002282	1710.76	1245.54	-0.45787	0.012147	Rab11fip5	Rab11fip5.209
tr|A0A0N4SW73|A0A0N4SW73_MOUSE	1218	0.01309	753.256	602.187	-0.32293	0.044821	Rab11fip5	Rab11fip5.1218
tr|A0A0N4SW73|A0A0N4SW73_MOUSE	176	0.002804	713.896	595.94	-0.26055	0.014144	Rab11fip5	Rab11fip5.176
tr|A0A0N4SW73|A0A0N4SW73_MOUSE	278	0.000179	348.291	247.083	-0.4953	0.001904	Rab11fip5	Rab11fip5.278
tr|A0A0N4SW73|A0A0N4SW73_MOUSE	357	0.022299	269.767	222.721	-0.27647	0.066712	Rab11fip5	Rab11fip5.357
tr|A0A0N4SW73|A0A0N4SW73_MOUSE	356	0.790664	415.267	408.64	-0.02321	0.86401	Rab11fip5	Rab11fip5.356
sp|Q9R1C7|PR40A_MOUSE	369	0.691741	1745.42	1717.12	-0.02358	0.793949	Prpf40a	Prpf40a.369
sp|Q9R1C7|PR40A_MOUSE	34	1.39e-05	1215.92	1728	0.507061	0.000365	Prpf40a	Prpf40a.34
sp|Q9R1C7|PR40A_MOUSE	884	0.034977	823.609	918.612	0.157496	0.094377	Prpf40a	Prpf40a.884
sp|Q9ESU6|BRD4_MOUSE	1048	0.614912	290.539	304.062	0.065636	0.738177	Brd4	Brd4.1048
sp|Q9ESU6|BRD4_MOUSE	1153	0.047553	1461.41	1315.3	-0.15197	0.11905	Brd4	Brd4.1153
sp|Q9ESU6|BRD4_MOUSE	602	0.825411	2781.28	2796.93	0.008095	0.889397	Brd4	Brd4.602
sp|P83741|WNK1_MOUSE	2260	0.001148	251.501	316.218	0.330356	0.007286	Wnk1	Wnk1.2260
sp|P83741|WNK1_MOUSE	563	0.184902	132.693	109.861	-0.27241	0.321098	Wnk1	Wnk1.563
sp|P83741|WNK1_MOUSE	2027	0.838246	439.425	446.611	0.023402	0.898102	Wnk1	Wnk1.2027
sp|P83741|WNK1_MOUSE	165	4.13e-05	3388.43	2733.3	-0.30998	0.000728	Wnk1	Wnk1.165
sp|P83741|WNK1_MOUSE	17	0.298066	619.981	591.403	-0.06808	0.451006	Wnk1	Wnk1.17
sp|P83741|WNK1_MOUSE	2367	0.708081	634.207	625.082	-0.02091	0.805899	Wnk1	Wnk1.2367
sp|P83741|WNK1_MOUSE	185	0.002353	2747.86	2375.71	-0.20995	0.012398	Wnk1	Wnk1.185
sp|P83741|WNK1_MOUSE	2007	0.056594	179.204	209.509	0.225409	0.13402	Wnk1	Wnk1.2007
sp|P83741|WNK1_MOUSE	2135	9.44e-06	2182.44	2961.46	0.440367	0.000308	Wnk1	Wnk1.2135
sp|P83741|WNK1_MOUSE	183	0.003904	1040.99	919.187	-0.17952	0.018288	Wnk1	Wnk1.183
sp|P83741|WNK1_MOUSE	71	0.12759	139.663	113.38	-0.30079	0.244428	Wnk1	Wnk1.71
sp|P63260|ACTG_MOUSE	203	0.046296	1113.9	1212.58	0.122449	0.116677	Actg1	Actg1.203
sp|P63260|ACTG_MOUSE	233	0.144737	620.846	600.586	-0.04787	0.266968	Actg1	Actg1.233
sp|Q5SNZ0|GRDN_MOUSE	1677	0.281259	250.844	230.687	-0.12085	0.433299	Ccdc88a	Ccdc88a.1677
sp|Q5SNZ0|GRDN_MOUSE	1417	5.38e-09	1139.91	1831.89	0.684405	4.1e-06	Ccdc88a	Ccdc88a.1417
sp|Q5SNZ0|GRDN_MOUSE	1704	0.534254	321.291	304.861	-0.07573	0.672349	Ccdc88a	Ccdc88a.1704
sp|Q5SNZ0|GRDN_MOUSE	1822	7.79e-06	1999.4	3008.3	0.589384	0.000268	Ccdc88a	Ccdc88a.1822
sp|Q5SNZ0|GRDN_MOUSE	1821	0.000299	423.75	653.797	0.625627	0.002733	Ccdc88a	Ccdc88a.1821
sp|Q5SNZ0|GRDN_MOUSE	1703	0.130451	118.928	98.5927	-0.27053	0.248368	Ccdc88a	Ccdc88a.1703
sp|Q5SNZ0|GRDN_MOUSE	1654	0.021475	717.684	581.608	-0.3033	0.064729	Ccdc88a	Ccdc88a.1654
sp|Q6ZQB6|VIP2_MOUSE	818	0.641229	477.218	488.049	0.032377	0.758987	Ppip5k2	Ppip5k2.818
sp|Q6ZQB6|VIP2_MOUSE	44	0.473291	541.122	559.254	0.047549	0.618884	Ppip5k2	Ppip5k2.44
sp|Q6ZQB6|VIP2_MOUSE	1066	1.99e-05	1946.42	3936.5	1.01609	0.000454	Ppip5k2	Ppip5k2.1066
sp|E9Q238|KANK1_MOUSE	325	0.163656	1760.39	1644.41	-0.09833	0.292914	Kank1	Kank1.325
sp|E9Q238|KANK1_MOUSE	1341	0.207327	432.015	397.338	-0.12072	0.349072	Kank1	Kank1.1341
sp|Q9DCM0|ETHE1_MOUSE	14	0.003507	934.386	765.433	-0.28774	0.016739	Ethe1	Ethe1.14
sp|Q9DCM0|ETHE1_MOUSE	216	0.155769	219.431	247.839	0.175633	0.281898	Ethe1	Ethe1.216
sp|Q8BYI6|PCAT2_MOUSE	34	0.190961	4247.92	4086.49	-0.05589	0.328681	Lpcat2	Lpcat2.34
sp|Q8BYI6|PCAT2_MOUSE	480	0.00526	652.139	922.495	0.500361	0.022584	Lpcat2	Lpcat2.480
sp|Q922R0|PRKX_MOUSE	200	0.140819	1137.66	1243.69	0.128565	0.26209	Prkx	Prkx.200
sp|Q9DBJ1|PGAM1_MOUSE	14	0.949319	2170.88	2165.37	-0.00367	0.96754	Pgam1	Pgam1.14
sp|Q9DBJ1|PGAM1_MOUSE	118	0.700217	6051.2	6119.81	0.016266	0.799895	Pgam1	Pgam1.118
sp|Q9DBJ1|PGAM1_MOUSE	23	0.758629	824.598	814.051	-0.01857	0.840166	Pgam1	Pgam1.23
sp|Q9DBJ1|PGAM1_MOUSE	92	0.035857	696.033	771.711	0.148904	0.096104	Pgam1	Pgam1.92
sp|Q9DBJ1|PGAM1_MOUSE	31	0.875439	115.207	113.283	-0.02429	0.921965	Pgam1	Pgam1.31
tr|B1ARU4|B1ARU4_MOUSE	280	0.304496	3205.73	3097.19	-0.04969	0.457181	Macf1	Macf1.280
tr|B1ARU4|B1ARU4_MOUSE	2823	0.000449	1111.44	863.178	-0.3647	0.003654	Macf1	Macf1.2823
tr|B1ARU4|B1ARU4_MOUSE	2968	0.515181	277.011	264.488	-0.06674	0.657242	Macf1	Macf1.2968
tr|B1ARU4|B1ARU4_MOUSE	3887	0.174295	3100.34	3196.38	0.044015	0.307471	Macf1	Macf1.3887
tr|B1ARU4|B1ARU4_MOUSE	6905	0.525752	328.477	317.448	-0.04927	0.66625	Macf1	Macf1.6905
tr|B1ARU4|B1ARU4_MOUSE	4456	0.00308	830.885	653.533	-0.34639	0.01517	Macf1	Macf1.4456
tr|B1ARU4|B1ARU4_MOUSE	5552	0.05513	87.1351	109.864	0.334388	0.131573	Macf1	Macf1.5552
sp|P97379|G3BP2_MOUSE	227	0.302738	6569.8	6778.71	0.045162	0.455346	G3bp2	G3bp2.227
sp|Q8K1I7|WIPF1_MOUSE	388	0.000113	982.353	747.377	-0.3944	0.0014	Wipf1	Wipf1.388
sp|Q8K1I7|WIPF1_MOUSE	330	6.06e-05	1285.24	1991.53	0.63184	0.000921	Wipf1	Wipf1.330
sp|Q03141|MARK3_MOUSE	469	0.010105	3729.71	3283.79	-0.1837	0.036947	Mark3	Mark3.469
sp|Q03141|MARK3_MOUSE	507	0.48689	606.639	582.629	-0.05826	0.632408	Mark3	Mark3.507
sp|Q03141|MARK3_MOUSE	583	0.091225	99.6342	77.4587	-0.36321	0.190516	Mark3	Mark3.583
sp|Q03141|MARK3_MOUSE	601	0.047206	614.407	522.395	-0.23405	0.11853	Mark3	Mark3.601
sp|Q03141|MARK3_MOUSE	564	0.520039	278.336	262.213	-0.08609	0.661435	Mark3	Mark3.564
sp|Q03141|MARK3_MOUSE	540	0.305763	114.302	99.3171	-0.20274	0.458375	Mark3	Mark3.540
sp|Q03141|MARK3_MOUSE	602	0.291646	104.766	117.158	0.16129	0.444366	Mark3	Mark3.602
sp|P97393|RHG05_MOUSE	1196	0.005177	247.38	188.093	-0.39529	0.02234	Arhgap5	Arhgap5.1196
sp|P97393|RHG05_MOUSE	1125	0.20441	404.608	362.988	-0.15661	0.345187	Arhgap5	Arhgap5.1125
sp|P97393|RHG05_MOUSE	1203	0.031603	1250.35	1071.93	-0.22212	0.087177	Arhgap5	Arhgap5.1203
sp|P97393|RHG05_MOUSE	590	7.36e-06	1169.29	793.117	-0.56003	0.000256	Arhgap5	Arhgap5.590
sp|P97393|RHG05_MOUSE	1219	0.058764	492.923	433.124	-0.18658	0.137589	Arhgap5	Arhgap5.1219
sp|P97393|RHG05_MOUSE	1218	0.199746	601.216	565.004	-0.08962	0.338741	Arhgap5	Arhgap5.1218
sp|Q569Z6|TR150_MOUSE	669	0.006796	498.668	412.784	-0.27269	0.027511	Thrap3	Thrap3.669
sp|Q569Z6|TR150_MOUSE	248	0.577512	12898	13021.9	0.013784	0.707525	Thrap3	Thrap3.248
sp|Q569Z6|TR150_MOUSE	491	0.220681	226.055	251.594	0.154423	0.364169	Thrap3	Thrap3.491
sp|Q569Z6|TR150_MOUSE	572	0.000588	3465.51	2652.12	-0.38592	0.004438	Thrap3	Thrap3.572
sp|Q569Z6|TR150_MOUSE	695	0.254354	649.897	591.839	-0.13501	0.403999	Thrap3	Thrap3.695
sp|Q569Z6|TR150_MOUSE	320	0.009361	3640.32	4025.94	0.14526	0.035016	Thrap3	Thrap3.320
sp|Q569Z6|TR150_MOUSE	253	0.189752	5066.73	4855.85	-0.06133	0.32718	Thrap3	Thrap3.253
sp|Q569Z6|TR150_MOUSE	924	0.178202	497.259	541.477	0.122901	0.312578	Thrap3	Thrap3.924
sp|Q569Z6|TR150_MOUSE	243	0.665193	7242.26	7308.4	0.013116	0.7738	Thrap3	Thrap3.243
sp|Q569Z6|TR150_MOUSE	679	0.528939	20711.7	20870.1	0.010991	0.668874	Thrap3	Thrap3.679
sp|Q569Z6|TR150_MOUSE	264	0.196958	477.393	448.149	-0.0912	0.335436	Thrap3	Thrap3.264
sp|Q569Z6|TR150_MOUSE	55	0.473427	216.152	202.75	-0.09235	0.618943	Thrap3	Thrap3.55
sp|Q569Z6|TR150_MOUSE	559	0.004409	615.242	466.081	-0.40057	0.020018	Thrap3	Thrap3.559
sp|Q569Z6|TR150_MOUSE	935	0.744079	616.704	628.958	0.028387	0.830733	Thrap3	Thrap3.935
sp|Q569Z6|TR150_MOUSE	860	0.052206	239.379	185.44	-0.36835	0.127138	Thrap3	Thrap3.860
sp|Q569Z6|TR150_MOUSE	532	0.923459	1520.11	1515.65	-0.00424	0.952015	Thrap3	Thrap3.532
sp|P46938|YAP1_MOUSE	94	0.966877	865.47	863.108	-0.00394	0.979413	Yap1	Yap1.94
sp|P57776|EF1D_MOUSE	147	8.43e-05	4288.91	3755.15	-0.19174	0.001142	Eef1d	Eef1d.147
sp|P57776|EF1D_MOUSE	162	0.296813	53433.9	52864.3	-0.01546	0.449778	Eef1d	Eef1d.162
sp|P57776|EF1D_MOUSE	133	0.000605	3142.69	2313.27	-0.44207	0.004501	Eef1d	Eef1d.133
sp|Q5F2E7|NUFP2_MOUSE	213	0.370531	1235.53	1285.93	0.057685	0.525672	Nufip2	Nufip2.213
sp|Q5F2E7|NUFP2_MOUSE	626	0.680394	2530.7	2489.92	-0.02344	0.784369	Nufip2	Nufip2.626
sp|Q5F2E7|NUFP2_MOUSE	570	0.620127	145.711	138.11	-0.07729	0.742471	Nufip2	Nufip2.570
sp|Q5F2E7|NUFP2_MOUSE	634	0.959004	242.153	243.077	0.005495	0.974935	Nufip2	Nufip2.634
sp|Q5F2E7|NUFP2_MOUSE	628	0.488869	538.499	514.948	-0.06452	0.63401	Nufip2	Nufip2.628
sp|Q6ZPS6|AKIB1_MOUSE	738	0.019898	917.503	1036.61	0.176094	0.061336	Ankib1	Ankib1.738
sp|Q6P1G0|HEAT6_MOUSE	646	0.094492	416.757	453.756	0.12271	0.19593	Heatr6	Heatr6.646
sp|P70335|ROCK1_MOUSE	1341	0.64897	461.465	483.294	0.06668	0.763343	Rock1	Rock1.1341
sp|P70335|ROCK1_MOUSE	1336	0.002753	313.375	451.488	0.526799	0.013963	Rock1	Rock1.1336
tr|Q7TNL5|Q7TNL5_MOUSE	566	0.219078	5546.12	6749.56	0.283316	0.362633	Ppp2r5d	Ppp2r5d.566
tr|Q7TNL5|Q7TNL5_MOUSE	81	0.479406	919.27	892.7	-0.04231	0.625196	Ppp2r5d	Ppp2r5d.81
tr|Q7TNL5|Q7TNL5_MOUSE	45	0.002809	616.886	505.96	-0.28598	0.014144	Ppp2r5d	Ppp2r5d.45
tr|Q7TNL5|Q7TNL5_MOUSE	82	0.000101	6757.99	5825.48	-0.21422	0.001301	Ppp2r5d	Ppp2r5d.82
tr|Q7TNL5|Q7TNL5_MOUSE	56	0.103992	470.664	429.957	-0.13051	0.209556	Ppp2r5d	Ppp2r5d.56
sp|Q9DBS5|KLC4_MOUSE	590	0.0847	932.898	846.427	-0.14033	0.180529	Klc4	Klc4.590
sp|Q9DBS5|KLC4_MOUSE	566	0.00051	1565.39	1943.05	0.311796	0.003991	Klc4	Klc4.566
sp|Q9DBS5|KLC4_MOUSE	611	0.289141	1099.19	1019.43	-0.10868	0.442136	Klc4	Klc4.611
sp|Q9DBS5|KLC4_MOUSE	565	0.007936	461.149	579.066	0.328494	0.03093	Klc4	Klc4.565
sp|Q9DBS5|KLC4_MOUSE	460	0.201342	220.508	186.943	-0.23823	0.340938	Klc4	Klc4.460
sp|P63101|1433Z_MOUSE	207	0.01036	3237.12	3397.26	0.069658	0.037697	Ywhaz	Ywhaz.207
sp|P63101|1433Z_MOUSE	210	0.490723	396.435	413.649	0.061322	0.635427	Ywhaz	Ywhaz.210
sp|Q9QYY0|GAB1_MOUSE	455	0.890671	252.335	254.287	0.011117	0.931224	Gab1	Gab1.455
sp|Q9QYY0|GAB1_MOUSE	552	0.291761	527.957	472.54	-0.15998	0.444441	Gab1	Gab1.552
sp|Q9QYY0|GAB1_MOUSE	419	0.008905	206.897	138.137	-0.58281	0.033853	Gab1	Gab1.419
sp|Q9QYY0|GAB1_MOUSE	266	0.017115	680.072	596.752	-0.18856	0.054951	Gab1	Gab1.266
tr|E9Q1U2|E9Q1U2_MOUSE	744	0.000134	1674.73	1197.14	-0.48434	0.001572	Synpo2	Synpo2.744
tr|E9Q1U2|E9Q1U2_MOUSE	813	0.057401	142.692	102.363	-0.47921	0.135236	Synpo2	Synpo2.813
tr|E9Q1U2|E9Q1U2_MOUSE	300	0.538721	283.773	266.441	-0.09092	0.675837	Synpo2	Synpo2.300
tr|E9Q1U2|E9Q1U2_MOUSE	767	0.227889	804.404	754.995	-0.09145	0.372526	Synpo2	Synpo2.767
tr|E9Q1U2|E9Q1U2_MOUSE	1085	0.665668	427.413	415.458	-0.04093	0.773956	Synpo2	Synpo2.1085
tr|E9Q1U2|E9Q1U2_MOUSE	543	0.924426	231.74	229.379	-0.01478	0.952597	Synpo2	Synpo2.543
tr|E9Q1U2|E9Q1U2_MOUSE	923	0.683877	94.0724	97.7977	0.056029	0.786916	Synpo2	Synpo2.923
tr|E9Q1U2|E9Q1U2_MOUSE	895	0.123994	3138.17	2958.89	-0.08487	0.239564	Synpo2	Synpo2.895
tr|E9Q1U2|E9Q1U2_MOUSE	353	0.002891	3445.07	2916.07	-0.2405	0.014465	Synpo2	Synpo2.353
tr|E9Q1U2|E9Q1U2_MOUSE	220	0.494514	1557.18	1600.54	0.039628	0.638956	Synpo2	Synpo2.220
tr|E9Q1U2|E9Q1U2_MOUSE	756	0.066657	282.276	245.543	-0.20113	0.151439	Synpo2	Synpo2.756
tr|E9Q1U2|E9Q1U2_MOUSE	630	0.019389	298.425	252.744	-0.23969	0.060233	Synpo2	Synpo2.630
tr|E9Q1U2|E9Q1U2_MOUSE	596	0.527569	764.684	733.8	-0.05948	0.667514	Synpo2	Synpo2.596
tr|E9Q1U2|E9Q1U2_MOUSE	219	0.84839	1205.27	1211.55	0.007504	0.90455	Synpo2	Synpo2.219
sp|Q8CGF6|WDR47_MOUSE	312	0.003086	275.637	185.374	-0.57233	0.015191	Wdr47	Wdr47.312
sp|Q8CGF6|WDR47_MOUSE	296	0.241363	616.639	660.116	0.098294	0.388459	Wdr47	Wdr47.296
sp|A2AIV8|CARD9_MOUSE	152	0.007418	715.416	541.954	-0.40061	0.029449	Card9	Card9.152
sp|A2AIV8|CARD9_MOUSE	461	0.127082	5386.86	5638.8	0.065945	0.243936	Card9	Card9.461
sp|P84091|AP2M1_MOUSE	156	0.195233	935.683	876.993	-0.09345	0.333249	Ap2m1	Ap2m1.156
sp|Q9D5V6|SYAP1_MOUSE	262	0.670186	14678.3	14341.6	-0.03348	0.777082	Syap1	Syap1.262
sp|Q9D5V6|SYAP1_MOUSE	283	0.794569	124.417	127.331	0.033403	0.866884	Syap1	Syap1.283
sp|Q80X82|SYMPK_MOUSE	494	0.031419	595.901	649.682	0.124661	0.086882	Sympk	Sympk.494
sp|Q80X82|SYMPK_MOUSE	1260	0.026363	1959.59	2157.76	0.138979	0.075576	Sympk	Sympk.1260
sp|Q9CZX7|PP4P2_MOUSE	89	0.000216	5947.15	4890.9	-0.2821	0.00219	Pip4p2	Pip4p2.89
sp|Q9CZX7|PP4P2_MOUSE	22	0.849022	365.381	360.917	-0.01773	0.904798	Pip4p2	Pip4p2.22
sp|E9Q1P8|I2BP2_MOUSE	343	0.312654	4114.84	4008.79	-0.03767	0.465829	Irf2bp2	Irf2bp2.343
sp|E9Q1P8|I2BP2_MOUSE	169	0.083146	3466.95	3213.17	-0.10967	0.178167	Irf2bp2	Irf2bp2.169
sp|E9Q1P8|I2BP2_MOUSE	226	0.003777	536.392	397.83	-0.43114	0.01778	Irf2bp2	Irf2bp2.226
sp|E9Q1P8|I2BP2_MOUSE	71	0.063287	914.963	840.412	-0.12262	0.145571	Irf2bp2	Irf2bp2.71
sp|P25444|RS2_MOUSE	264	0.001285	2347.18	2737.27	0.22181	0.007942	Rps2	Rps2.264
sp|P25444|RS2_MOUSE	281	0.488686	123.741	135.296	0.128797	0.633984	Rps2	Rps2.281
sp|Q8QZS3|FLCN_MOUSE	313	0.123344	1274.22	1345.53	0.078563	0.238647	Flcn	Flcn.313
sp|Q8QZS3|FLCN_MOUSE	62	0.323684	207.528	191.716	-0.11433	0.476827	Flcn	Flcn.62
sp|P11881|ITPR1_MOUSE	1588	0.945355	1706.74	1713.62	0.005811	0.965178	Itpr1	Itpr1.1588
sp|P11881|ITPR1_MOUSE	1755	0.005366	2085.71	1796.92	-0.21501	0.022923	Itpr1	Itpr1.1755
sp|Q8VH51|RBM39_MOUSE	117	0.000891	775.116	1469.54	0.922876	0.006015	Rbm39	Rbm39.117
sp|Q8VH51|RBM39_MOUSE	136	0.663807	22780.6	22903.2	0.007748	0.772693	Rbm39	Rbm39.136
sp|Q8VH51|RBM39_MOUSE	97	0.935076	5631.23	5643.84	0.003226	0.959426	Rbm39	Rbm39.97
sp|P39428|TRAF1_MOUSE	63	6.59e-09	1126.95	2250.36	0.997729	4.1e-06	Traf1	Traf1.63
sp|P39428|TRAF1_MOUSE	60	1.74e-05	1554.01	2549.83	0.714406	0.000415	Traf1	Traf1.60
sp|Q9JMA1|UBP14_MOUSE	143	0.093409	6996.44	6803.76	-0.04029	0.194457	Usp14	Usp14.143
sp|E9Q7X6|HEG1_MOUSE	1315	0.800689	463.013	458.829	-0.0131	0.871881	Heg1	Heg1.1315
sp|E9Q7X6|HEG1_MOUSE	1288	0.926866	213.724	214.959	0.008313	0.954387	Heg1	Heg1.1288
sp|Q3UYV9|NCBP1_MOUSE	7	0.130276	2542.01	2409.44	-0.07727	0.248337	Ncbp1	Ncbp1.7
sp|Q3UYV9|NCBP1_MOUSE	22	0.078762	2271.11	2116.55	-0.10169	0.172136	Ncbp1	Ncbp1.22
sp|Q3UYV9|NCBP1_MOUSE	21	0.630353	126.88	118.274	-0.10134	0.749946	Ncbp1	Ncbp1.21
sp|Q80XP8|FA76B_MOUSE	193	1.94e-05	3684.13	3257.02	-0.17777	0.000444	Fam76b	Fam76b.193
sp|Q80XP8|FA76B_MOUSE	338	0.876373	224.1	218.87	-0.03407	0.922377	Fam76b	Fam76b.338
sp|O70318|E41L2_MOUSE	201	0.000629	5242.11	4698.13	-0.15806	0.004624	Epb41l2	Epb41l2.201
sp|O70318|E41L2_MOUSE	492	1.92e-06	2225.89	1539.87	-0.53157	0.000109	Epb41l2	Epb41l2.492
sp|O70318|E41L2_MOUSE	610	0.140349	908.41	832.616	-0.12569	0.261571	Epb41l2	Epb41l2.610
sp|O70318|E41L2_MOUSE	698	1.25e-05	2446.28	1669.23	-0.55141	0.000352	Epb41l2	Epb41l2.698
sp|O70318|E41L2_MOUSE	395	0.136872	4294.71	4439.36	0.047792	0.257136	Epb41l2	Epb41l2.395
sp|O70318|E41L2_MOUSE	86	0.008719	3570.29	2992.48	-0.2547	0.033349	Epb41l2	Epb41l2.86
sp|O70318|E41L2_MOUSE	38	0.00628	3730.35	3410.77	-0.12921	0.025821	Epb41l2	Epb41l2.38
sp|O70318|E41L2_MOUSE	503	0.089966	935.925	813.008	-0.20312	0.188851	Epb41l2	Epb41l2.503
sp|O70318|E41L2_MOUSE	116	0.48519	1280.7	1210.59	-0.08122	0.631367	Epb41l2	Epb41l2.116
sp|O70318|E41L2_MOUSE	630	0.53935	1312.39	1279.81	-0.03626	0.675878	Epb41l2	Epb41l2.630
sp|O70318|E41L2_MOUSE	582	0.063106	735.744	527.516	-0.47999	0.145302	Epb41l2	Epb41l2.582
sp|O70318|E41L2_MOUSE	193	0.035216	962.98	1088.45	0.176695	0.094834	Epb41l2	Epb41l2.193
sp|Q9JII1|INP5E_MOUSE	259	0.868631	95.979	93.5788	-0.03654	0.916644	Inpp5e	Inpp5e.259
sp|P70333|HNRH2_MOUSE	104	0.940248	768.039	770.893	0.005351	0.961755	Hnrnph2	Hnrnph2.104
sp|E9PYK3|PARP4_MOUSE	1683	0.625799	377.929	365.964	-0.04641	0.74673	Parp4	Parp4.1683
sp|E9PYK3|PARP4_MOUSE	109	0.018107	328.128	399.729	0.284762	0.05727	Parp4	Parp4.109
sp|A2AHC3|CAMP1_MOUSE	823	0.138892	1826.71	1942.67	0.088799	0.259854	Camsap1	Camsap1.823
sp|A2AHC3|CAMP1_MOUSE	553	0.78394	613.353	621.7	0.019502	0.859617	Camsap1	Camsap1.553
sp|A2AHC3|CAMP1_MOUSE	1069	0.584768	803.048	788.977	-0.0255	0.713506	Camsap1	Camsap1.1069
sp|A2AHC3|CAMP1_MOUSE	1111	0.446379	645.32	624.328	-0.04771	0.594793	Camsap1	Camsap1.1111
sp|A2AHC3|CAMP1_MOUSE	1133	0.009911	4897.23	4352.39	-0.17016	0.036412	Camsap1	Camsap1.1133
sp|A2AHC3|CAMP1_MOUSE	560	0.582313	876.072	853.169	-0.03822	0.7111	Camsap1	Camsap1.560
sp|Q6DFZ1|GBF1_MOUSE	233	0.146834	458.667	418.795	-0.1312	0.269495	Gbf1	Gbf1.233
sp|Q6DFZ1|GBF1_MOUSE	1786	0.258017	549.739	525.135	-0.06606	0.407184	Gbf1	Gbf1.1786
sp|Q6DFZ1|GBF1_MOUSE	1318	0.114714	4534.37	4348.21	-0.06048	0.225938	Gbf1	Gbf1.1318
sp|Q6DFZ1|GBF1_MOUSE	314	0.496732	146.008	138.613	-0.07499	0.641026	Gbf1	Gbf1.314
sp|Q6DFZ1|GBF1_MOUSE	1320	0.415452	202.516	219.355	0.115233	0.565671	Gbf1	Gbf1.1320
sp|Q6DFZ1|GBF1_MOUSE	1317	0.300267	1108.73	1071.87	-0.04878	0.453009	Gbf1	Gbf1.1317
sp|P04264|K2C1_HUMAN_contaminant	66	0.538361	1720.98	2876.22	0.740945	0.67576	KRT1	KRT1.66
sp|P04264|K2C1_HUMAN_contaminant	612	0.534288	300.14	533.24	0.829147	0.672349	KRT1	KRT1.612
sp|P04264|K2C1_HUMAN_contaminant	21	0.522197	868.751	1810.28	1.0592	0.663434	KRT1	KRT1.21
sp|P59729|RIN3_MOUSE	411	0.091536	985.072	1055.01	0.098956	0.190967	Rin3	Rin3.411
sp|P19426|NELFE_MOUSE	131	0.082494	1251.27	1335.68	0.094188	0.17762	Nelfe	Nelfe.131
sp|P19426|NELFE_MOUSE	115	0.852416	3691.15	3721.29	0.011733	0.906179	Nelfe	Nelfe.115
sp|P19426|NELFE_MOUSE	181	0.646046	2494.08	2531.08	0.021245	0.761879	Nelfe	Nelfe.181
sp|P19426|NELFE_MOUSE	255	0.096124	768.611	830.905	0.11243	0.198346	Nelfe	Nelfe.255
sp|P19426|NELFE_MOUSE	51	0.003287	3737.94	4030.8	0.108822	0.015854	Nelfe	Nelfe.51
sp|P15379|CD44_MOUSE	742	1.76e-06	23814.7	45582.5	0.93663	0.000103	Cd44	Cd44.742
sp|P15379|CD44_MOUSE	726	0.144479	2012.28	2146.17	0.092932	0.266565	Cd44	Cd44.726
sp|P15379|CD44_MOUSE	733	3.1e-08	7278.57	16665.7	1.19516	8.1e-06	Cd44	Cd44.733
sp|P15379|CD44_MOUSE	740	0.009599	838.659	1330.76	0.666098	0.035614	Cd44	Cd44.740
sp|O08547|SC22B_MOUSE	137	5.86e-06	1393.29	2842.43	1.02863	0.000216	Sec22b	Sec22b.137
sp|O08547|SC22B_MOUSE	177	0.785234	157.666	152.673	-0.04643	0.860013	Sec22b	Sec22b.177
[truncated: 4,798 more rows]
